# Supplementary material for: The evolution of Dscam genes across the arthropods
Source: BMC Evol Biol. 2012 Apr 13;12:53. doi: 10.1186/1471-2148-12-53 (PMC3364881; doi:10.1186/1471-2148-12-53)
Supplement: Additional file 5 — Dscam-like HMM. [file 1471-2148-12-53-S5.TXT]

HMMER2.0  [2.3.2]
NAME  sequence1
LENG  53
ALPH  Amino
RF    no
CS    no
MAP   yes
COM   hmmbuild sequence1.hmm sequence1.fasta
NSEQ  7
DATE  Wed Oct 21 12:43:10 2009
CKSUM 2847
XT      -8455     -4  -1000  -1000  -8455     -4  -8455     -4 
NULT      -4  -8455
NULE     595  -1558     85    338   -294    453  -1158    197    249    902  -1085   -142    -21   -313     45    531    201    384  -1998   -644 
HMM        A      C      D      E      F      G      H      I      K      L      M      N      P      Q      R      S      T      V      W      Y    
         m->m   m->i   m->d   i->m   i->i   d->m   d->d   b->m   m->e
         -352      *  -2206
     1  -1598  -1443  -3550  -3467  -1845  -2889  -3009    547  -3243   -974   -890  -3041  -3232  -3151  -3214  -2438  -1739   3476  -2879  -2469     1
     -   -149   -500    233     43   -381    399    106   -626    210   -466   -720    275    394     45     96    359    117   -369   -294   -249 
     -    -17  -6955  -7997   -894  -1115   -701  -1378   -352      * 
     2   1849  -1562   -671   -228  -2188  -1463   -384  -1849    186  -1906  -1089   1092  -1702      5   1867   -565   -595  -1456  -2122  -1601     2
     -   -149   -500    233     43   -381    399    106   -626    210   -466   -720    275    394     45     96    359    117   -369   -294   -249 
     -    -17  -6955  -7997   -894  -1115   -701  -1378      *      * 
     3  -1544  -2424  -1558   -852  -2976  -2180   -446  -2576    722  -2362  -1656   -918  -2245   3267   2298  -1447  -1369  -2293  -2303  -2013     3
     -   -149   -500    233     43   -381    399    106   -626    210   -466   -720    275    394     45     96    359    117   -369   -294   -249 
     -    -17  -6955  -7997   -894  -1115   -701  -1378      *      * 
     4   1071  -1361   -453     98  -1541  -1418    -99  -1179    976    -77   -509   -160  -1511   1311   -162   -361    891   -906  -1653  -1096     4
     -   -149   -500    233     43   -381    399    106   -626    210   -466   -720    275    394     45     96    359    117   -369   -294   -249 
     -    -17  -6955  -7997   -894  -1115   -701  -1378      *      * 
     5  -3404  -2533  -4010  -4224   3418  -3882   -267  -2334  -3809  -1764  -1793  -2600  -3771  -2695  -3281  -3126  -3286  -2480    472   3674     5
     -   -149   -500    233     43   -381    399    106   -626    210   -466   -720    275    394     45     96    359    117   -369   -294   -249 
     -    -17  -6955  -7997   -894  -1115   -701  -1378      *      * 
     6    415  -2028   -832   -175  -2437  -1722   2755  -2064   1916  -1976  -1149   -386  -1780    271   1525   -738   -725  -1712  -2073  -1595     6
     -   -149   -500    233     43   -381    399    106   -626    210   -466   -720    275    394     45     96    359    117   -369   -294   -249 
     -    -17  -6955  -7997   -894  -1115   -701  -1378      *      * 
     7  -1598  -1443  -3550  -3467  -1845  -2889  -3009    547  -3243   -974   -890  -3041  -3232  -3151  -3214  -2438  -1739   3476  -2879  -2469     7
     -   -149   -500    233     43   -381    399    106   -626    210   -466   -720    275    394     45     96    359    117   -369   -294   -249 
     -    -17  -6955  -7997   -894  -1115   -701  -1378      *      * 
     8   -838  -2413   1949   1373  -2685  -1397   2831  -2474   -121  -2407  -1549    -10  -1684   1389   -699   -648   -814  -2017  -2585  -1818     8
     -   -149   -500    233     43   -381    399    106   -626    210   -466   -720    275    394     45     96    359    117   -369   -294   -249 
     -    -17  -6955  -7997   -894  -1115   -701  -1378      *      * 
     9  -1598  -1443  -3550  -3467  -1845  -2889  -3009    547  -3243   -974   -890  -3041  -3232  -3151  -3214  -2438  -1739   3476  -2879  -2469     9
     -   -149   -500    233     43   -381    399    106   -626    210   -466   -720    275    394     45     96    359    117   -369   -294   -249 
     -    -17  -6955  -7997   -894  -1115   -701  -1378      *      * 
    10  -1301  -2694    188   3051  -2713  -1611   2058  -2807   -449  -2737  -2001   -277  -1992   -329   -916  -1093  -1303  -2402  -2715  -1954    10
     -   -149   -500    233     43   -381    399    106   -626    210   -466   -720    275    394     45     96    359    117   -369   -294   -249 
     -    -17  -6955  -7997   -894  -1115   -701  -1378      *      * 
    11   -755  -1733   1153     34  -2004  -1468   -522  -1425   -393  -1798  -1070   2026  -1772   -192   -907   -723   -768   1992  -2204  -1579    11
     -   -149   -500    233     43   -381    399    106   -626    210   -466   -720    275    394     45     96    359    117   -369   -294   -249 
     -    -17  -6955  -7997   -894  -1115   -701  -1378      *      * 
    12   -478   -721  -1319    489   -731  -1782   -576   1009   -601    429    136   -859  -1857   -485   -874   -799   1991    106  -1194   -782    12
     -   -149   -500    233     43   -381    399    106   -626    210   -466   -720    275    394     45     96    359    117   -369   -294   -249 
     -    -17  -6955  -7997   -894  -1115   -701  -1378      *      * 
    13   -503  -1710   -104   1601  -1963   1176   -191  -1690    118  -1753   -914    -86  -1556    208   -379    633   -471  -1336  -2005   1028    13
     -   -149   -500    233     43   -381    399    106   -626    210   -466   -720    275    394     45     96    359    117   -369   -294   -249 
     -   -210  -2927  -7997   -298  -2423   -701  -1378      *      * 
    14   2154   -853  -2788  -2552  -1689  -1776  -2064    204  -2330  -1113   -732  -1948  -2299  -2119  -2357  -1075   -858   2405  -2415  -2053    15
     -   -149   -500    233     43   -381    399    106   -626    210   -466   -720    275    394     45     96    359    117   -369   -294   -249 
     -    -17  -6955  -7997   -894  -1115   -701  -1378      *      * 
    15   1237   -588  -1641  -1093   -586  -1745   -652   -190   -883   -508   2427  -1037  -1873   -711  -1067    425   -406    -70  -1034   2064    16
     -   -149   -500    233     43   -381    399    106   -626    210   -466   -720    275    394     45     96    359    117   -369   -294   -249 
     -    -16  -7108  -8150   -894  -1115   -701  -1378      *      * 
    16   -816  -1280  -1498   -854  -1377  -1907   -586   -866     12    919   -442   -919  -2017   -333   2287   -990   1383   -753  -1652  -1255    17
     -   -149   -500    233     43   -381    399    106   -626    210   -466   -720    275    394     45     96    359    117   -369   -294   -249 
     -    -16  -7108  -8150   -894  -1115   -701  -1378      *      * 
    17  -2594  -2690  -3304  -3623  -4328   3747  -3462  -4761  -3953  -4671  -4212  -3320  -3352  -3748  -3779  -2839  -2981  -4004  -3668  -4222    18
     -   -149   -500    233     43   -381    399    106   -626    210   -466   -720    275    394     45     96    359    117   -369   -294   -249 
     -    -16  -7108  -8150   -894  -1115   -701  -1378      *      * 
    18   -783   4269  -2087  -2084  -2556  -1600  -1974  -2381  -2008  -2739  -2046   3140  -2240  -1921  -2122  -1004  -1126  -1831  -2814  -2391    19
     -   -149   -500    233     43   -381    399    106   -626    210   -466   -720    275    394     45     96    359    117   -369   -294   -249 
     -    -16  -7108  -8150   -894  -1115   -701  -1378      *      * 
    19   -348   -973  -2199  -2167  -2892  -1235  -2027  -2562  -2106  -2860  -2040  -1530  -1944  -1905  -2206   1737   3144  -1758  -3135  -2828    20
     -   -149   -500    233     43   -381    399    106   -626    210   -466   -720    275    394     45     96    359    117   -369   -294   -249 
     -    -16  -7108  -8150   -894  -1115   -701  -1378      *      * 
    20   3438  -1472  -2846  -3040  -3287  -1726  -2735  -2840  -3028  -3257  -2662  -2236  -2447  -2798  -2944  -1216  -1387  -2183  -3405  -3320    21
     -   -149   -500    233     43   -381    399    106   -626    210   -466   -720    275    394     45     96    359    117   -369   -294   -249 
     -    -16  -7108  -8150   -894  -1115   -701  -1378      *      * 
    21  -1760  -1329  -4256  -3801  -1264  -3908  -3197   1734  -3603   1364    -95  -3545  -3680  -3248  -3544  -3154  -1723   2725  -2655  -2377    22
     -   -149   -500    233     43   -381    399    106   -626    210   -466   -720    275    394     45     96    359    117   -369   -294   -249 
     -    -16  -7108  -8150   -894  -1115   -701  -1378      *      * 
    22  -2355  -1893  -4655  -4139   -636  -4342  -3244   2062  -3852   2575    538  -3999  -3839  -3102  -3582  -3622  -2267     17  -2259  -2228    23
     -   -149   -500    233     43   -381    399    106   -626    210   -466   -720    275    394     45     96    359    117   -369   -294   -249 
     -    -16  -7108  -8150   -894  -1115   -701  -1378      *      * 
    23  -2067  -2773  -2612  -1384  -3596  -2604   -553  -2951   3121  -2620  -1947  -1299  -2563   -136   2298  -1950  -1769  -2714  -2467  -2352    24
     -   -149   -500    233     43   -381    399    106   -626    210   -466   -720    275    394     45     96    359    117   -369   -294   -249 
     -    -16  -7108  -8150   -894  -1115   -701  -1378      *      * 
    24  -2475   5736  -4101  -4357  -3711  -2762  -3544  -3517  -4166  -3858  -3568  -3630  -3362  -4029  -3831  -2792  -2859  -3157  -3463  -3717    25
     -   -149   -500    233     43   -381    399    106   -626    210   -466   -720    275    394     45     96    359    117   -369   -294   -249 
     -    -16  -7108  -8150   -894  -1115   -701  -1378      *      * 
    25   1140   -697  -1799  -1244   -763  -1987   -861   1241  -1027   -488     90  -1221  -2069   1644  -1224  -1033   -557   1581  -1270   -876    26
     -   -149   -500    233     43   -381    399    106   -626    210   -466   -720    275    394     45     96    359    117   -369   -294   -249 
     -    -16  -7108  -8150   -894  -1115   -701  -1378      *      * 
    26  -1755  -1298  -4332  -3970  -1769  -4056  -3755   2721  -3843   -618   -544  -3732  -3880  -3701  -3920  -3374  -1747   2767  -3277  -2831    27
     -   -149   -500    233     43   -381    399    106   -626    210   -466   -720    275    394     45     96    359    117   -369   -294   -249 
     -    -16  -7108  -8150   -894  -1115   -701  -1378      *      * 
    27  -2931  -2878  -3420  -3706  -4181  -2925  -3468  -4621  -3859  -4490  -4165  -3491   4225  -3781  -3695  -3182  -3279  -4087  -3594  -4064    28
     -   -149   -500    233     43   -381    399    106   -626    210   -466   -720    275    394     45     96    359    117   -369   -294   -249 
     -    -16  -7108  -8150   -894  -1115   -701  -1378      *      * 
    28   -510  -1751   -259   1530  -2233  -1393   -288  -1951     53  -1975  -1101   -178    767    132   -443   1552    751  -1522  -2202  -1556    29
     -   -149   -500    233     43   -381    399    106   -626    210   -466   -720    275    394     45     96    359    117   -369   -294   -249 
     -    -16  -7108  -8150   -894  -1115   -701  -1378      *      * 
    29  -3621  -2706  -4179  -4428   3280  -4051   -393  -2537  -4005  -1939  -1985  -2749  -3934  -2855  -3452  -3299  -3498  -2688    350   3863    30
     -   -149   -500    233     43   -381    399    106   -626    210   -466   -720    275    394     45     96    359    117   -369   -294   -249 
     -    -16  -7108  -8150   -894  -1115   -701  -1378      *      * 
    30  -1563  -1265  -3844  -3401  -1142  -3378  -2695    833  -3094   -104   2760  -3087  -3347  -2815  -3044  -2616  -1561   2966  -2355  -2033    31
     -   -149   -500    233     43   -381    399    106   -626    210   -466   -720    275    394     45     96    359    117   -369   -294   -249 
     -    -16  -7108  -8150   -894  -1115   -701  -1378      *      * 
    31  -1255  -2325  -1349   -602  -2898  -2045   -366  -2453   2416  -2286  -1500   -737  -2093     63   2071   1129  -1110  -2115  -2296  -1932    32
     -   -149   -500    233     43   -381    399    106   -626    210   -466   -720    275    394     45     96    359    117   -369   -294   -249 
     -    -16  -7108  -8150   -894  -1115   -701  -1378      *      * 
    32  -1386  -3105   2207   2222  -3347  -1563   -771  -3199   -815  -3110  -2346   -169   1810   -408  -1532  -1115  -1415  -2711  -3299  -2409    33
     -   -149   -500    233     43   -381    399    106   -626    210   -466   -720    275    394     45     96    359    117   -369   -294   -249 
     -    -16  -7108  -8150   -894  -1115   -701  -1378      *      * 
    33  -2504  -2010  -3945  -3772   2501  -3627   -676  -1137  -3385   1880   -615  -2676  -3502  -2550  -3018  -2800  -2409  -1414     21   2967    34
     -   -149   -500    233     43   -381    399    106   -626    210   -466   -720    275    394     45     96    359    117   -369   -294   -249 
     -    -16  -7108  -8150   -894  -1115   -701  -1378      *      * 
    34  -1771  -1603  -3750  -3689  -2037  -3050  -3231    403  -3479  -1154  -1076  -3246  -3399  -3383  -3437  -2628  -1917   3536  -3074  -2677    35
     -   -149   -500    233     43   -381    399    106   -626    210   -466   -720    275    394     45     96    359    117   -369   -294   -249 
     -    -16  -7108  -8150   -894  -1115   -701  -1378      *      * 
    35  -1755  -2123  -2505  -1635  -1859  -2560   -933  -1496    138   1044   -985  -1565  -2625   -638   3269  -1881  -1632  -1571  -2102  -1741    36
     -   -149   -500    233     43   -381    399    106   -626    210   -466   -720    275    394     45     96    359    117   -369   -294   -249 
     -    -16  -7108  -8150   -894  -1115   -701  -1378      *      * 
    36  -1739  -1297  -4285  -3925  -1740  -3985  -3672   1951  -3780   -603   -529  -3675  -3837  -3634  -3849  -3300  -1735   3194  -3220  -2775    37
     -   -149   -500    233     43   -381    399    106   -626    210   -466   -720    275    394     45     96    359    117   -369   -294   -249 
     -    -16  -7108  -8150   -894  -1115   -701  -1378      *      * 
    37   1212   -722  -2795  -2256   -925  -2396  -1520   1565  -1993   -511    -32  -1975  -2500  -1748  -2017  -1523   1389   1877  -1577  -1204    38
     -   -149   -500    233     43   -381    399    106   -626    210   -466   -720    275    394     45     96    359    117   -369   -294   -249 
     -    -16  -7108  -8150   -894  -1115   -701  -1378      *      * 
    38   1641   -945  -2389  -2416  -3097  -1200  -2218  -2807  -2399  -3091  -2232  -1615  -1941  -2120  -2448   2942   -737  -1866  -3326  -3069    39
     -   -149   -500    233     43   -381    399    106   -626    210   -466   -720    275    394     45     96    359    117   -369   -294   -249 
     -    -16  -7108  -8150   -894  -1115   -701  -1378      *      * 
    39  -4113  -3273  -4213  -4452  -1721  -3495  -2680  -4108  -4148  -3618  -3614  -4043  -3884  -4031  -3815  -4354  -4247  -4132   6192  -1328    40
     -   -149   -500    233     43   -381    399    106   -626    210   -466   -720    275    394     45     96    359    117   -369   -294   -249 
     -    -16  -7108  -8150   -894  -1115   -701  -1378      *      * 
    40   -782   -624  -2756  -2167   -532  -2362   2581   1429  -1837    647    299  -1865  -2380  -1555  -1792  -1449   -727   2027  -1180   -812    41
     -   -149   -500    233     43   -381    399    106   -626    210   -466   -720    275    394     45     96    359    117   -369   -294   -249 
     -    -16  -7108  -8150   -894  -1115   -701  -1378      *      * 
    41  -1357  -2407  -1360   -643  -2848  -2109   1971  -2486    685  -2308  -1541   -774  -2147   3013   2095  -1245  -1192  -2171  -2278  -1899    42
     -   -149   -500    233     43   -381    399    106   -626    210   -466   -720    275    394     45     96    359    117   -369   -294   -249 
     -    -16  -7108  -8150   -894  -1115   -701  -1378      *      * 
    42  -1487  -3254   2056   2398  -3494   1461   -842  -3370   -959  -3268  -2533   -181  -2056   -491  -1723  -1195  -1532  -2866  -3458  -2528    43
     -   -149   -500    233     43   -381    399    106   -626    210   -466   -720    275    394     45     96    359    117   -369   -294   -249 
     -    -16  -7108  -8150   -894  -1115   -701  -1378      *      * 
    43   -741  -1887   -172   1653  -2438  -1473   -547  -2128   -277  -2199  -1379   -315   2224   -165   -758   -679   1438  -1714  -2455  -1820    44
     -   -149   -500    233     43   -381    399    106   -626    210   -466   -720    275    394     45     96    359    117   -369   -294   -249 
     -    -16  -7108  -8150   -894  -1115   -701  -1378      *      * 
    44    557  -1629   -373   1496  -2166    888   -281  -1880     67  -1915  -1037   -203  -1574    139   -423    614    917  -1445  -2147  -1517    45
     -   -149   -500    233     43   -381    399    106   -626    210   -466   -720    275    394     45     96    359    117   -369   -294   -249 
     -    -16  -7108  -8150   -894  -1115   -701  -1378      *      * 
    45  -1715  -1390  -3981  -3406   2257  -3453  -2209   2385  -3083    589   2850  -3057  -3231  -2495  -2856  -2605  -1636     27  -1642  -1340    46
     -   -149   -500    233     43   -381    399    106   -626    210   -466   -720    275    394     45     96    359    117   -369   -294   -249 
     -    -16  -7108  -8150   -894  -1115   -701  -1378      *      * 
    46  -2338  -1923  -3579  -3366   2169  -3379   2985  -1557  -3008   1210  -1126  -2378  -3333  -2310  -2753  -2522  -2252  -1578    209   3014    47
     -   -149   -500    233     43   -381    399    106   -626    210   -466   -720    275    394     45     96    359    117   -369   -294   -249 
     -    -16  -7108  -8150   -894  -1115   -701  -1378      *      * 
    47  -2252  -1798  -4583  -4081   -712  -4265  -3230   2554  -3804   2270    459  -3918  -3813  -3120  -3569  -3540  -2175    202  -2307  -2238    48
     -   -149   -500    233     43   -381    399    106   -626    210   -466   -720    275    394     45     96    359    117   -369   -294   -249 
     -    -16  -7108  -8150   -894  -1115   -701  -1378      *      * 
    48  -2034  -2142  -2441  -2425     13  -2688  -1024  -2277  -2268  -2137  -1830  -2110   2098  -2087  -2312  -2151  -2152  -2160   -640   4099    49
     -   -149   -500    233     43   -381    399    106   -626    210   -466   -720    275    394     45     96    359    117   -369   -294   -249 
     -    -16  -7108  -8150   -894  -1115   -701  -1378      *      * 
    49  -1460  -3130   1535   1283  -3404  -1587   -847  -3257   -935  -3185  -2449   -209   3091   -498  -1663  -1189  -1506  -2775  -3378  -2490    50
     -   -149   -500    233     43   -381    399    106   -626    210   -466   -720    275    394     45     96    359    117   -369   -294   -249 
     -    -16  -7108  -8150   -894  -1115   -701  -1378      *      * 
    50   -536  -1232   -826   -506  -1601  -1504   -663  -1277   -465    843   -772   1715  -1804   -399   -829   1835   -605  -1006  -1878  -1346    51
     -   -149   -500    233     43   -381    399    106   -626    210   -466   -720    275    394     45     96    359    117   -369   -294   -249 
     -    -16  -7108  -8150   -894  -1115   -701  -1378      *      * 
    51   -452   -785  -1814  -1379  -1149  -1588  -1052   -619  -1162   1546   -323  -1211  -1939  -1025  -1344   1355   1524   -453  -1605  -1216    52
     -   -149   -500    233     43   -381    399    106   -626    210   -466   -720    275    394     45     96    359    117   -369   -294   -249 
     -    -16  -7108  -8150   -894  -1115   -701  -1378      *      * 
    52  -1549  -3172   2883     87  -3409  -1649   -911  -3344   -959  -3250  -2541   -287  -2125   2882  -1631  -1277  -1596  -2866  -3369  -2511    53
     -   -149   -500    233     43   -381    399    106   -626    210   -466   -720    275    394     45     96    359    117   -369   -294   -249 
     -    -16  -7108  -8150   -894  -1115   -701  -1378      *      * 
    53   -980   -882  -2987  -2537  -1187   1800  -1887   1954  -2287   -621   -242  -2215  -2688  -2068  -2316  -1697  -1017   1970  -1947  -1564    54
     -      *      *      *      *      *      *      *      *      *      *      *      *      *      *      *      *      *      *      *      * 
     -      *      *      *      *      *      *      *      *      0 
//
HMMER2.0  [2.3.2]
NAME  sequence2
LENG  45
ALPH  Amino
RF    no
CS    no
MAP   yes
COM   hmmbuild sequence2.hmm sequence2.fasta
NSEQ  7
DATE  Wed Oct 21 12:43:37 2009
CKSUM 6294
XT      -8455     -4  -1000  -1000  -8455     -4  -8455     -4 
NULT      -4  -8455
NULE     595  -1558     85    338   -294    453  -1158    197    249    902  -1085   -142    -21   -313     45    531    201    384  -1998   -644 
HMM        A      C      D      E      F      G      H      I      K      L      M      N      P      Q      R      S      T      V      W      Y    
         m->m   m->i   m->d   i->m   i->i   d->m   d->d   b->m   m->e
         -415      *  -2000
     1   2536   -598  -1887  -1736  -2213   -937  -1541  -1590  -1605  -2059  -1329  -1164  -1604  -1422  -1730   -253   1976  -1037  -2527  -2209     1
     -   -149   -500    233     43   -381    399    106   -626    210   -466   -720    275    394     45     96    359    117   -369   -294   -249 
     -    -21  -6672  -7714   -894  -1115   -701  -1378   -415      * 
     2   -111   -627  -1383  -1027  -1432  -1131   -908   -855   -897  -1277   -575   -857   2054   -765  -1145   1161   -313   1550  -1787  -1380     2
     -   -149   -500    233     43   -381    399    106   -626    210   -466   -720    275    394     45     96    359    117   -369   -294   -249 
     -    -21  -6672  -7714   -894  -1115   -701  -1378      *      * 
     3  -2089  -2190  -2567  -2787  -3372  -2253  -2663  -3607  -2895  -3590  -3215  -2612   4122  -2846  -2839  -2316  -2418  -3135  -2975  -3234     3
     -   -149   -500    233     43   -381    399    106   -626    210   -466   -720    275    394     45     96    359    117   -369   -294   -249 
     -    -21  -6672  -7714   -894  -1115   -701  -1378      *      * 
     4   -450   -748  -1174   1763   -734  -1750   -525    910   -471   -296   1709   -754  -1809   -363   -788   -751   -394    884  -1254   -831     4
     -   -149   -500    233     43   -381    399    106   -626    210   -466   -720    275    394     45     96    359    117   -369   -294   -249 
     -    -21  -6672  -7714   -894  -1115   -701  -1378      *      * 
     5  -2228  -1908  -3555  -3373   -604  -3255  -2515    -62  -2963   2976    358  -3207  -3275  -2644  -2802  -2988  -2232   -567  -1904  -1643     5
     -   -149   -500    233     43   -381    399    106   -626    210   -466   -720    275    394     45     96    359    117   -369   -294   -249 
     -    -21  -6672  -7714   -894  -1115   -701  -1378      *      * 
     6  -1837  -1435  -4030  -3514   -377  -3740  -2661   2115  -3206   2359    767  -3343  -3370  -2617  -3022  -2977  -1763    444  -1888  -1773     6
     -   -149   -500    233     43   -381    399    106   -626    210   -466   -720    275    394     45     96    359    117   -369   -294   -249 
     -    -21  -6672  -7714   -894  -1115   -701  -1378      *      * 
     7  -2742  -2290  -3014  -3139    701  -3008   -615  -2258  -2836  -1879  -1835  -2399  -3220  -2421  -2640  -2733  -2781  -2314     18   4561     7
     -   -149   -500    233     43   -381    399    106   -626    210   -466   -720    275    394     45     96    359    117   -369   -294   -249 
     -    -21  -6672  -7714   -894  -1115   -701  -1378      *      * 
     8   -188   -667  -1160   -688   -948  -1280   -534   -680   -489   -947   -240   -671  -1589   -406   -767   1561   1572   -446   2896   -817     8
     -   -149   -500    233     43   -381    399    106   -626    210   -466   -720    275    394     45     96    359    117   -369   -294   -249 
     -    -21  -6672  -7714   -894  -1115   -701  -1378      *      * 
     9  -2605  -2164  -3410  -3518   4186  -3034   -940  -1504  -3300  -1072  -1142  -2698  -3246  -2697  -2999  -2815  -2670  -1743   -274    806     9
     -   -149   -500    233     43   -381    399    106   -626    210   -466   -720    275    394     45     96    359    117   -369   -294   -249 
     -    -21  -6672  -7714   -894  -1115   -701  -1378      *      * 
    10   -524   -681  -2077  -1771   -994  -1743  -1336   2827  -1528   -571   -171  -1498  -2099  -1404  -1623    956   -649    478  -1655  -1215    10
     -   -149   -500    233     43   -381    399    106   -626    210   -466   -720    275    394     45     96    359    117   -369   -294   -249 
     -    -21  -6672  -7714   -894  -1115   -701  -1378      *      * 
    11  -1877  -2708   -271   3539  -3235  -1868  -1322  -3210  -1299  -3203  -2676   -849  -2342  -1076  -1736  -1723  -1961  -2857  -2976  -2640    11
     -   -149   -500    233     43   -381    399    106   -626    210   -466   -720    275    394     45     96    359    117   -369   -294   -249 
     -    -21  -6672  -7714   -894  -1115   -701  -1378      *      * 
    12  -1762  -2287  -1132  -1144  -2520  -2040  -1289  -2773   -740  -2625  -2183  -1302  -2433   4141   -881  -1765  -1840  -2519  -2457  -2076    12
     -   -149   -500    233     43   -381    399    106   -626    210   -466   -720    275    394     45     96    359    117   -369   -294   -249 
     -    -21  -6672  -7714   -894  -1115   -701  -1378      *      * 
    13   -340  -1112   -545   -481  -2162  -1133   -821  -1828   -617  -2064  -1304   2077  -1636   -540   -956   -442   2644  -1342  -2330  -1805    13
     -   -149   -500    233     43   -381    399    106   -626    210   -466   -720    275    394     45     96    359    117   -369   -294   -249 
     -    -21  -6672  -7714   -894  -1115   -701  -1378      *      * 
    14  -1528  -1214  -3649  -3166   -512  -3310  -2386    849  -2850   2249    588  -2938  -3143  -2434  -2752  -2533  -1491   1945  -1866  -1646    14
     -   -149   -500    233     43   -381    399    106   -626    210   -466   -720    275    394     45     96    359    117   -369   -294   -249 
     -    -21  -6672  -7714   -894  -1115   -701  -1378      *      * 
    15  -1217  -2147  -1189   -534  -2637  -1903   -230  -2259    869  -2088  -1366   -636  -1979   3062   2180  -1125  -1064  -1968  -2075  -1738    15
     -   -149   -500    233     43   -381    399    106   -626    210   -466   -720    275    394     45     96    359    117   -369   -294   -249 
     -    -21  -6672  -7714   -894  -1115   -701  -1378      *      * 
    16  -2089  -2190  -2567  -2787  -3372  -2253  -2663  -3607  -2895  -3590  -3215  -2612   4122  -2846  -2839  -2316  -2418  -3135  -2975  -3234    16
     -   -149   -500    233     43   -381    399    106   -626    210   -466   -720    275    394     45     96    359    117   -369   -294   -249 
     -    -21  -6672  -7714   -894  -1115   -701  -1378      *      * 
    17  -1815  -2026  -2479  -2749  -3578   3649  -2701  -3848  -3053  -3865  -3355  -2493  -2700  -2875  -2985  -2041  -2188  -3149  -3082  -3440    17
     -   -149   -500    233     43   -381    399    106   -626    210   -466   -720    275    394     45     96    359    117   -369   -294   -249 
     -    -21  -6672  -7714   -894  -1115   -701  -1378      *      * 
    18  -2089  -2190  -2567  -2787  -3372  -2253  -2663  -3607  -2895  -3590  -3215  -2612   4122  -2846  -2839  -2316  -2418  -3135  -2975  -3234    18
     -   -149   -500    233     43   -381    399    106   -626    210   -466   -720    275    394     45     96    359    117   -369   -294   -249 
     -    -21  -6672  -7714   -894  -1115   -701  -1378      *      * 
    19   1582   -545  -1639  -1169   -835  -1455   -829    -77   -949   1043     27  -1025  -1759   -805  -1135   -607   1239     43  -1340   -960    19
     -   -149   -500    233     43   -381    399    106   -626    210   -466   -720    275    394     45     96    359    117   -369   -294   -249 
     -    -21  -6672  -7714   -894  -1115   -701  -1378      *      * 
    20  -1396   -983  -3849  -3452  -1338  -3553  -3076   2374  -3273   -253   -163  -3206  -3426  -3098  -3324  -2830  -1387   2836  -2707  -2289    20
     -   -149   -500    233     43   -381    399    106   -626    210   -466   -720    275    394     45     96    359    117   -369   -294   -249 
     -    -21  -6672  -7714   -894  -1115   -701  -1378      *      * 
    21   -425  -1013  -1661  -1792  -2558  -1187  -1802  -2565  -1897  -2800  -2098  -1367  -1878  -1746  -1993   3270   -814  -1808  -2742  -2368    21
     -   -149   -500    233     43   -381    399    106   -626    210   -466   -720    275    394     45     96    359    117   -369   -294   -249 
     -    -21  -6672  -7714   -894  -1115   -701  -1378      *      * 
    22  -2228  -1908  -3555  -3373   -604  -3255  -2515    -62  -2963   2976    358  -3207  -3275  -2644  -2802  -2988  -2232   -567  -1904  -1643    22
     -   -149   -500    233     43   -381    399    106   -626    210   -466   -720    275    394     45     96    359    117   -369   -294   -249 
     -    -21  -6672  -7714   -894  -1115   -701  -1378      *      * 
    23  -1892  -2397  -1701  -1300  -3050  -2216   -948  -2829   3583  -2696  -2116  -1348  -2450   -619     78  -1865  -1815  -2562  -2460  -2321    23
     -   -149   -500    233     43   -381    399    106   -626    210   -466   -720    275    394     45     96    359    117   -369   -294   -249 
     -    -21  -6672  -7714   -894  -1115   -701  -1378      *      * 
    24  -1667   5612  -3405  -3570  -2842  -2113  -2800  -2422  -3305  -2879  -2567  -2846  -2715  -3191  -3057  -1987  -2032  -2130  -2809  -2872    24
     -   -149   -500    233     43   -381    399    106   -626    210   -466   -720    275    394     45     96    359    117   -369   -294   -249 
     -    -21  -6672  -7714   -894  -1115   -701  -1378      *      * 
    25   -137   -648  -1745  -1524  -1703  -1110  -1324   -866  -1373  -1520   -908  -1134  -1693  -1233  -1534   2604   -426   1335  -2132  -1711    25
     -   -149   -500    233     43   -381    399    106   -626    210   -466   -720    275    394     45     96    359    117   -369   -294   -249 
     -    -21  -6672  -7714   -894  -1115   -701  -1378      *      * 
    26   3260   -995  -2154  -2261  -2604  -1267  -2060  -2035  -2233  -2502  -1934  -1631  -1961  -2058  -2240   -724   -871  -1499  -2817  -2619    26
     -   -149   -500    233     43   -381    399    106   -626    210   -466   -720    275    394     45     96    359    117   -369   -294   -249 
     -    -21  -6672  -7714   -894  -1115   -701  -1378      *      * 
    27   1605   -622  -1620  -1333  -2216   -904  -1265  -1852  -1229  -2113  -1291   -956  -1526  -1060  -1465   2071   1559  -1198  -2445  -2082    27
     -   -149   -500    233     43   -381    399    106   -626    210   -466   -720    275    394     45     96    359    117   -369   -294   -249 
     -    -21  -6672  -7714   -894  -1115   -701  -1378      *      * 
    28  -1815  -2026  -2479  -2749  -3578   3649  -2701  -3848  -3053  -3865  -3355  -2493  -2700  -2875  -2985  -2041  -2188  -3149  -3082  -3440    28
     -   -149   -500    233     43   -381    399    106   -626    210   -466   -720    275    394     45     96    359    117   -369   -294   -249 
     -    -21  -6672  -7714   -894  -1115   -701  -1378      *      * 
    29   -409  -1285   -239   -289  -2431  -1104   -815  -2306   -676  -2414  -1614   2995  -1635   -515  -1082   1580   -637  -1686  -2550  -1943    29
     -   -149   -500    233     43   -381    399    106   -626    210   -466   -720    275    394     45     96    359    117   -369   -294   -249 
     -    -21  -6672  -7714   -894  -1115   -701  -1378      *      * 
    30  -2089  -2190  -2567  -2787  -3372  -2253  -2663  -3607  -2895  -3590  -3215  -2612   4122  -2846  -2839  -2316  -2418  -3135  -2975  -3234    30
     -   -149   -500    233     43   -381    399    106   -626    210   -466   -720    275    394     45     96    359    117   -369   -294   -249 
     -    -21  -6672  -7714   -894  -1115   -701  -1378      *      * 
    31   -276   -684  -1235   -780   -950  -1401   -630   -375   -573    654    -89   -771   1491   -495   -831   -530   1825   -231  -1388   -969    31
     -   -149   -500    233     43   -381    399    106   -626    210   -466   -720    275    394     45     96    359    117   -369   -294   -249 
     -    -21  -6672  -7714   -894  -1115   -701  -1378      *      * 
    32  -2089  -2190  -2567  -2787  -3372  -2253  -2663  -3607  -2895  -3590  -3215  -2612   4122  -2846  -2839  -2316  -2418  -3135  -2975  -3234    32
     -   -149   -500    233     43   -381    399    106   -626    210   -466   -720    275    394     45     96    359    117   -369   -294   -249 
     -    -21  -6672  -7714   -894  -1115   -701  -1378      *      * 
    33  -1762  -2287  -1132  -1144  -2520  -2040  -1289  -2773   -740  -2625  -2183  -1302  -2433   4141   -881  -1765  -1840  -2519  -2457  -2076    33
     -   -149   -500    233     43   -381    399    106   -626    210   -466   -720    275    394     45     96    359    117   -369   -294   -249 
     -    -21  -6672  -7714   -894  -1115   -701  -1378      *      * 
    34  -1172   -875  -3390  -2858   2704  -2932  -1765   1910  -2563    385    475  -2503  -2831  -2149  -2443  -2083  -1121   1491  -1381   -915    34
     -   -149   -500    233     43   -381    399    106   -626    210   -466   -720    275    394     45     96    359    117   -369   -294   -249 
     -    -21  -6672  -7714   -894  -1115   -701  -1378      *      * 
    35   1727   -597  -1696  -1433  -2157   -909  -1317  -1766  -1321  -2055  -1250  -1006  -1539  -1143  -1528    868   2497  -1144  -2413  -2064    35
     -   -149   -500    233     43   -381    399    106   -626    210   -466   -720    275    394     45     96    359    117   -369   -294   -249 
     -    -21  -6672  -7714   -894  -1115   -701  -1378      *      * 
    36  -3232  -2594  -3508  -3648   -882  -2917  -1886  -3060  -3237  -2665  -2615  -3229  -3282  -3161  -2996  -3457  -3341  -3103   6081   -495    36
     -   -149   -500    233     43   -381    399    106   -626    210   -466   -720    275    394     45     96    359    117   -369   -294   -249 
     -    -21  -6672  -7714   -894  -1115   -701  -1378      *      * 
    37    735   -557  -1248   -748   -905  -1305   -561   -415   -581    886    -58   -715  -1589   -450   -850    932   1302   -219  -1288   -878    37
     -   -149   -500    233     43   -381    399    106   -626    210   -466   -720    275    394     45     96    359    117   -369   -294   -249 
     -    -21  -6672  -7714   -894  -1115   -701  -1378      *      * 
    38  -2228  -1908  -3555  -3373   -604  -3255  -2515    -62  -2963   2976    358  -3207  -3275  -2644  -2802  -2988  -2232   -567  -1904  -1643    38
     -   -149   -500    233     43   -381    399    106   -626    210   -466   -720    275    394     45     96    359    117   -369   -294   -249 
     -    -21  -6672  -7714   -894  -1115   -701  -1378      *      * 
    39  -2059  -2867   3860   -532  -3452  -1877  -1516  -3665  -1847  -3616  -3145   -882  -2414  -1318  -2469  -1872  -2198  -3236  -3167  -2847    39
     -   -149   -500    233     43   -381    399    106   -626    210   -466   -720    275    394     45     96    359    117   -369   -294   -249 
     -    -21  -6672  -7714   -894  -1115   -701  -1378      *      * 
    40    -93   -753  -1384  -1468  -2724   2633  -1609  -2527  -1700  -2737  -1891  -1059  -1626  -1449  -1879   1810   -484  -1626  -2897  -2565    40
     -   -149   -500    233     43   -381    399    106   -626    210   -466   -720    275    394     45     96    359    117   -369   -294   -249 
     -   -957  -6672  -1074   -894  -1115   -701  -1378      *      * 
    41   -569  -1282    -69     28  -1368  -1103   -148  -1354    387  -1324   -818   -156  -1430   3135    185   -567   -604  -1142  -1470   -952    41
     -   -149   -500    233     43   -381    399    106   -626    210   -466   -720    275    394     45     96    359    117   -369   -294   -249 
     -    -40  -5756  -6798   -894  -1115  -1635   -560      *      * 
    42   -476   -828   -860   -907  -1692   -936   -950  -1572   -914  -1720  -1257   -851   3425   -908  -1044   -658   -732  -1229  -1653  -1519    42
     -   -149   -500    233     43   -381    399    106   -626    210   -466   -720    275    394     45     96    359    117   -369   -294   -249 
     -    -40  -5756  -6798   -894  -1115  -1635   -560      *      * 
    43   -778   -627  -2254  -1961   -368  -2177  -1485   2764  -1627    508    540  -1811  -2310  -1551  -1687  -1544   -813   1260  -1426   -973    43
     -   -149   -500    233     43   -381    399    106   -626    210   -466   -720    275    394     45     96    359    117   -369   -294   -249 
     -    -40  -5756  -6798   -894  -1115   -324  -2312      *      * 
    44  -1661  -1380  -3410  -2979   3161  -3108  -1259    115  -2637    657   3027  -2528  -2972  -2088  -2466  -2295  -1598   -290   -660    151    44
     -   -149   -500    233     43   -381    399    106   -626    210   -466   -720    275    394     45     96    359    117   -369   -294   -249 
     -    -21  -6672  -7714   -894  -1115   -701  -1378      *      * 
    45    670  -1707   1923    205  -2407  -1186   -448  -2125   -313  -2199  -1388    -77   2201    -84   -860   -495   -650  -1655  -2450  -1776    45
     -      *      *      *      *      *      *      *      *      *      *      *      *      *      *      *      *      *      *      *      * 
     -      *      *      *      *      *      *      *      *      0 
//
HMMER2.0  [2.3.2]
NAME  sequence3
LENG  43
ALPH  Amino
RF    no
CS    no
MAP   yes
COM   hmmbuild sequence3.hmm sequence3.fasta
NSEQ  7
DATE  Wed Oct 21 12:43:40 2009
CKSUM 1719
XT      -8455     -4  -1000  -1000  -8455     -4  -8455     -4 
NULT      -4  -8455
NULE     595  -1558     85    338   -294    453  -1158    197    249    902  -1085   -142    -21   -313     45    531    201    384  -1998   -644 
HMM        A      C      D      E      F      G      H      I      K      L      M      N      P      Q      R      S      T      V      W      Y    
         m->m   m->i   m->d   i->m   i->i   d->m   d->d   b->m   m->e
         -415      *  -2000
     1   -890   -873  -2309  -1762   -289  -2314  -1189    285  -1454   1874   1897  -1671   1544  -1233  -1533  -1409   -843     54  -1223   -937     1
     -   -149   -500    233     43   -381    399    106   -626    210   -466   -720    275    394     45     96    359    117   -369   -294   -249 
     -    -21  -6672  -7714   -894  -1115   -701  -1378   -415      * 
     2  -2089  -2190  -2567  -2787  -3372  -2253  -2663  -3607  -2895  -3590  -3215  -2612   4122  -2846  -2839  -2316  -2418  -3135  -2975  -3234     2
     -   -149   -500    233     43   -381    399    106   -626    210   -466   -720    275    394     45     96    359    117   -369   -294   -249 
     -    -21  -6672  -7714   -894  -1115   -701  -1378      *      * 
     3  -2742  -2290  -3014  -3139    701  -3008   -615  -2258  -2836  -1879  -1835  -2399  -3220  -2421  -2640  -2733  -2781  -2314     18   4561     3
     -   -149   -500    233     43   -381    399    106   -626    210   -466   -720    275    394     45     96    359    117   -369   -294   -249 
     -    -21  -6672  -7714   -894  -1115   -701  -1378      *      * 
     4  -1408   -993  -3860  -3463  -1314  -3564  -3080   2920  -3282   -217   -138  -3218  -3431  -3097  -3327  -2842  -1398   2327  -2693  -2285     4
     -   -149   -500    233     43   -381    399    106   -626    210   -466   -720    275    394     45     96    359    117   -369   -294   -249 
     -    -21  -6672  -7714   -894  -1115   -701  -1378      *      * 
     5  -2176  -2415  -2504  -1923  -3054  -2403  -1269  -3053   -167  -2856  -2350  -1844  -2662   -997   3887  -2228  -2131  -2807  -2501  -2452     5
     -   -149   -500    233     43   -381    399    106   -626    210   -466   -720    275    394     45     96    359    117   -369   -294   -249 
     -    -21  -6672  -7714   -894  -1115   -701  -1378      *      * 
     6   1149   -991   -551   1096  -1096  -1439   -301   -534   -107    943   -177   -363  -1600    -39   -479   -502   -352   -385  -1435   -952     6
     -   -149   -500    233     43   -381    399    106   -626    210   -466   -720    275    394     45     96    359    117   -369   -294   -249 
     -    -21  -6672  -7714   -894  -1115   -701  -1378      *      * 
     7  -1470  -1135  -3640  -3140   -585  -3322  -2375   2929  -2821    564   2598  -2912  -3140  -2442  -2737  -2528  -1425    822  -1901  -1667     7
     -   -149   -500    233     43   -381    399    106   -626    210   -466   -720    275    394     45     96    359    117   -369   -294   -249 
     -    -21  -6672  -7714   -894  -1115   -701  -1378      *      * 
     8   -640  -1228  -1458  -1569  -2942   1936  -1780  -2811  -1839  -2967  -2211  -1349   3200  -1647  -2024   -823   -995  -2045  -2897  -2741     8
     -   -149   -500    233     43   -381    399    106   -626    210   -466   -720    275    394     45     96    359    117   -369   -294   -249 
     -    -21  -6672  -7714   -894  -1115   -701  -1378      *      * 
     9   -975  -1905   -779   -406  -2535  -1664   -419  -2192   2696  -2148  -1401   -567   1838    -36    255   -930   -948  -1836  -2203  -1805     9
     -   -149   -500    233     43   -381    399    106   -626    210   -466   -720    275    394     45     96    359    117   -369   -294   -249 
     -    -21  -6672  -7714   -894  -1115   -701  -1378      *      * 
    10  -1407   -990  -3864  -3467  -1325  -3570  -3089   2843  -3290   -230   -148  -3222  -3435  -3107  -3336  -2848  -1396   2428  -2704  -2293    10
     -   -149   -500    233     43   -381    399    106   -626    210   -466   -720    275    394     45     96    359    117   -369   -294   -249 
     -    -21  -6672  -7714   -894  -1115   -701  -1378      *      * 
    11   -633  -1478   -768   -355  -2108  -1471   -376  -1646   1886  -1781  -1041   -486  -1727    -13    143   -659   2417  -1321  -2021  -1577    11
     -   -149   -500    233     43   -381    399    106   -626    210   -466   -720    275    394     45     96    359    117   -369   -294   -249 
     -    -21  -6672  -7714   -894  -1115   -701  -1378      *      * 
    12   2767   -676  -1779  -1802  -2623   1426  -1731  -2282  -1870  -2583  -1767  -1207  -1633  -1617  -1978   -282   -454  -1472  -2833  -2567    12
     -   -149   -500    233     43   -381    399    106   -626    210   -466   -720    275    394     45     96    359    117   -369   -294   -249 
     -    -21  -6672  -7714   -894  -1115   -701  -1378      *      * 
    13  -1389   -983  -3826  -3430  -1329  -3528  -3047   2187  -3246   -249   -159  -3182  -3410  -3071  -3296  -2803  -1382   2939  -2689  -2271    13
     -   -149   -500    233     43   -381    399    106   -626    210   -466   -720    275    394     45     96    359    117   -369   -294   -249 
     -    -21  -6672  -7714   -894  -1115   -701  -1378      *      * 
    14   2490   -607  -1788  -1705  -2482   -871  -1595  -2134  -1671  -2430  -1607  -1124  -1567  -1453  -1809   1933   -359  -1356  -2724  -2406    14
     -   -149   -500    233     43   -381    399    106   -626    210   -466   -720    275    394     45     96    359    117   -369   -294   -249 
     -    -21  -6672  -7714   -894  -1115   -701  -1378      *      * 
    15  -1815  -2026  -2479  -2749  -3578   3649  -2701  -3848  -3053  -3865  -3355  -2493  -2700  -2875  -2985  -2041  -2188  -3149  -3082  -3440    15
     -   -149   -500    233     43   -381    399    106   -626    210   -466   -720    275    394     45     96    359    117   -369   -294   -249 
     -    -21  -6672  -7714   -894  -1115   -701  -1378      *      * 
    16   -773  -2029    342   2677  -2577  -1261   -461  -2349   -297  -2377  -1592    -50  -1662    -99   -821   1112   -836  -1892  -2572  -1861    16
     -   -149   -500    233     43   -381    399    106   -626    210   -466   -720    275    394     45     96    359    117   -369   -294   -249 
     -    -21  -6672  -7714   -894  -1115   -701  -1378      *      * 
    17   -777  -1917   2706    174  -2574  -1253   -606  -2245   -570  -2395  -1651   -127  -1703   -269  -1147   -688   1932  -1809  -2651  -1954    17
     -   -149   -500    233     43   -381    399    106   -626    210   -466   -720    275    394     45     96    359    117   -369   -294   -249 
     -    -21  -6672  -7714   -894  -1115   -701  -1378      *      * 
    18  -1830  -1428  -4026  -3511   -384  -3735  -2661   2155  -3204   2335    760  -3338  -3368  -2619  -3022  -2971  -1756    459  -1892  -1775    18
     -   -149   -500    233     43   -381    399    106   -626    210   -466   -720    275    394     45     96    359    117   -369   -294   -249 
     -    -21  -6672  -7714   -894  -1115   -701  -1378      *      * 
    19   -430  -1130   -674   -123  -1253  -1493   -128   1881    344  -1033   -296    728  -1579   1065    907   -503   -357   -632  -1423   -951    19
     -   -149   -500    233     43   -381    399    106   -626    210   -466   -720    275    394     45     96    359    117   -369   -294   -249 
     -    -21  -6672  -7714   -894  -1115   -701  -1378      *      * 
    20  -1405  -1086  -3579  -3115   -705  -3240  -2403   1029  -2816   1673    380  -2868  -3125  -2487  -2761  -2465  -1380   2566  -1987  -1696    20
     -   -149   -500    233     43   -381    399    106   -626    210   -466   -720    275    394     45     96    359    117   -369   -294   -249 
     -    -21  -6672  -7714   -894  -1115   -701  -1378      *      * 
    21  -1222  -2206  -1387   -533  -2766  -1956   2036  -2294   2711  -2086  -1334   -619  -1962    291   1725  -1111  -1027  -1996  -2046  -1744    21
     -   -149   -500    233     43   -381    399    106   -626    210   -466   -720    275    394     45     96    359    117   -369   -294   -249 
     -    -21  -6672  -7714   -894  -1115   -701  -1378      *      * 
    22  -1667   5612  -3405  -3570  -2842  -2113  -2800  -2422  -3305  -2879  -2567  -2846  -2715  -3191  -3057  -1987  -2032  -2130  -2809  -2872    22
     -   -149   -500    233     43   -381    399    106   -626    210   -466   -720    275    394     45     96    359    117   -369   -294   -249 
     -    -21  -6672  -7714   -894  -1115   -701  -1378      *      * 
    23  -2089  -2190  -2567  -2787  -3372  -2253  -2663  -3607  -2895  -3590  -3215  -2612   4122  -2846  -2839  -2316  -2418  -3135  -2975  -3234    23
     -   -149   -500    233     43   -381    399    106   -626    210   -466   -720    275    394     45     96    359    117   -369   -294   -249 
     -    -21  -6672  -7714   -894  -1115   -701  -1378      *      * 
    24  -1198   -956  -3224  -2795   2206  -2792  -1498    759  -2506    112    225  -2374  -2807  -2129  -2419  -1989  -1185   2588  -1085   -347    24
     -   -149   -500    233     43   -381    399    106   -626    210   -466   -720    275    394     45     96    359    117   -369   -294   -249 
     -    -21  -6672  -7714   -894  -1115   -701  -1378      *      * 
    25   3260   -995  -2154  -2261  -2604  -1267  -2060  -2035  -2233  -2502  -1934  -1631  -1961  -2058  -2240   -724   -871  -1499  -2817  -2619    25
     -   -149   -500    233     43   -381    399    106   -626    210   -466   -720    275    394     45     96    359    117   -369   -294   -249 
     -    -21  -6672  -7714   -894  -1115   -701  -1378      *      * 
    26  -1815  -2026  -2479  -2749  -3578   3649  -2701  -3848  -3053  -3865  -3355  -2493  -2700  -2875  -2985  -2041  -2188  -3149  -3082  -3440    26
     -   -149   -500    233     43   -381    399    106   -626    210   -466   -720    275    394     45     96    359    117   -369   -294   -249 
     -    -21  -6672  -7714   -894  -1115   -701  -1378      *      * 
    27  -2742  -2290  -3014  -3139    701  -3008   -615  -2258  -2836  -1879  -1835  -2399  -3220  -2421  -2640  -2733  -2781  -2314     18   4561    27
     -   -149   -500    233     43   -381    399    106   -626    210   -466   -720    275    394     45     96    359    117   -369   -294   -249 
     -    -21  -6672  -7714   -894  -1115   -701  -1378      *      * 
    28  -2089  -2190  -2567  -2787  -3372  -2253  -2663  -3607  -2895  -3590  -3215  -2612   4122  -2846  -2839  -2316  -2418  -3135  -2975  -3234    28
     -   -149   -500    233     43   -381    399    106   -626    210   -466   -720    275    394     45     96    359    117   -369   -294   -249 
     -    -21  -6672  -7714   -894  -1115   -701  -1378      *      * 
    29  -1412  -1014  -3818  -3423  -1244  -3514  -3011   3144  -3223   -138    -81  -3177  -3397  -3025  -3258  -2792  -1405   1918  -2622  -2228    29
     -   -149   -500    233     43   -381    399    106   -626    210   -466   -720    275    394     45     96    359    117   -369   -294   -249 
     -    -21  -6672  -7714   -894  -1115   -701  -1378      *      * 
    30  -1268  -3035   2492   2550  -3249  -1297   -592  -3137   -743  -3043  -2338     96  -1794   -251  -1519   -963  -1319  -2643  -3216  -2287    30
     -   -149   -500    233     43   -381    399    106   -626    210   -466   -720    275    394     45     96    359    117   -369   -294   -249 
     -    -21  -6672  -7714   -894  -1115   -701  -1378      *      * 
    31   -644  -2030    -57   1739  -2390  -1396    -68  -2091   1518  -2002  -1149    -30  -1558   2070    185   -501   -572  -1683  -2126  -1521    31
     -   -149   -500    233     43   -381    399    106   -626    210   -466   -720    275    394     45     96    359    117   -369   -294   -249 
     -    -21  -6672  -7714   -894  -1115   -701  -1378      *      * 
    32  -1608  -1307  -3432  -3238  -1179  -3095  -2687   3474  -2941   -191   -206  -2987  -3216  -2818  -2915  -2635  -1653    832  -2363  -1952    32
     -   -149   -500    233     43   -381    399    106   -626    210   -466   -720    275    394     45     96    359    117   -369   -294   -249 
     -    -21  -6672  -7714   -894  -1115   -701  -1378      *      * 
    33  -1208  -2166  -1350   -529  -2671  -1945   3357  -2230   1581  -2049  -1302   -617  -1959    276   2220  -1106  -1019  -1942  -2021  -1705    33
     -   -149   -500    233     43   -381    399    106   -626    210   -466   -720    275    394     45     96    359    117   -369   -294   -249 
     -    -21  -6672  -7714   -894  -1115   -701  -1378      *      * 
    34  -3232  -2594  -3508  -3648   -882  -2917  -1886  -3060  -3237  -2665  -2615  -3229  -3282  -3161  -2996  -3457  -3341  -3103   6081   -495    34
     -   -149   -500    233     43   -381    399    106   -626    210   -466   -720    275    394     45     96    359    117   -369   -294   -249 
     -    -21  -6672  -7714   -894  -1115   -701  -1378      *      * 
    35  -1877  -2708   -271   3539  -3235  -1868  -1322  -3210  -1299  -3203  -2676   -849  -2342  -1076  -1736  -1723  -1961  -2857  -2976  -2640    35
     -   -149   -500    233     43   -381    399    106   -626    210   -466   -720    275    394     45     96    359    117   -369   -294   -249 
     -    -21  -6672  -7714   -894  -1115   -701  -1378      *      * 
    36  -1603  -2373  -2004   -933  -3105  -2199   -230  -2516   2271  -2239  -1549   -899  -2181    186   2985  -1495  -1344  -2266  -2129  -1961    36
     -   -149   -500    233     43   -381    399    106   -626    210   -466   -720    275    394     45     96    359    117   -369   -294   -249 
     -    -21  -6672  -7714   -894  -1115   -701  -1378      *      * 
    37   1724  -1401   1473    103  -2223    246   -376  -1946   -151  -2009  -1158   -130  -1484      5   -654    578   -430  -1447  -2256  -1631    37
     -   -149   -500    233     43   -381    399    106   -626    210   -466   -720    275    394     45     96    359    117   -369   -294   -249 
     -    -21  -6672  -7714   -894  -1115   -701  -1378      *      * 
    38   -613  -1718     87    152  -2066   1773   2819  -1980    -88  -2027  -1234   1137  -1612    -10   -528   -546   -656  -1575  -2152  -1472    38
     -   -149   -500    233     43   -381    399    106   -626    210   -466   -720    275    394     45     96    359    117   -369   -294   -249 
     -    -21  -6672  -7714   -894  -1115   -701  -1378      *      * 
    39  -1235  -2159  -1232   -554  -2662  -1920   -226  -2272    888  -2094  -1373   -649  -1989   2930   2361  -1142  -1076  -1983  -2076  -1749    39
     -   -149   -500    233     43   -381    399    106   -626    210   -466   -720    275    394     45     96    359    117   -369   -294   -249 
     -    -21  -6672  -7714   -894  -1115   -701  -1378      *      * 
    40   -706  -1856    176   2623  -2362  -1299   -429  -1978   -188  -2112  -1354   -114  -1655    -65   -660   -619   1290  -1601  -2387  -1741    40
     -   -149   -500    233     43   -381    399    106   -626    210   -466   -720    275    394     45     96    359    117   -369   -294   -249 
     -    -21  -6672  -7714   -894  -1115   -701  -1378      *      * 
    41  -2228  -1908  -3555  -3373   -604  -3255  -2515    -62  -2963   2976    358  -3207  -3275  -2644  -2802  -2988  -2232   -567  -1904  -1643    41
     -   -149   -500    233     43   -381    399    106   -626    210   -466   -720    275    394     45     96    359    117   -369   -294   -249 
     -    -21  -6672  -7714   -894  -1115   -701  -1378      *      * 
    42   -213   -832  -1420  -1328  -2274  -1074  -1356  -1845  -1267  -2148  -1432  -1042   2940  -1178  -1461   -414   2021  -1292  -2501  -2144    42
     -   -149   -500    233     43   -381    399    106   -626    210   -466   -720    275    394     45     96    359    117   -369   -294   -249 
     -    -21  -6672  -7714   -894  -1115   -701  -1378      *      * 
    43   -398  -1112   1679    -66  -1326  -1407   -321   1078   -133  -1045   -377   -294  -1597    -19   -565   -489   1442   -339  -1630  -1101    43
     -      *      *      *      *      *      *      *      *      *      *      *      *      *      *      *      *      *      *      *      * 
     -      *      *      *      *      *      *      *      *      0 
//
HMMER2.0  [2.3.2]
NAME  sequence4
LENG  39
ALPH  Amino
RF    no
CS    no
MAP   yes
COM   hmmbuild sequence4.hmm sequence4.fasta
NSEQ  7
DATE  Wed Oct 21 12:43:46 2009
CKSUM 84
XT      -8455     -4  -1000  -1000  -8455     -4  -8455     -4 
NULT      -4  -8455
NULE     595  -1558     85    338   -294    453  -1158    197    249    902  -1085   -142    -21   -313     45    531    201    384  -1998   -644 
HMM        A      C      D      E      F      G      H      I      K      L      M      N      P      Q      R      S      T      V      W      Y    
         m->m   m->i   m->d   i->m   i->i   d->m   d->d   b->m   m->e
         -322      *  -2322
     1   1752  -1127  -2227  -2306  -3072  -1366  -2218  -2720  -2348  -3024  -2257  -1682   3378  -2128  -2416   -751   -927  -1926  -3270  -3032     1
     -   -149   -500    233     43   -381    399    106   -626    210   -466   -720    275    394     45     96    359    117   -369   -294   -249 
     -    -16  -7108  -8150   -894  -1115   -701  -1378   -322      * 
     2  -2931  -2878  -3420  -3706  -4181  -2925  -3468  -4621  -3859  -4490  -4165  -3491   4225  -3781  -3695  -3182  -3279  -4087  -3594  -4064     2
     -   -149   -500    233     43   -381    399    106   -626    210   -466   -720    275    394     45     96    359    117   -369   -294   -249 
     -    -16  -7108  -8150   -894  -1115   -701  -1378      *      * 
     3  -2116  -2789  -2710  -1438  -3626  -2634   -567  -2971   2146  -2635  -1969  -1335  -2590   -151   3314  -2000  -1809  -2742  -2475  -2373     3
     -   -149   -500    233     43   -381    399    106   -626    210   -466   -720    275    394     45     96    359    117   -369   -294   -249 
     -    -16  -7108  -8150   -894  -1115   -701  -1378      *      * 
     4  -4113  -3273  -4213  -4452  -1721  -3495  -2680  -4108  -4148  -3618  -3614  -4043  -3884  -4031  -3815  -4354  -4247  -4132   6192  -1328     4
     -   -149   -500    233     43   -381    399    106   -626    210   -466   -720    275    394     45     96    359    117   -369   -294   -249 
     -    -16  -7108  -8150   -894  -1115   -701  -1378      *      * 
     5   -522  -1286   -689    893  -1424  -1588   -294   2005     53  -1215   -462   -401  -1692     25    875    488   -463   -778  -1621  -1118     5
     -   -149   -500    233     43   -381    399    106   -626    210   -466   -720    275    394     45     96    359    117   -369   -294   -249 
     -    -16  -7108  -8150   -894  -1115   -701  -1378      *      * 
     6  -1132   -913  -3199  -2648   -250  -2714  -1346    328  -2292   1275    257  -2233  -2691  -1917  -2168  -1827  -1075   2164  -1033   2351     6
     -   -149   -500    233     43   -381    399    106   -626    210   -466   -720    275    394     45     96    359    117   -369   -294   -249 
     -    -16  -7108  -8150   -894  -1115   -701  -1378      *      * 
     7  -2641  -3308   -896   3732  -3966  -2458  -2043  -4105  -2128  -4016  -3555  -1531  -2959  -1842  -2560  -2479  -2750  -3722  -3563  -3385     7
     -   -149   -500    233     43   -381    399    106   -626    210   -466   -720    275    394     45     96    359    117   -369   -294   -249 
     -    -16  -7108  -8150   -894  -1115   -701  -1378      *      * 
     8  -2931  -2878  -3420  -3706  -4181  -2925  -3468  -4621  -3859  -4490  -4165  -3491   4225  -3781  -3695  -3182  -3279  -4087  -3594  -4064     8
     -   -149   -500    233     43   -381    399    106   -626    210   -466   -720    275    394     45     96    359    117   -369   -294   -249 
     -    -16  -7108  -8150   -894  -1115   -701  -1378      *      * 
     9   -523   -747  -1474   -898   -782  -1829   -614   -118   1273   -565   2516   -942  -1906   -541   -825   -851    708   1473  -1210   -806     9
     -   -149   -500    233     43   -381    399    106   -626    210   -466   -720    275    394     45     96    359    117   -369   -294   -249 
     -    -16  -7108  -8150   -894  -1115   -701  -1378      *      * 
    10  -2784  -3432   4016  -1200  -4140  -2466  -2197  -4505  -2621  -4365  -3956  -1551  -3014  -2039  -3232  -2593  -2938  -4046  -3710  -3552    10
     -   -149   -500    233     43   -381    399    106   -626    210   -466   -720    275    394     45     96    359    117   -369   -294   -249 
     -    -16  -7108  -8150   -894  -1115   -701  -1378      *      * 
    11    813   -783  -1978  -1544  -1542  -1415  -1249   -961  -1366  -1397   -693  -1260  -1883  -1185  -1563   1415   1749   1640  -1929  -1557    11
     -   -149   -500    233     43   -381    399    106   -626    210   -466   -720    275    394     45     96    359    117   -369   -294   -249 
     -    -16  -7108  -8150   -894  -1115   -701  -1378      *      * 
    12   1602  -1149  -1284  -1123  -2744  -1261  -1355  -2468  -1231  -2630  -1774   1202  -1844  -1067  -1574   2447   -688  -1749  -2878  -2426    12
     -   -149   -500    233     43   -381    399    106   -626    210   -466   -720    275    394     45     96    359    117   -369   -294   -249 
     -    -16  -7108  -8150   -894  -1115   -701  -1378      *      * 
    13   1155  -1066  -3747  -3293  -1476  -3296  -2685   2225  -3073   -635   -392  -2973  -3296  -2859  -3084  -2509  -1379   2497  -2519  -2116    13
     -   -149   -500    233     43   -381    399    106   -626    210   -466   -720    275    394     45     96    359    117   -369   -294   -249 
     -    -16  -7108  -8150   -894  -1115   -701  -1378      *      * 
    14   -665  -1869   -279   1931  -2076  -1534   -261  -1752    165  -1770   2414   -214  -1685   1919   -255   -582   -609  -1438  -2082  -1474    14
     -   -149   -500    233     43   -381    399    106   -626    210   -466   -720    275    394     45     96    359    117   -369   -294   -249 
     -    -16  -7108  -8150   -894  -1115   -701  -1378      *      * 
    15    509  -1137  -1014   -452  -1359  -1608   -431   -938    -78    748   -431   -596  -1757   -155   2067    484   -491   -730  -1596  -1136    15
     -   -149   -500    233     43   -381    399    106   -626    210   -466   -720    275    394     45     96    359    117   -369   -294   -249 
     -    -16  -7108  -8150   -894  -1115   -701  -1378      *      * 
    16  -1057  -1856   -683   -922  -3327   2575  -1620  -3304  -1677  -3381  -2620   2845  -2223  -1379  -2084  -1123  -1357  -2535  -3351  -2857    16
     -   -149   -500    233     43   -381    399    106   -626    210   -466   -720    275    394     45     96    359    117   -369   -294   -249 
     -    -16  -7108  -8150   -894  -1115   -701  -1378      *      * 
    17    409  -1829   -311    241  -2137  -1410   1768  -1860   1056  -1830   -929   1603  -1501    396    872   -331    630  -1446  -2014  -1366    17
     -   -149   -500    233     43   -381    399    106   -626    210   -466   -720    275    394     45     96    359    117   -369   -294   -249 
     -    -16  -7108  -8150   -894  -1115   -701  -1378      *      * 
    18   -617  -2044   1559    248  -2326  -1432   2477  -2074    132  -2050  -1169    -74  -1609   1467   -384   -486   1379  -1655  -2245  -1555    18
     -   -149   -500    233     43   -381    399    106   -626    210   -466   -720    275    394     45     96    359    117   -369   -294   -249 
     -    -16  -7108  -8150   -894  -1115   -701  -1378      *      * 
    19  -1754  -1298  -4330  -3969  -1770  -4054  -3753   2648  -3841   -620   -545  -3730  -3879  -3700  -3918  -3372  -1747   2827  -3277  -2830    19
     -   -149   -500    233     43   -381    399    106   -626    210   -466   -720    275    394     45     96    359    117   -369   -294   -249 
     -    -16  -7108  -8150   -894  -1115   -701  -1378      *      * 
    20    544   -616  -1773  -1222   -654  -1786   -770   -141  -1001    948   1799  -1140  -1930   -822  -1169   1637   -457    -49  -1138   -760    20
     -   -149   -500    233     43   -381    399    106   -626    210   -466   -720    275    394     45     96    359    117   -369   -294   -249 
     -    -16  -7108  -8150   -894  -1115   -701  -1378      *      * 
    21  -1876  -1443  -4346  -3867  -1051  -3986  -3171   2607  -3653   1805    122  -3627  -3695  -3180  -3532  -3229  -1828   1504  -2508  -2319    21
     -   -149   -500    233     43   -381    399    106   -626    210   -466   -720    275    394     45     96    359    117   -369   -294   -249 
     -    -16  -7108  -8150   -894  -1115   -701  -1378      *      * 
    22  -1491  -2484   -364   -478  -1814  -1881   4328  -2855   -685  -2771  -2134   2170  -2286   -730  -1000  -1378  -1551  -2476  -2145  -1254    22
     -   -149   -500    233     43   -381    399    106   -626    210   -466   -720    275    394     45     96    359    117   -369   -294   -249 
     -    -16  -7108  -8150   -894  -1115   -701  -1378      *      * 
    23  -2475   5736  -4101  -4357  -3711  -2762  -3544  -3517  -4166  -3858  -3568  -3630  -3362  -4029  -3831  -2792  -2859  -3157  -3463  -3717    23
     -   -149   -500    233     43   -381    399    106   -626    210   -466   -720    275    394     45     96    359    117   -369   -294   -249 
     -    -16  -7108  -8150   -894  -1115   -701  -1378      *      * 
    24  -1374  -2802     65   1810  -3112  -1709   -720  -2916   -361  -2822  -2072   -362  -2070   3410   -767  -1165  -1362  -2502  -2932  -2247    24
     -   -149   -500    233     43   -381    399    106   -626    210   -466   -720    275    394     45     96    359    117   -369   -294   -249 
     -    -16  -7108  -8150   -894  -1115   -701  -1378      *      * 
    25   2882   -931  -2458  -2485  -3067  -1198  -2241  -2763  -2447  -3058  -2204  -1638  -1941  -2159  -2477   1701   -732  -1840  -3308  -3059    25
     -   -149   -500    233     43   -381    399    106   -626    210   -466   -720    275    394     45     96    359    117   -369   -294   -249 
     -    -16  -7108  -8150   -894  -1115   -701  -1378      *      * 
    26    413  -1898   -214   1449  -2214  -1392    -69  -1954   1151  -1908   -998    -32  -1503   1838   -132    508   -395  -1519  -2082  -1410    26
     -   -149   -500    233     43   -381    399    106   -626    210   -466   -720    275    394     45     96    359    117   -369   -294   -249 
     -    -16  -7108  -8150   -894  -1115   -701  -1378      *      * 
    27  -2594  -2690  -3304  -3623  -4328   3747  -3462  -4761  -3953  -4671  -4212  -3320  -3352  -3748  -3779  -2839  -2981  -4004  -3668  -4222    27
     -   -149   -500    233     43   -381    399    106   -626    210   -466   -720    275    394     45     96    359    117   -369   -294   -249 
     -    -16  -7108  -8150   -894  -1115   -701  -1378      *      * 
    28  -1622  -1432  -3188  -2894    223  -2906   -995   -254  -2520   -865   -600  -2312  -3009  -2175  -2424  -2120  -1623   2257   -501   3539    28
     -   -149   -500    233     43   -381    399    106   -626    210   -466   -720    275    394     45     96    359    117   -369   -294   -249 
     -    -16  -7108  -8150   -894  -1115   -701  -1378      *      * 
    29  -2931  -2878  -3420  -3706  -4181  -2925  -3468  -4621  -3859  -4490  -4165  -3491   4225  -3781  -3695  -3182  -3279  -4087  -3594  -4064    29
     -   -149   -500    233     43   -381    399    106   -626    210   -466   -720    275    394     45     96    359    117   -369   -294   -249 
     -    -16  -7108  -8150   -894  -1115   -701  -1378      *      * 
    30   -665   -981  -1472   -940  -1133  -1872   -734   1588    769   -843   -242   -995  -2009   -575   -692   -949   2312   -130  -1533  -1120    30
     -   -149   -500    233     43   -381    399    106   -626    210   -466   -720    275    394     45     96    359    117   -369   -294   -249 
     -    -16  -7108  -8150   -894  -1115   -701  -1378      *      * 
    31  -2931  -2878  -3420  -3706  -4181  -2925  -3468  -4621  -3859  -4490  -4165  -3491   4225  -3781  -3695  -3182  -3279  -4087  -3594  -4064    31
     -   -149   -500    233     43   -381    399    106   -626    210   -466   -720    275    394     45     96    359    117   -369   -294   -249 
     -    -16  -7108  -8150   -894  -1115   -701  -1378      *      * 
    32    764   -748  -1805  -1332  -1241  -1516  -1035   1047  -1151  -1085   -402  -1161  -1883   -985  -1362    633   2434   -435  -1649  -1263    32
     -   -149   -500    233     43   -381    399    106   -626    210   -466   -720    275    394     45     96    359    117   -369   -294   -249 
     -    -16  -7108  -8150   -894  -1115   -701  -1378      *      * 
    33  -1763  -1322  -4300  -3938  -1672  -3998  -3659   3329  -3786   -513   -465  -3692  -3840  -3613  -3840  -3314  -1759   1869  -3169  -2751    33
     -   -149   -500    233     43   -381    399    106   -626    210   -466   -720    275    394     45     96    359    117   -369   -294   -249 
     -    -16  -7108  -8150   -894  -1115   -701  -1378      *      * 
    34   -731   -991  -2780  -2538  -1776  -1864  -2082    -20  -2268  -1215   -842  -1990  -2383  -2112  -2312  -1162   2988   1821  -2480  -2110    34
     -   -149   -500    233     43   -381    399    106   -626    210   -466   -720    275    394     45     96    359    117   -369   -294   -249 
     -    -16  -7108  -8150   -894  -1115   -701  -1378      *      * 
    35  -4113  -3273  -4213  -4452  -1721  -3495  -2680  -4108  -4148  -3618  -3614  -4043  -3884  -4031  -3815  -4354  -4247  -4132   6192  -1328    35
     -   -149   -500    233     43   -381    399    106   -626    210   -466   -720    275    394     45     96    359    117   -369   -294   -249 
     -    -16  -7108  -8150   -894  -1115   -701  -1378      *      * 
    36  -1561  -2024  -1810  -1315   2246  -2380   -740  -1708   2977  -1637  -1211  -1337  -2512   -757   -425  -1620  -1497  -1627  -1245   -361    36
     -   -149   -500    233     43   -381    399    106   -626    210   -466   -720    275    394     45     96    359    117   -369   -294   -249 
     -    -16  -7108  -8150   -894  -1115   -701  -1378      *      * 
    37  -2620  -2961  -2461  -2046  -3743  -2791  -1570  -3603   3784  -3387  -2839  -2048  -3039  -1260   -465  -2604  -2536  -3331  -3001  -2988    37
     -   -149   -500    233     43   -381    399    106   -626    210   -466   -720    275    394     45     96    359    117   -369   -294   -249 
     -    -16  -7108  -8150   -894  -1115   -701  -1378      *      * 
    38   2887  -1031  -2422  -2544  -3224   1753  -2365  -2938  -2628  -3227  -2378  -1723  -2027  -2305  -2635   -655   -848  -1982  -3414  -3225    38
     -   -149   -500    233     43   -381    399    106   -626    210   -466   -720    275    394     45     96    359    117   -369   -294   -249 
     -    -16  -7108  -8150   -894  -1115   -701  -1378      *      * 
    39   -640   -950  -1402   -910  -1039  -1858   -745   2043   -609   -721   -158   -979  -1995   1884   -854   -928   1418   -113  -1486  -1065    39
     -      *      *      *      *      *      *      *      *      *      *      *      *      *      *      *      *      *      *      *      * 
     -      *      *      *      *      *      *      *      *      0 
//
HMMER2.0  [2.3.2]
NAME  sequence5
LENG  75
ALPH  Amino
RF    no
CS    no
MAP   yes
COM   hmmbuild sequence5.hmm sequence5.fasta
NSEQ  7
DATE  Wed Oct 21 12:43:50 2009
CKSUM 8379
XT      -8455     -4  -1000  -1000  -8455     -4  -8455     -4 
NULT      -4  -8455
NULE     595  -1558     85    338   -294    453  -1158    197    249    902  -1085   -142    -21   -313     45    531    201    384  -1998   -644 
HMM        A      C      D      E      F      G      H      I      K      L      M      N      P      Q      R      S      T      V      W      Y    
         m->m   m->i   m->d   i->m   i->i   d->m   d->d   b->m   m->e
         -322      *  -2322
     1  -2870  -2456  -4230  -4102  -1032  -3802  -3164   -540  -3733   3131    -30  -3934  -3796  -3285  -3483  -3712  -2868  -1135  -2393  -2219     1
     -   -149   -500    233     43   -381    399    106   -626    210   -466   -720    275    394     45     96    359    117   -369   -294   -249 
     -    -16  -7108  -8150   -894  -1115   -701  -1378   -322      * 
     2   -703  -1946   -675    -74  -2349  -1629   -193  -2013   1734  -1963  -1108   -317  -1717    243   1680   1232    658  -1632  -2106  -1561     2
     -   -149   -500    233     43   -381    399    106   -626    210   -466   -720    275    394     45     96    359    117   -369   -294   -249 
     -    -16  -7108  -8150   -894  -1115   -701  -1378      *      * 
     3  -2931  -2878  -3420  -3706  -4181  -2925  -3468  -4621  -3859  -4490  -4165  -3491   4225  -3781  -3695  -3182  -3279  -4087  -3594  -4064     3
     -   -149   -500    233     43   -381    399    106   -626    210   -466   -720    275    394     45     96    359    117   -369   -294   -249 
     -    -16  -7108  -8150   -894  -1115   -701  -1378      *      * 
     4   3438  -1472  -2846  -3040  -3287  -1726  -2735  -2840  -3028  -3257  -2662  -2236  -2447  -2798  -2944  -1216  -1387  -2183  -3405  -3320     4
     -   -149   -500    233     43   -381    399    106   -626    210   -466   -720    275    394     45     96    359    117   -369   -294   -249 
     -    -16  -7108  -8150   -894  -1115   -701  -1378      *      * 
     5   -994  -1784  -1217   -841  -2593  -1785   -798  -2131   1810  -2249  -1523   -918  -2097   -443   -161  -1041   2919  -1770  -2445  -2046     5
     -   -149   -500    233     43   -381    399    106   -626    210   -466   -720    275    394     45     96    359    117   -369   -294   -249 
     -    -16  -7108  -8150   -894  -1115   -701  -1378      *      * 
     6   1018  -1793   -672    -80  -2160  -1596   -208  -1812   1309  -1824   -985   -320  -1695    213   1700   -577   1322  -1462  -2023  -1481     6
     -   -149   -500    233     43   -381    399    106   -626    210   -466   -720    275    394     45     96    359    117   -369   -294   -249 
     -    -16  -7108  -8150   -894  -1115   -701  -1378      *      * 
     7  -3617  -2707  -4171  -4417   2727  -4046   -395  -2537  -3996  -1940  -1986  -2748  -3932  -2853  -3448  -3297  -3496  -2688    348   4209     7
     -   -149   -500    233     43   -381    399    106   -626    210   -466   -720    275    394     45     96    359    117   -369   -294   -249 
     -    -16  -7108  -8150   -894  -1115   -701  -1378      *      * 
     8    537   -921   -960   -418  -1039  -1575   2356   -626   -276    672   -161   -567  -1699   -185   -635    633    754   -447  -1361   -901     8
     -   -149   -500    233     43   -381    399    106   -626    210   -466   -720    275    394     45     96    359    117   -369   -294   -249 
     -    -16  -7108  -8150   -894  -1115   -701  -1378      *      * 
     9  -1926  -1549  -4065  -3657   2367  -3660  -2067   3006  -3365    151    100  -3192  -3490  -2816  -3175  -2891  -1879    282  -1430   -672     9
     -   -149   -500    233     43   -381    399    106   -626    210   -466   -720    275    394     45     96    359    117   -369   -294   -249 
     -    -16  -7108  -8150   -894  -1115   -701  -1378      *      * 
    10  -2957  -3022  -3318  -2735  -3796  -2998  -1968  -3912   -846  -3631  -3157  -2611  -3280  -1724   4056  -3026  -2913  -3650  -3096  -3185    10
     -   -149   -500    233     43   -381    399    106   -626    210   -466   -720    275    394     45     96    359    117   -369   -294   -249 
     -    -16  -7108  -8150   -894  -1115   -701  -1378      *      * 
    11  -1564  -1296  -3786  -3329   -996  -3300  -2563    702  -2997     60   3730  -3013  -3274  -2685  -2926  -2529  -1561   2417  -2207  -1916    11
     -   -149   -500    233     43   -381    399    106   -626    210   -466   -720    275    394     45     96    359    117   -369   -294   -249 
     -    -16  -7108  -8150   -894  -1115   -701  -1378      *      * 
    12   -473   -684  -1430   -878   1178  -1779   -558   1462   -684   -506    139   -911  -1861   1679   -923    977   -421    -97  -1051   -598    12
     -   -149   -500    233     43   -381    399    106   -626    210   -466   -720    275    394     45     96    359    117   -369   -294   -249 
     -    -16  -7108  -8150   -894  -1115   -701  -1378      *      * 
    13   3438  -1472  -2846  -3040  -3287  -1726  -2735  -2840  -3028  -3257  -2662  -2236  -2447  -2798  -2944  -1216  -1387  -2183  -3405  -3320    13
     -   -149   -500    233     43   -381    399    106   -626    210   -466   -720    275    394     45     96    359    117   -369   -294   -249 
     -    -16  -7108  -8150   -894  -1115   -701  -1378      *      * 
    14  -1010  -1111  -1816   2146  -1297  -2427  -1345   1870  -1285   -667   -295  -1500  -2494  -1187  -1582  -1511   -975   1475  -1997  -1554    14
     -   -149   -500    233     43   -381    399    106   -626    210   -466   -720    275    394     45     96    359    117   -369   -294   -249 
     -    -16  -7108  -8150   -894  -1115   -701  -1378      *      * 
    15  -1066  -1875   -656   -893  -3324   2311  -1598  -3300  -1650  -3373  -2613   3112  -2221  -1353  -2064  -1127  -1362  -2539  -3345  -2843    15
     -   -149   -500    233     43   -381    399    106   -626    210   -466   -720    275    394     45     96    359    117   -369   -294   -249 
     -    -16  -7108  -8150   -894  -1115   -701  -1378      *      * 
    16   -547  -1969   -177   1448  -2299  -1428   -147  -2035   1514  -1993  -1097    -77    488    296   -202   1233   -494  -1604  -2169  -1501    16
     -   -149   -500    233     43   -381    399    106   -626    210   -466   -720    275    394     45     96    359    117   -369   -294   -249 
     -    -16  -7108  -8150   -894  -1115   -701  -1378      *      * 
    17   1782   -969  -3197  -2660   -796  -2787  -1847   1935  -2364   1266    191  -2372  -2799  -2058  -2326  -1927  -1129    569  -1707  -1400    17
     -   -149   -500    233     43   -381    399    106   -626    210   -466   -720    275    394     45     96    359    117   -369   -294   -249 
     -    -16  -7108  -8150   -894  -1115   -701  -1378      *      * 
    18  -1605  -2677   -186   1865  -3559   2918  -1354  -3453  -1402  -3442  -2753   -759  -2349  -1060  -1953  -1482  -1757  -2908  -3429  -2860    18
     -   -149   -500    233     43   -381    399    106   -626    210   -466   -720    275    394     45     96    359    117   -369   -294   -249 
     -    -16  -7108  -8150   -894  -1115   -701  -1378      *      * 
    19   1124  -2251  -1459   -694  -2831  -2069   -407  -2365   1602  -2240  -1474   -804  -2128     12   2773  -1198  -1138  -2050  -2278  -1936    19
     -   -149   -500    233     43   -381    399    106   -626    210   -466   -720    275    394     45     96    359    117   -369   -294   -249 
     -    -16  -7108  -8150   -894  -1115   -701  -1378      *      * 
    20   -897  -1462  -2333  -2543  -3185  -1640  -2474  -3294  -2686  -3497  -2780  -1973  -2360  -2483  -2703   3465  -1316  -2413  -3310  -3025    20
     -   -149   -500    233     43   -381    399    106   -626    210   -466   -720    275    394     45     96    359    117   -369   -294   -249 
     -    -16  -7108  -8150   -894  -1115   -701  -1378      *      * 
    21   1506  -1380   -528   1365  -1707  -1452   -335  -1286    -50  -1491   -699   -323    752     24   -500   -473   -446    433  -1860  -1304    21
     -   -149   -500    233     43   -381    399    106   -626    210   -466   -720    275    394     45     96    359    117   -369   -294   -249 
     -    -16  -7108  -8150   -894  -1115   -701  -1378      *      * 
    22  -2225  -1937  -3242  -3022   2996  -3217   -474  -1598  -2735  -1437  -1168  -2252   2579  -2166  -2601  -2380  -2173  -1609    136   2333    22
     -   -149   -500    233     43   -381    399    106   -626    210   -466   -720    275    394     45     96    359    117   -369   -294   -249 
     -    -16  -7108  -8150   -894  -1115   -701  -1378      *      * 
    23   -344   -978  -2186  -2152  -2950  -1227  -2033  -2640  -2104  -2922  -2090  -1522  -1939  -1899  -2213   2891   1898  -1798  -3178  -2872    23
     -   -149   -500    233     43   -381    399    106   -626    210   -466   -720    275    394     45     96    359    117   -369   -294   -249 
     -    -16  -7108  -8150   -894  -1115   -701  -1378      *      * 
    24    481  -2029    -71   2169  -2350  -1434   -231  -2088    123  -2065  -1185    -92    773   1349   -384   -495   -580  -1665  -2263  -1580    24
     -   -149   -500    233     43   -381    399    106   -626    210   -466   -720    275    394     45     96    359    117   -369   -294   -249 
     -    -16  -7108  -8150   -894  -1115   -701  -1378      *      * 
    25   1148  -1331   -666   1989  -1691  -1581   -594   -849   -374  -1410   -719   -547  -1814   -281   -794   -682   -612   1279  -1961  -1436    25
     -   -149   -500    233     43   -381    399    106   -626    210   -466   -720    275    394     45     96    359    117   -369   -294   -249 
     -    -16  -7108  -8150   -894  -1115   -701  -1378      *      * 
    26  -1829  -1402  -4304  -3824  -1080  -3931  -3123   2129  -3609   1903     87  -3572  -3663  -3159  -3496  -3168  -1782   1986  -2502  -2293    26
     -   -149   -500    233     43   -381    399    106   -626    210   -466   -720    275    394     45     96    359    117   -369   -294   -249 
     -    -16  -7108  -8150   -894  -1115   -701  -1378      *      * 
    27   -536   -986  -1022    793  -1058  -1745   -493   1430   -347   -804   -154   -671  -1827   1726   -693   -741   -478   1286  -1432   -974    27
     -   -149   -500    233     43   -381    399    106   -626    210   -466   -720    275    394     45     96    359    117   -369   -294   -249 
     -    -16  -7108  -8150   -894  -1115   -701  -1378      *      * 
    28  -1754  -1321  -4261  -3811  -1299  -3917  -3226   1869  -3619   1286   -128  -3554  -3691  -3276  -3567  -3166  -1720   2709  -2691  -2403    28
     -   -149   -500    233     43   -381    399    106   -626    210   -466   -720    275    394     45     96    359    117   -369   -294   -249 
     -    -16  -7108  -8150   -894  -1115   -701  -1378      *      * 
    29  -1376  -2354  -1582   -753  -2936  -2149   -400  -2449   1973  -2287  -1527   -848  -2177     23   2595  -1285   1475  -2144  -2294  -1978    29
     -   -149   -500    233     43   -381    399    106   -626    210   -466   -720    275    394     45     96    359    117   -369   -294   -249 
     -    -16  -7108  -8150   -894  -1115   -701  -1378      *      * 
    30  -1213  -1674  -2755  -2906  -3163  -1922  -2659  -2698  -2788  -3105  -2612  -2311  -2600  -2708  -2753  -1463   3819  -2197  -3286  -3156    30
     -   -149   -500    233     43   -381    399    106   -626    210   -466   -720    275    394     45     96    359    117   -369   -294   -249 
     -    -16  -7108  -8150   -894  -1115   -701  -1378      *      * 
    31   -741  -1926   -264   2020  -2086  -1572   -316  -1762    107    570  -1017   -251  -1739   1938   -303   -656   -685  -1476  -2123  -1516    31
     -   -149   -500    233     43   -381    399    106   -626    210   -466   -720    275    394     45     96    359    117   -369   -294   -249 
     -    -16  -7108  -8150   -894  -1115   -701  -1378      *      * 
    32  -1546  -2729   -125   2656  -3329  -1813  -1137  -3177  -1053  -3159  -2451   -640   2649   -811  -1573  -1392  -1627  -2718  -3213  -2603    32
     -   -149   -500    233     43   -381    399    106   -626    210   -466   -720    275    394     45     96    359    117   -369   -294   -249 
     -    -16  -7108  -8150   -894  -1115   -701  -1378      *      * 
    33  -1331  -2804    120   2505  -3103  -1673   -698  -2910   -388  -2819  -2055   -316  -2036   2826   -832  -1118  -1322  -2485  -2942  -2231    33
     -   -149   -500    233     43   -381    399    106   -626    210   -466   -720    275    394     45     96    359    117   -369   -294   -249 
     -    -16  -7108  -8150   -894  -1115   -701  -1378      *      * 
    34   1226  -1074  -1505   -952  -1481  -1689   -774   -736   -389  -1221   -564   -964  -1941   -553   2284   -809   -647   1385  -1781  -1368    34
     -   -149   -500    233     43   -381    399    106   -626    210   -466   -720    275    394     45     96    359    117   -369   -294   -249 
     -    -16  -7108  -8150   -894  -1115   -701  -1378      *      * 
    35  -2931  -2878  -3420  -3706  -4181  -2925  -3468  -4621  -3859  -4490  -4165  -3491   4225  -3781  -3695  -3182  -3279  -4087  -3594  -4064    35
     -   -149   -500    233     43   -381    399    106   -626    210   -466   -720    275    394     45     96    359    117   -369   -294   -249 
     -    -16  -7108  -8150   -894  -1115   -701  -1378      *      * 
    36   2250   -913  -2266  -2041  -2737  -1204  -1862  -2399  -1918  -2663  -1823  -1453  -1881  -1703  -2080   1628   1869  -1640  -2973  -2663    36
     -   -149   -500    233     43   -381    399    106   -626    210   -466   -720    275    394     45     96    359    117   -369   -294   -249 
     -    -16  -7108  -8150   -894  -1115   -701  -1378      *      * 
    37  -1605  -2677   -186   1865  -3559   2918  -1354  -3453  -1402  -3442  -2753   -759  -2349  -1060  -1953  -1482  -1757  -2908  -3429  -2860    37
     -   -149   -500    233     43   -381    399    106   -626    210   -466   -720    275    394     45     96    359    117   -369   -294   -249 
     -    -16  -7108  -8150   -894  -1115   -701  -1378      *      * 
    38   2264  -1099  -2242  -2293  -3036  -1345  -2187  -2682  -2315  -2985  -2208  -1662   3018  -2092  -2390   -721   -894  -1891  -3242  -2997    38
     -   -149   -500    233     43   -381    399    106   -626    210   -466   -720    275    394     45     96    359    117   -369   -294   -249 
     -    -16  -7108  -8150   -894  -1115   -701  -1378      *      * 
    39  -2931  -2878  -3420  -3706  -4181  -2925  -3468  -4621  -3859  -4490  -4165  -3491   4225  -3781  -3695  -3182  -3279  -4087  -3594  -4064    39
     -   -149   -500    233     43   -381    399    106   -626    210   -466   -720    275    394     45     96    359    117   -369   -294   -249 
     -    -16  -7108  -8150   -894  -1115   -701  -1378      *      * 
    40   -933   -855  -2722  -2183   -582  -2406  -1401   1246  -1871   2001    325  -1936  -2471  -1603  -1869   1070   -908    185  -1371  -1040    40
     -   -149   -500    233     43   -381    399    106   -626    210   -466   -720    275    394     45     96    359    117   -369   -294   -249 
     -    -16  -7108  -8150   -894  -1115   -701  -1378      *      * 
    41    514  -1786   -258     36  -2336  -1414   -379  -2060    -39  -2082  -1218   2675  -1663   1289   -519    634   -595  -1617  -2303  -1662    41
     -   -149   -500    233     43   -381    399    106   -626    210   -466   -720    275    394     45     96    359    117   -369   -294   -249 
     -    -16  -7108  -8150   -894  -1115   -701  -1378      *      * 
    42  -1848  -1477  -4165  -3711   -964  -3765  -2959    734  -3427   1954    160  -3449  -3576  -3002  -3314  -3021  -1817   2593  -2368  -2135    42
     -   -149   -500    233     43   -381    399    106   -626    210   -466   -720    275    394     45     96    359    117   -369   -294   -249 
     -    -16  -7108  -8150   -894  -1115   -701  -1378      *      * 
    43    584  -1860   -277    960  -2176  -1407    -65  -1905    386  -1868   -964    -53  -1507   1821   1419    539   -389  -1483  -2047  -1391    43
     -   -149   -500    233     43   -381    399    106   -626    210   -466   -720    275    394     45     96    359    117   -369   -294   -249 
     -    -16  -7108  -8150   -894  -1115   -701  -1378      *      * 
    44   2316   -968  -2976  -2771  -1874  -1856  -2256     46  -2546  -1292   -913  -2094  -2405  -2320  -2550  -1165   -974   2370  -2604  -2250    44
     -   -149   -500    233     43   -381    399    106   -626    210   -466   -720    275    394     45     96    359    117   -369   -294   -249 
     -    -16  -7108  -8150   -894  -1115   -701  -1378      *      * 
    45  -1061  -2323   -715   1483  -2768  -1826   -319  -2404    519  -2266  -1444   -470  -1931   2056   2419   -929   -950  -2028  -2325  -1837    45
     -   -149   -500    233     43   -381    399    106   -626    210   -466   -720    275    394     45     96    359    117   -369   -294   -249 
     -    -16  -7108  -8150   -894  -1115   -701  -1378      *      * 
    46   2189   -938  -2064  -1826  -2573  -1237  -1709  -2188  -1719  -2471  -1662  -1368   1929  -1536  -1916   -527   1839  -1532  -2822  -2483    46
     -   -149   -500    233     43   -381    399    106   -626    210   -466   -720    275    394     45     96    359    117   -369   -294   -249 
     -    -16  -7108  -8150   -894  -1115   -701  -1378      *      * 
    47   -793  -1427  -1064   -587  -1621   1065   -539  -1189   1618   1409   -683   -727  -1940   -246   -211   -890   -757  -1004  -1803  -1358    47
     -   -149   -500    233     43   -381    399    106   -626    210   -466   -720    275    394     45     96    359    117   -369   -294   -249 
     -    -16  -7108  -8150   -894  -1115   -701  -1378      *      * 
    48   -437  -1083  -2005  -2143  -3262   1656  -2196  -3097  -2380  -3307  -2433  -1561  -2008  -2076  -2485   2938   -856  -2074  -3427  -3160    48
     -   -149   -500    233     43   -381    399    106   -626    210   -466   -720    275    394     45     96    359    117   -369   -294   -249 
     -    -16  -7108  -8150   -894  -1115   -701  -1378      *      * 
    49  -1039  -2172    -54   1732  -2971  -1535   -908  -2767   -781  -2805  -2027   -454  -1994   -564  -1290   2652  -1162  -2248  -2982  -2298    49
     -   -149   -500    233     43   -381    399    106   -626    210   -466   -720    275    394     45     96    359    117   -369   -294   -249 
     -    -16  -7108  -8150   -894  -1115   -701  -1378      *      * 
    50   -344   -974  -2183  -2134  -2895  -1232  -2006  -2572  -2074  -2861  -2036  -1515  -1938  -1873  -2186   2162   2882  -1762  -3132  -2822    50
     -   -149   -500    233     43   -381    399    106   -626    210   -466   -720    275    394     45     96    359    117   -369   -294   -249 
     -    -16  -7108  -8150   -894  -1115   -701  -1378      *      * 
    51  -2641  -3308   -896   3732  -3966  -2458  -2043  -4105  -2128  -4016  -3555  -1531  -2959  -1842  -2560  -2479  -2750  -3722  -3563  -3385    51
     -   -149   -500    233     43   -381    399    106   -626    210   -466   -720    275    394     45     96    359    117   -369   -294   -249 
     -    -16  -7108  -8150   -894  -1115   -701  -1378      *      * 
    52  -2277  -1821  -4601  -4095   -691  -4283  -3233   2444  -3816   2354    481  -3938  -3819  -3114  -3572  -3559  -2197    157  -2293  -2235    52
     -   -149   -500    233     43   -381    399    106   -626    210   -466   -720    275    394     45     96    359    117   -369   -294   -249 
     -    -16  -7108  -8150   -894  -1115   -701  -1378      *      * 
    53   -803   -624  -2946  -2344   1149  -2372  -1222   2214  -1996   1278    464  -1949  -2379  -1626  -1865    230   -744    294  -1054   -694    53
     -   -149   -500    233     43   -381    399    106   -626    210   -466   -720    275    394     45     96    359    117   -369   -294   -249 
     -    -16  -7108  -8150   -894  -1115   -701  -1378      *      * 
    54  -1754  -1298  -4330  -3969  -1770  -4054  -3753   2645  -3841   -620   -545  -3730  -3878  -3700  -3918  -3372  -1747   2829  -3277  -2830    54
     -   -149   -500    233     43   -381    399    106   -626    210   -466   -720    275    394     45     96    359    117   -369   -294   -249 
     -    -16  -7108  -8150   -894  -1115   -701  -1378      *      * 
    55   -361   -978  -2229  -2240  -2903  -1243  -2083  -2559  -2181  -2878  -2070  -1566  -1961  -1980  -2254   1001   3404  -1761  -3156  -2854    55
     -   -149   -500    233     43   -381    399    106   -626    210   -466   -720    275    394     45     96    359    117   -369   -294   -249 
     -    -16  -7108  -8150   -894  -1115   -701  -1378      *      * 
    56  -4113  -3273  -4213  -4452  -1721  -3495  -2680  -4108  -4148  -3618  -3614  -4043  -3884  -4031  -3815  -4354  -4247  -4132   6192  -1328    56
     -   -149   -500    233     43   -381    399    106   -626    210   -466   -720    275    394     45     96    359    117   -369   -294   -249 
     -    -16  -7108  -8150   -894  -1115   -701  -1378      *      * 
    57   -429  -1722   1339    224  -2001  -1394   -105  -1705    268  -1737   -862    -74  -1512   1808   -228    543    838    188  -1976  -1334    57
     -   -149   -500    233     43   -381    399    106   -626    210   -466   -720    275    394     45     96    359    117   -369   -294   -249 
     -    -16  -7108  -8150   -894  -1115   -701  -1378      *      * 
    58   1812   -810  -2055  -1653  -1299  -1666  -1294   1685  -1458  -1008   -440  -1410   1836  -1291  -1615   -867   -658   -187  -1798  -1421    58
     -   -149   -500    233     43   -381    399    106   -626    210   -466   -720    275    394     45     96    359    117   -369   -294   -249 
     -    -16  -7108  -8150   -894  -1115   -701  -1378      *      * 
    59  -2931  -2878  -3420  -3706  -4181  -2925  -3468  -4621  -3859  -4490  -4165  -3491   4225  -3781  -3695  -3182  -3279  -4087  -3594  -4064    59
     -   -149   -500    233     43   -381    399    106   -626    210   -466   -720    275    394     45     96    359    117   -369   -294   -249 
     -    -16  -7108  -8150   -894  -1115   -701  -1378      *      * 
    60   -500  -1500   -387   1375  -1719  -1473   -262  -1364     42    585   -704   -242   1239    108   -414    688   -463  -1080  -1847  -1274    60
     -   -149   -500    233     43   -381    399    106   -626    210   -466   -720    275    394     45     96    359    117   -369   -294   -249 
     -    -16  -7108  -8150   -894  -1115   -701  -1378      *      * 
    61    852  -1531  -1193   -698  -2420  -1582   -694  -2051    -27  -2124  -1329   -774   1709   -327   2632   -745   -779  -1621  -2336  -1895    61
     -   -149   -500    233     43   -381    399    106   -626    210   -466   -720    275    394     45     96    359    117   -369   -294   -249 
     -    -16  -7108  -8150   -894  -1115   -701  -1378      *      * 
    62  -1715  -3511   1545   3246  -3730  -1648  -1003  -3659  -1227  -3546  -2884   -261  -2177   -676  -2048  -1387  -1783  -3149  -3694  -2742    62
     -   -149   -500    233     43   -381    399    106   -626    210   -466   -720    275    394     45     96    359    117   -369   -294   -249 
     -    -16  -7108  -8150   -894  -1115   -701  -1378      *      * 
    63   -631  -1023  -1233   -796   -818  -1758   2561   -711   -531   1431   -285   -865  -1929   -520   -783   1131   -620   -571  -1255   -662    63
     -   -149   -500    233     43   -381    399    106   -626    210   -466   -720    275    394     45     96    359    117   -369   -294   -249 
     -    -16  -7108  -8150   -894  -1115   -701  -1378      *      * 
    64  -2269  -2493  -2912  -2101  -1349  -2805  -1085  -2576   -288  -2405  -1934  -1949  -2926  -1067   2826  -2325  -2145  -2455   4928   -878    64
     -   -149   -500    233     43   -381    399    106   -626    210   -466   -720    275    394     45     96    359    117   -369   -294   -249 
     -    -16  -7108  -8150   -894  -1115   -701  -1378      *      * 
    65  -1445  -2490   -296   -403  -1904  -1843   3701  -2841   -654  -2761  -2103   2964  -2241   -669   -994  -1323  -1498  -2453  -2209  -1328    65
     -   -149   -500    233     43   -381    399    106   -626    210   -466   -720    275    394     45     96    359    117   -369   -294   -249 
     -    -16  -7108  -8150   -894  -1115   -701  -1378      *      * 
    66  -2594  -2690  -3304  -3623  -4328   3747  -3462  -4761  -3953  -4671  -4212  -3320  -3352  -3748  -3779  -2839  -2981  -4004  -3668  -4222    66
     -   -149   -500    233     43   -381    399    106   -626    210   -466   -720    275    394     45     96    359    117   -369   -294   -249 
     -    -16  -7108  -8150   -894  -1115   -701  -1378      *      * 
    67  -1040  -2407   2442   1684  -2610  -1546   -572   1334   -448  -2347  -1585   -187  -1874   -198  -1041   -879  -1029  -1840  -2669  -1935    67
     -   -149   -500    233     43   -381    399    106   -626    210   -466   -720    275    394     45     96    359    117   -369   -294   -249 
     -    -16  -7108  -8150   -894  -1115   -701  -1378      *      * 
    68  -2247  -1793  -4579  -4078   -715  -4261  -3230   2574  -3801   2254    455  -3915  -3812  -3121  -3568  -3536  -2171    211  -2309  -2239    68
     -   -149   -500    233     43   -381    399    106   -626    210   -466   -720    275    394     45     96    359    117   -369   -294   -249 
     -    -16  -7108  -8150   -894  -1115   -701  -1378      *      * 
    69  -1231  -1213  -2481  -1925   -639  -2675  -1441   1756  -1509   1371    355  -1900  -2635   2567  -1619  -1758  -1164    -47  -1580  -1273    69
     -   -149   -500    233     43   -381    399    106   -626    210   -466   -720    275    394     45     96    359    117   -369   -294   -249 
     -    -16  -7108  -8150   -894  -1115   -701  -1378      *      * 
    70  -2594  -2690  -3304  -3623  -4328   3747  -3462  -4761  -3953  -4671  -4212  -3320  -3352  -3748  -3779  -2839  -2981  -4004  -3668  -4222    70
     -   -149   -500    233     43   -381    399    106   -626    210   -466   -720    275    394     45     96    359    117   -369   -294   -249 
     -    -16  -7108  -8150   -894  -1115   -701  -1378      *      * 
    71  -3620  -2707  -4175  -4423   2894  -4049   -394  -2539  -4001  -1941  -1987  -2748  -3933  -2854  -3450  -3299  -3498  -2690    349   4126    71
     -   -149   -500    233     43   -381    399    106   -626    210   -466   -720    275    394     45     96    359    117   -369   -294   -249 
     -    -16  -7108  -8150   -894  -1115   -701  -1378      *      * 
    72   -679  -1397   -737   -427  -1082  -1630   -512  -1326   -399  -1503   -790   2412  -1864   -334   -774   -746   1466  -1081  -1472   2150    72
     -   -149   -500    233     43   -381    399    106   -626    210   -466   -720    275    394     45     96    359    117   -369   -294   -249 
     -    -16  -7108  -8150   -894  -1115   -701  -1378      *      * 
    73  -1771  -1603  -3750  -3689  -2037  -3050  -3231    403  -3479  -1154  -1076  -3246  -3399  -3383  -3437  -2628  -1917   3536  -3074  -2677    73
     -   -149   -500    233     43   -381    399    106   -626    210   -466   -720    275    394     45     96    359    117   -369   -294   -249 
     -    -16  -7108  -8150   -894  -1115   -701  -1378      *      * 
    74  -1045  -1817   -762  -1011  -3343   2956  -1690  -3327  -1764  -3414  -2654   2206  -2237  -1464  -2148  -1126  -1360  -2538  -3370  -2901    74
     -   -149   -500    233     43   -381    399    106   -626    210   -466   -720    275    394     45     96    359    117   -369   -294   -249 
     -    -16  -7108  -8150   -894  -1115   -701  -1378      *      * 
    75  -1903   3476  -3424  -3282    309  -2789   -933  -1650  -2840  -1691  -1392  -2431  -3082  -2435  -2665  -2156  -2020  -1584   -373   4107    75
     -      *      *      *      *      *      *      *      *      *      *      *      *      *      *      *      *      *      *      *      * 
     -      *      *      *      *      *      *      *      *      0 
//
HMMER2.0  [2.3.2]
NAME  sequence6
LENG  48
ALPH  Amino
RF    no
CS    no
MAP   yes
COM   hmmbuild sequence6.hmm sequence6.fasta
NSEQ  6
DATE  Wed Oct 21 12:43:54 2009
CKSUM 4689
XT      -8455     -4  -1000  -1000  -8455     -4  -8455     -4 
NULT      -4  -8455
NULE     595  -1558     85    338   -294    453  -1158    197    249    902  -1085   -142    -21   -313     45    531    201    384  -1998   -644 
HMM        A      C      D      E      F      G      H      I      K      L      M      N      P      Q      R      S      T      V      W      Y    
         m->m   m->i   m->d   i->m   i->i   d->m   d->d   b->m   m->e
         -322      *  -2322
     1  -2931  -2878  -3420  -3706  -4181  -2925  -3468  -4621  -3859  -4490  -4165  -3491   4225  -3781  -3695  -3182  -3279  -4087  -3594  -4064     1
     -   -149   -500    233     43   -381    399    106   -626    210   -466   -720    275    394     45     96    359    117   -369   -294   -249 
     -    -16  -7108  -8150   -894  -1115   -701  -1378   -322      * 
     2  -1198  -2810   1482   1766  -3110  -1529   -663  -2929   -610  -2863  -2060   -155  -1926   -285  -1268   2238  -1215  -2452  -3057  -2224     2
     -   -149   -500    233     43   -381    399    106   -626    210   -466   -720    275    394     45     96    359    117   -369   -294   -249 
     -    -16  -7108  -8150   -894  -1115   -701  -1378      *      * 
     3   1022   -741  -1203   -638   -780  -1677   -461    810   -457   -633   1753   -731  -1764   -345    729    979   -362   -193  -1162   -739     3
     -   -149   -500    233     43   -381    399    106   -626    210   -466   -720    275    394     45     96    359    117   -369   -294   -249 
     -    -16  -7108  -8150   -894  -1115   -701  -1378      *      * 
     4   1680  -1132  -2224  -2308  -3077  -1370  -2222  -2726  -2354  -3030  -2264  -1685   3414  -2133  -2420   -756   -933  -1932  -3275  -3037     4
     -   -149   -500    233     43   -381    399    106   -626    210   -466   -720    275    394     45     96    359    117   -369   -294   -249 
     -    -16  -7108  -8150   -894  -1115   -701  -1378      *      * 
     5  -2931  -2878  -3420  -3706  -4181  -2925  -3468  -4621  -3859  -4490  -4165  -3491   4225  -3781  -3695  -3182  -3279  -4087  -3594  -4064     5
     -   -149   -500    233     43   -381    399    106   -626    210   -466   -720    275    394     45     96    359    117   -369   -294   -249 
     -    -16  -7108  -8150   -894  -1115   -701  -1378      *      * 
     6  -1370  -2861    155   2895  -3153  -1672   -730  -2970   -457  -2878  -2124   -314  -2053   2170   -919  -1147  -1367  -2541  -3003  -2276     6
     -   -149   -500    233     43   -381    399    106   -626    210   -466   -720    275    394     45     96    359    117   -369   -294   -249 
     -    -16  -7108  -8150   -894  -1115   -701  -1378      *      * 
     7  -1239  -2790   2587    163  -3209  -1529   -757  -3050   -760  -2989  -2203   2046  -1968   -391  -1439   1348  -1290  -2544  -3180  -2333     7
     -   -149   -500    233     43   -381    399    106   -626    210   -466   -720    275    394     45     96    359    117   -369   -294   -249 
     -    -16  -7108  -8150   -894  -1115   -701  -1378      *      * 
     8   -945  -1156  -2710  -2558  -1819  -2042  -2155   -106  -2349  -1286   -940  -2107   1841  -2215  -2390  -1392  -1165   2987  -2501  -2124     8
     -   -149   -500    233     43   -381    399    106   -626    210   -466   -720    275    394     45     96    359    117   -369   -294   -249 
     -    -16  -7108  -8150   -894  -1115   -701  -1378      *      * 
     9  -1165  -2338   -931   -393  -2818  -1923   -356  -2437    572  -2289  -1489   1809  -2013   2092   2477  -1045  -1042  -2081  -2322  -1883     9
     -   -149   -500    233     43   -381    399    106   -626    210   -466   -720    275    394     45     96    359    117   -369   -294   -249 
     -    -16  -7108  -8150   -894  -1115   -701  -1378      *      * 
    10  -2475   5736  -4101  -4357  -3711  -2762  -3544  -3517  -4166  -3858  -3568  -3630  -3362  -4029  -3831  -2792  -2859  -3157  -3463  -3717    10
     -   -149   -500    233     43   -381    399    106   -626    210   -466   -720    275    394     45     96    359    117   -369   -294   -249 
     -    -16  -7108  -8150   -894  -1115   -701  -1378      *      * 
    11   1822  -1526   1627   -187  -2338  -1355   -570  -2043   -300  -2121  -1264   -397  -1687   -182   -781    659    814  -1558  -2375  -1774    11
     -   -149   -500    233     43   -381    399    106   -626    210   -466   -720    275    394     45     96    359    117   -369   -294   -249 
     -    -16  -7108  -8150   -894  -1115   -701  -1378      *      * 
    12   2462   -816  -2413  -2130  -1956  -1361  -1722  -1178  -1942  -1786  -1103  -1545  -1960  -1711  -2032    818   -648   1612  -2367  -2035    12
     -   -149   -500    233     43   -381    399    106   -626    210   -466   -720    275    394     45     96    359    117   -369   -294   -249 
     -    -16  -7108  -8150   -894  -1115   -701  -1378      *      * 
    13  -2870  -2456  -4230  -4102  -1032  -3802  -3164   -540  -3733   3131    -30  -3934  -3796  -3285  -3483  -3712  -2868  -1135  -2393  -2219    13
     -   -149   -500    233     43   -381    399    106   -626    210   -466   -720    275    394     45     96    359    117   -369   -294   -249 
     -    -16  -7108  -8150   -894  -1115   -701  -1378      *      * 
    14   -306   -971  -2030  -1888  -2925   1584  -1850  -2650  -1874  -2863  -1993  -1391  -1885  -1657  -2070   2167   2027  -1791  -3115  -2791    14
     -   -149   -500    233     43   -381    399    106   -626    210   -466   -720    275    394     45     96    359    117   -369   -294   -249 
     -    -16  -7108  -8150   -894  -1115   -701  -1378      *      * 
    15   -897  -1462  -2333  -2543  -3185  -1640  -2474  -3294  -2686  -3497  -2780  -1973  -2360  -2483  -2703   3465  -1316  -2413  -3310  -3025    15
     -   -149   -500    233     43   -381    399    106   -626    210   -466   -720    275    394     45     96    359    117   -369   -294   -249 
     -    -16  -7108  -8150   -894  -1115   -701  -1378      *      * 
    16   -886  -1735   -845   -658  -2484  -1644   -873  -2168   -336  -2254  -1549   -792  -2023   3435   -585   -924   1650  -1778  -2508  -2001    16
     -   -149   -500    233     43   -381    399    106   -626    210   -466   -720    275    394     45     96    359    117   -369   -294   -249 
     -    -16  -7108  -8150   -894  -1115   -701  -1378      *      * 
    17   -897  -1462  -2333  -2543  -3185  -1640  -2474  -3294  -2686  -3497  -2780  -1973  -2360  -2483  -2703   3465  -1316  -2413  -3310  -3025    17
     -   -149   -500    233     43   -381    399    106   -626    210   -466   -720    275    394     45     96    359    117   -369   -294   -249 
     -    -16  -7108  -8150   -894  -1115   -701  -1378      *      * 
    18  -2367  -1904  -4662  -4145   -629  -4351  -3246   1998  -3857   2605    546  -4009  -3842  -3101  -3584  -3631  -2278     -4  -2254  -2226    18
     -   -149   -500    233     43   -381    399    106   -626    210   -466   -720    275    394     45     96    359    117   -369   -294   -249 
     -    -16  -7108  -8150   -894  -1115   -701  -1378      *      * 
    19  -1022  -2097   -925   -354  -2054  -1873   -309  -2066   1789  -2009  -1233   -553  -1949   2638    280   -937   -911  -1762  -1963   2080    19
     -   -149   -500    233     43   -381    399    106   -626    210   -466   -720    275    394     45     96    359    117   -369   -294   -249 
     -    -16  -7108  -8150   -894  -1115   -701  -1378      *      * 
    20  -1757  -1300  -4333  -3971  -1764  -4057  -3754   2878  -3843   -611   -539  -3733  -3880  -3699  -3919  -3375  -1749   2617  -3273  -2829    20
     -   -149   -500    233     43   -381    399    106   -626    210   -466   -720    275    394     45     96    359    117   -369   -294   -249 
     -    -16  -7108  -8150   -894  -1115   -701  -1378      *      * 
    21   -344   -978  -2186  -2152  -2949  -1227  -2032  -2639  -2104  -2922  -2089  -1522  -1939  -1898  -2213   2889   1904  -1798  -3178  -2872    21
     -   -149   -500    233     43   -381    399    106   -626    210   -466   -720    275    394     45     96    359    117   -369   -294   -249 
     -    -16  -7108  -8150   -894  -1115   -701  -1378      *      * 
    22  -4113  -3273  -4213  -4452  -1721  -3495  -2680  -4108  -4148  -3618  -3614  -4043  -3884  -4031  -3815  -4354  -4247  -4132   6192  -1328    22
     -   -149   -500    233     43   -381    399    106   -626    210   -466   -720    275    394     45     96    359    117   -369   -294   -249 
     -    -16  -7108  -8150   -894  -1115   -701  -1378      *      * 
    23   -476  -1109   -843   -297  -1159  -1612   -342   -751   -102     72   1542   -490  -1706   2345   -468   1015   -422   -589  -1464   -980    23
     -   -149   -500    233     43   -381    399    106   -626    210   -466   -720    275    394     45     96    359    117   -369   -294   -249 
     -    -16  -7108  -8150   -894  -1115   -701  -1378      *      * 
    24  -1632  -2693   -262   1848  -3383  -1882  -1286  -3241  -1207  -3242  -2565   -785   3351   -982  -1688  -1506  -1740  -2783  -3259  -2714    24
     -   -149   -500    233     43   -381    399    106   -626    210   -466   -720    275    394     45     96    359    117   -369   -294   -249 
     -    -16  -7108  -8150   -894  -1115   -701  -1378      *      * 
    25  -2931  -2878  -3420  -3706  -4181  -2925  -3468  -4621  -3859  -4490  -4165  -3491   4225  -3781  -3695  -3182  -3279  -4087  -3594  -4064    25
     -   -149   -500    233     43   -381    399    106   -626    210   -466   -720    275    394     45     96    359    117   -369   -294   -249 
     -    -16  -7108  -8150   -894  -1115   -701  -1378      *      * 
    26  -1763  -2842   2164   -486  -3634  -1890  -1466  -3628  -1664  -3605  -2958   -814   3408  -1191  -2314  -1616  -1921  -3086  -3518  -2944    26
     -   -149   -500    233     43   -381    399    106   -626    210   -466   -720    275    394     45     96    359    117   -369   -294   -249 
     -    -16  -7108  -8150   -894  -1115   -701  -1378      *      * 
    27   -607   -581  -2152  -1592   -570  -2065   -945   2080  -1326    995    255    803  -2130  -1117  -1406  -1133    819    344  -1116   -746    27
     -   -149   -500    233     43   -381    399    106   -626    210   -466   -720    275    394     45     96    359    117   -369   -294   -249 
     -    -16  -7108  -8150   -894  -1115   -701  -1378      *      * 
    28   -498  -1937   1435   1046  -2227  -1393   -116  -1970    258  -1940  -1040    -32  -1529   1846   -258   -375    737  -1544  -2131   1028    28
     -   -149   -500    233     43   -381    399    106   -626    210   -466   -720    275    394     45     96    359    117   -369   -294   -249 
     -    -16  -7108  -8150   -894  -1115   -701  -1378      *      * 
    29  -1281  -1566  -1711  -1435   2273   1285   3609  -1415  -1330  -1473   -954  -1360  -2457  -1161  -1549  -1424  -1297  -1278   -476    551    29
     -   -149   -500    233     43   -381    399    106   -626    210   -466   -720    275    394     45     96    359    117   -369   -294   -249 
     -    -16  -7108  -8150   -894  -1115   -701  -1378      *      * 
    30   -407   1807   -527     13  -1620  -1451   2331  -1270    141  -1407   -597   -238  -1569   1791   -303    572    763   -983  -1742  -1181    30
     -   -149   -500    233     43   -381    399    106   -626    210   -466   -720    275    394     45     96    359    117   -369   -294   -249 
     -    -16  -7108  -8150   -894  -1115   -701  -1378      *      * 
    31  -1099  -1917   -626   -865  -3328   1599  -1582  -3314  -1632  -3381  -2626   3533  -2232  -1335  -2051  -1150  -1387  -2564  -3343  -2834    31
     -   -149   -500    233     43   -381    399    106   -626    210   -466   -720    275    394     45     96    359    117   -369   -294   -249 
     -    -16  -7108  -8150   -894  -1115   -701  -1378      *      * 
    32  -2594  -2690  -3304  -3623  -4328   3747  -3462  -4761  -3953  -4671  -4212  -3320  -3352  -3748  -3779  -2839  -2981  -4004  -3668  -4222    32
     -   -149   -500    233     43   -381    399    106   -626    210   -466   -720    275    394     45     96    359    117   -369   -294   -249 
     -    -16  -7108  -8150   -894  -1115   -701  -1378      *      * 
    33  -1088  -1036  -2528  -1915   -779  -2561  -1324   2230   1355   1325    185  -1824  -2549  -1331  -1332  -1655  -1021    245  -1556  -1229    33
     -   -149   -500    233     43   -381    399    106   -626    210   -466   -720    275    394     45     96    359    117   -369   -294   -249 
     -    -16  -7108  -8150   -894  -1115   -701  -1378      *      * 
    34  -2112  -1668  -4469  -3998   -857  -4159  -3232   3055  -3729   1668    303  -3809  -3789  -3167  -3557  -3438  -2054    468  -2409  -2263    34
     -   -149   -500    233     43   -381    399    106   -626    210   -466   -720    275    394     45     96    359    117   -369   -294   -249 
     -    -16  -7108  -8150   -894  -1115   -701  -1378      *      * 
    35  -1604  -2593  -1246   -759  -3156  -2187   -546  -2739   1989  -2528  -1807   -887  -2295   3438    462  -1478  -1446  -2432  -2482  -2155    35
     -   -149   -500    233     43   -381    399    106   -626    210   -466   -720    275    394     45     96    359    117   -369   -294   -249 
     -    -16  -7108  -8150   -894  -1115   -701  -1378      *      * 
    36  -2594  -2690  -3304  -3623  -4328   3747  -3462  -4761  -3953  -4671  -4212  -3320  -3352  -3748  -3779  -2839  -2981  -4004  -3668  -4222    36
     -   -149   -500    233     43   -381    399    106   -626    210   -466   -720    275    394     45     96    359    117   -369   -294   -249 
     -    -16  -7108  -8150   -894  -1115   -701  -1378      *      * 
    37  -3481  -2867  -3700  -3918    239  -3551  -1111  -2999  -3637  -2515  -2525  -3026  -3771  -3100  -3340  -3417  -3526  -3070   -440   4712    37
     -   -149   -500    233     43   -381    399    106   -626    210   -466   -720    275    394     45     96    359    117   -369   -294   -249 
     -    -16  -7108  -8150   -894  -1115   -701  -1378      *      * 
    38  -2620  -2961  -2461  -2046  -3743  -2791  -1570  -3603   3784  -3387  -2839  -2048  -3039  -1260   -465  -2604  -2536  -3331  -3001  -2988    38
     -   -149   -500    233     43   -381    399    106   -626    210   -466   -720    275    394     45     96    359    117   -369   -294   -249 
     -    -16  -7108  -8150   -894  -1115   -701  -1378      *      * 
    39  -1827  -1400  -4302  -3824  -1083  -3931  -3124   2130  -3609   1895     83  -3571  -3663  -3161  -3497  -3168  -1781   1996  -2505  -2295    39
     -   -149   -500    233     43   -381    399    106   -626    210   -466   -720    275    394     45     96    359    117   -369   -294   -249 
     -    -16  -7108  -8150   -894  -1115   -701  -1378      *      * 
    40   -511   -395  -2473  -1866   1780  -2017   1689   1121  -1536   1046    478  -1527  -2061  -1222  -1466  -1087    824    231   -790   -403    40
     -   -149   -500    233     43   -381    399    106   -626    210   -466   -720    275    394     45     96    359    117   -369   -294   -249 
     -    -16  -7108  -8150   -894  -1115   -701  -1378      *      * 
    41  -3597  -2702  -4152  -4389   2219  -4032   -401  -2522  -3972  -1931  -1976  -2745  -3923  -2847  -3435  -3287  -3480  -2673    340   4390    41
     -   -149   -500    233     43   -381    399    106   -626    210   -466   -720    275    394     45     96    359    117   -369   -294   -249 
     -    -16  -7108  -8150   -894  -1115   -701  -1378      *      * 
    42   -734  -1712   -670   1943  -1924  -1683   -305   1200    270  -1602   -852   -411  -1787     78   1636   -709   -659  -1186  -1943  -1423    42
     -   -149   -500    233     43   -381    399    106   -626    210   -466   -720    275    394     45     96    359    117   -369   -294   -249 
     -    -16  -7108  -8150   -894  -1115   -701  -1378      *      * 
    43   -523  -1168  -1848  -1954  -3093  -1342  -2049  -2943  -2119  -3149  -2329  -1511   3387  -1913  -2258   1676   -919  -2050  -3265  -2937    43
     -   -149   -500    233     43   -381    399    106   -626    210   -466   -720    275    394     45     96    359    117   -369   -294   -249 
     -    -16  -7108  -8150   -894  -1115   -701  -1378      *      * 
    44  -1758  -1301  -4332  -3970  -1759  -4056  -3750   2941  -3842   -606   -535  -3732  -3878  -3696  -3916  -3373  -1750   2546  -3268  -2826    44
     -   -149   -500    233     43   -381    399    106   -626    210   -466   -720    275    394     45     96    359    117   -369   -294   -249 
     -    -16  -7108  -8150   -894  -1115   -701  -1378      *      * 
    45  -1012   -879   1324  -2103   -882  -2627  -1549   1500  -1896   1226     71  -1984  -2625  -1667  -1997  -1714   -963   1817  -1648  -1286    45
     -   -149   -500    233     43   -381    399    106   -626    210   -466   -720    275    394     45     96    359    117   -369   -294   -249 
     -    -16  -7108  -8150   -894  -1115   -701  -1378      *      * 
    46    546  -2406   1899   1642  -2681  -1471   2625  -2460   -165  -2407  -1545    -91  -1742     18   -742   -688   -839  -2012  -2595  -1842    46
     -   -149   -500    233     43   -381    399    106   -626    210   -466   -720    275    394     45     96    359    117   -369   -294   -249 
     -    -16  -7108  -8150   -894  -1115   -701  -1378      *      * 
    47   -855  -2104   2290    104  -2216  -1546   -437  -1946   -183    646  -1222   -216  -1792   1992   -688   -741   -824  -1647  -2314  -1640    47
     -   -149   -500    233     43   -381    399    106   -626    210   -466   -720    275    394     45     96    359    117   -369   -294   -249 
     -    -16  -7108  -8150   -894  -1115   -701  -1378      *      * 
    48   -543   -483  -2216  -1636   -283  -2004   -776   2001  -1339   -239   1944    778  -2056  -1089  -1360  -1065   -485    186   -813   2048    48
     -      *      *      *      *      *      *      *      *      *      *      *      *      *      *      *      *      *      *      *      * 
     -      *      *      *      *      *      *      *      *      0 
//
HMMER2.0  [2.3.2]
NAME  sequence7
LENG  56
ALPH  Amino
RF    no
CS    no
MAP   yes
COM   hmmbuild sequence7.hmm sequence7.fasta
NSEQ  7
DATE  Wed Oct 21 12:43:58 2009
CKSUM 2314
XT      -8455     -4  -1000  -1000  -8455     -4  -8455     -4 
NULT      -4  -8455
NULE     595  -1558     85    338   -294    453  -1158    197    249    902  -1085   -142    -21   -313     45    531    201    384  -1998   -644 
HMM        A      C      D      E      F      G      H      I      K      L      M      N      P      Q      R      S      T      V      W      Y    
         m->m   m->i   m->d   i->m   i->i   d->m   d->d   b->m   m->e
         -322      *  -2322
     1  -2641  -3308   -896   3732  -3966  -2458  -2043  -4105  -2128  -4016  -3555  -1531  -2959  -1842  -2560  -2479  -2750  -3722  -3563  -3385     1
     -   -149   -500    233     43   -381    399    106   -626    210   -466   -720    275    394     45     96    359    117   -369   -294   -249 
     -    -16  -7108  -8150   -894  -1115   -701  -1378   -322      * 
     2   -723   -634  -2646  -2098   -789  -2240  -1321   1852  -1823   -463     66  -1810  -2352  -1570  -1834    556    846   2081  -1385  -1017     2
     -   -149   -500    233     43   -381    399    106   -626    210   -466   -720    275    394     45     96    359    117   -369   -294   -249 
     -    -16  -7108  -8150   -894  -1115   -701  -1378      *      * 
     3  -1393  -2211  -1741   -863  -2674  -2203   -432  -2121   1986  -2097  -1376   -929  -2218    -31   2642  -1348  -1221   1095  -2195  -1892     3
     -   -149   -500    233     43   -381    399    106   -626    210   -466   -720    275    394     45     96    359    117   -369   -294   -249 
     -    -16  -7108  -8150   -894  -1115   -701  -1378      *      * 
     4  -2067  -2772  -2609  -1383  -3595  -2603   -554  -2950   3132  -2620  -1947  -1299  -2562   -136   2274  -1949  -1769  -2714  -2467  -2351     4
     -   -149   -500    233     43   -381    399    106   -626    210   -466   -720    275    394     45     96    359    117   -369   -294   -249 
     -    -16  -7108  -8150   -894  -1115   -701  -1378      *      * 
     5   -351   -974  -2208  -2186  -2894  -1237  -2041  -2561  -2126  -2863  -2046  -1540  -1948  -1924  -2219   1534   3233  -1758  -3139  -2834     5
     -   -149   -500    233     43   -381    399    106   -626    210   -466   -720    275    394     45     96    359    117   -369   -294   -249 
     -    -16  -7108  -8150   -894  -1115   -701  -1378      *      * 
     6   -343   -974  -2181  -2131  -2897  -1232  -2004  -2573  -2071  -2862  -2036  -1514  -1937  -1871  -2185   2210   2844  -1763  -3132  -2822     6
     -   -149   -500    233     43   -381    399    106   -626    210   -466   -720    275    394     45     96    359    117   -369   -294   -249 
     -    -16  -7108  -8150   -894  -1115   -701  -1378      *      * 
     7   2233  -1342  -1034  -1103  -2869  -1370  -1501  -2598  -1444  -2825  -2034   2949  -1986  -1255  -1765   -739   -914  -1914  -3032  -2548     7
     -   -149   -500    233     43   -381    399    106   -626    210   -466   -720    275    394     45     96    359    117   -369   -294   -249 
     -    -16  -7108  -8150   -894  -1115   -701  -1378      *      * 
     8  -1701  -1807  -2271  -1929   -829  -2797  -1553   -454  -1229   2514     92  -1962  -2847   1916  -1311  -2070  -1653   -845  -1841  -1454     8
     -   -149   -500    233     43   -381    399    106   -626    210   -466   -720    275    394     45     96    359    117   -369   -294   -249 
     -    -16  -7108  -8150   -894  -1115   -701  -1378      *      * 
     9   -637  -1540   -406   1450  -1529  -1562   -365  -1350   -116  -1514   -758   -348  -1739    -52   -544   -638   2035  -1098  -1761   1827     9
     -   -149   -500    233     43   -381    399    106   -626    210   -466   -720    275    394     45     96    359    117   -369   -294   -249 
     -    -16  -7108  -8150   -894  -1115   -701  -1378      *      * 
    10   -819   -780  -2659  -2132   -847  -2277  -1445    431  -1841   -327   2181  -1870  -2421  -1617  -1881  -1414   2415   1641  -1537  -1186    10
     -   -149   -500    233     43   -381    399    106   -626    210   -466   -720    275    394     45     96    359    117   -369   -294   -249 
     -    -16  -7108  -8150   -894  -1115   -701  -1378      *      * 
    11   -664   -630  -2394  -1870   -496  -2087  -1030    215  -1571   -440    112  -1600  -2214  -1341  -1594  -1198   1319   2169  -1065   2173    11
     -   -149   -500    233     43   -381    399    106   -626    210   -466   -720    275    394     45     96    359    117   -369   -294   -249 
     -    -16  -7108  -8150   -894  -1115   -701  -1378      *      * 
    12  -2288  -1831  -4609  -4101   -683  -4292  -3234   2395  -3821   2387    489  -3946  -3821  -3112  -3573  -3567  -2207    137  -2288  -2234    12
     -   -149   -500    233     43   -381    399    106   -626    210   -466   -720    275    394     45     96    359    117   -369   -294   -249 
     -    -16  -7108  -8150   -894  -1115   -701  -1378      *      * 
    13   -745  -1981   -138   1432  -2247  -1517   2607  -1980     -3  -2020  -1195   -217  -1733     37   -455   -647   2076  -1619  -2243  -1598    13
     -   -149   -500    233     43   -381    399    106   -626    210   -466   -720    275    394     45     96    359    117   -369   -294   -249 
     -    -16  -7108  -8150   -894  -1115   -701  -1378      *      * 
    14   -519  -1322   -894   -843  -2763   2188  -1234  -2489  -1108  -2633  -1798   1884  -1878   -934  -1492   -629   1775  -1824  -2879  -2378    14
     -   -149   -500    233     43   -381    399    106   -626    210   -466   -720    275    394     45     96    359    117   -369   -294   -249 
     -    -16  -7108  -8150   -894  -1115   -701  -1378      *      * 
    15  -2870  -2456  -4230  -4102  -1032  -3802  -3164   -540  -3733   3131    -30  -3934  -3796  -3285  -3483  -3712  -2868  -1135  -2393  -2219    15
     -   -149   -500    233     43   -381    399    106   -626    210   -466   -720    275    394     45     96    359    117   -369   -294   -249 
     -    -16  -7108  -8150   -894  -1115   -701  -1378      *      * 
    16  -1360  -2299  -1605   -746  -2756  -2163   1935  -2303   1550    -68  -1425   -843  -2169     36   2809  -1279  -1182  -2027  -2211  -1880    16
     -   -149   -500    233     43   -381    399    106   -626    210   -466   -720    275    394     45     96    359    117   -369   -294   -249 
     -    -16  -7108  -8150   -894  -1115   -701  -1378      *      * 
    17  -2620  -2961  -2461  -2046  -3743  -2791  -1570  -3603   3784  -3387  -2839  -2048  -3039  -1260   -465  -2604  -2536  -3331  -3001  -2988    17
     -   -149   -500    233     43   -381    399    106   -626    210   -466   -720    275    394     45     96    359    117   -369   -294   -249 
     -    -16  -7108  -8150   -894  -1115   -701  -1378      *      * 
    18   1300  -1565  -3080  -2757   1947  -2900   -529  -1163  -2465  -1184   -807  -2097  -2961  -1970  -2362  -2040  -1720  -1136     18   3663    18
     -   -149   -500    233     43   -381    399    106   -626    210   -466   -720    275    394     45     96    359    117   -369   -294   -249 
     -    -16  -7108  -8150   -894  -1115   -701  -1378      *      * 
    19   -362   -978  -2230  -2244  -2903  -1244  -2086  -2559  -2185  -2879  -2072  -1568  -1962  -1985  -2256    963   3414  -1761  -3157  -2856    19
     -   -149   -500    233     43   -381    399    106   -626    210   -466   -720    275    394     45     96    359    117   -369   -294   -249 
     -    -16  -7108  -8150   -894  -1115   -701  -1378      *      * 
    20  -2171  -2655  -1458  -1748  -3334  -2364  -2267  -3943  -2365  -3936  -3437   4205  -2932  -2205  -2608  -2224  -2439  -3392  -3253  -2909    20
     -   -149   -500    233     43   -381    399    106   -626    210   -466   -720    275    394     45     96    359    117   -369   -294   -249 
     -    -16  -7108  -8150   -894  -1115   -701  -1378      *      * 
    21  -3481  -2867  -3700  -3918    239  -3551  -1111  -2999  -3637  -2515  -2525  -3026  -3771  -3100  -3340  -3417  -3526  -3070   -440   4712    21
     -   -149   -500    233     43   -381    399    106   -626    210   -466   -720    275    394     45     96    359    117   -369   -294   -249 
     -    -16  -7108  -8150   -894  -1115   -701  -1378      *      * 
    22   -342   -976  -2177  -2127  -2919  -1229  -2007  -2603  -2071  -2886  -2055  -1511  -1936  -1870  -2188   2642   2367  -1778  -3149  -2839    22
     -   -149   -500    233     43   -381    399    106   -626    210   -466   -720    275    394     45     96    359    117   -369   -294   -249 
     -    -16  -7108  -8150   -894  -1115   -701  -1378      *      * 
    23  -1772  -1324  -4308  -3879  -1415  -3996  -3393   2953  -3709    780   -226  -3635  -3765  -3409  -3689  -3264  -1742   2030  -2850  -2533    23
     -   -149   -500    233     43   -381    399    106   -626    210   -466   -720    275    394     45     96    359    117   -369   -294   -249 
     -    -16  -7108  -8150   -894  -1115   -701  -1378      *      * 
    24  -1300  -2155  -1525   -751  -2132  -2132   -405  -2101    586  -2028  -1308   -853  -2163   2791   2020  -1249  -1148  -1855   3296  -1465    24
     -   -149   -500    233     43   -381    399    106   -626    210   -466   -720    275    394     45     96    359    117   -369   -294   -249 
     -    -16  -7108  -8150   -894  -1115   -701  -1378      *      * 
    25    643  -1074  -3305  -3118  -1858  -2295  -2631    535  -2898  -1076   -815  -2485  -2762  -2702  -2892  -1617  -1203   3198  -2802  -2416    25
     -   -149   -500    233     43   -381    399    106   -626    210   -466   -720    275    394     45     96    359    117   -369   -294   -249 
     -    -16  -7108  -8150   -894  -1115   -701  -1378      *      * 
    26  -2870  -2456  -4230  -4102  -1032  -3802  -3164   -540  -3733   3131    -30  -3934  -3796  -3285  -3483  -3712  -2868  -1135  -2393  -2219    26
     -   -149   -500    233     43   -381    399    106   -626    210   -466   -720    275    394     45     96    359    117   -369   -294   -249 
     -    -16  -7108  -8150   -894  -1115   -701  -1378      *      * 
    27   3438  -1472  -2846  -3040  -3287  -1726  -2735  -2840  -3028  -3257  -2662  -2236  -2447  -2798  -2944  -1216  -1387  -2183  -3405  -3320    27
     -   -149   -500    233     43   -381    399    106   -626    210   -466   -720    275    394     45     96    359    117   -369   -294   -249 
     -    -16  -7108  -8150   -894  -1115   -701  -1378      *      * 
    28  -3529  -2667  -4085  -4260   2854  -4004   2605  -2562  -3850  -2004  -2008  -2691  -3888  -2778  -3362  -3225  -3402  -2672    365   3799    28
     -   -149   -500    233     43   -381    399    106   -626    210   -466   -720    275    394     45     96    359    117   -369   -294   -249 
     -    -16  -7108  -8150   -894  -1115   -701  -1378      *      * 
    29  -1213  -1674  -2755  -2906  -3163  -1922  -2659  -2698  -2788  -3105  -2612  -2311  -2600  -2708  -2753  -1463   3819  -2197  -3286  -3156    29
     -   -149   -500    233     43   -381    399    106   -626    210   -466   -720    275    394     45     96    359    117   -369   -294   -249 
     -    -16  -7108  -8150   -894  -1115   -701  -1378      *      * 
    30   1144  -2256  -1362   -610  -2813  -2030   -372  -2363   2266  -2230  -1449   -741  -2083     52   2185  -1134  -1085  -2036  -2267  -1902    30
     -   -149   -500    233     43   -381    399    106   -626    210   -466   -720    275    394     45     96    359    117   -369   -294   -249 
     -    -16  -7108  -8150   -894  -1115   -701  -1378      *      * 
    31   -941   -809  -2962  -2434   -910  -2509  -1658    646  -2134   -346   2184  -2125  -2605  -1886  -2128  -1652   1491   2484  -1651  -1298    31
     -   -149   -500    233     43   -381    399    106   -626    210   -466   -720    275    394     45     96    359    117   -369   -294   -249 
     -    -16  -7108  -8150   -894  -1115   -701  -1378      *      * 
    32  -2594  -2690  -3304  -3623  -4328   3747  -3462  -4761  -3953  -4671  -4212  -3320  -3352  -3748  -3779  -2839  -2981  -4004  -3668  -4222    32
     -   -149   -500    233     43   -381    399    106   -626    210   -466   -720    275    394     45     96    359    117   -369   -294   -249 
     -    -16  -7108  -8150   -894  -1115   -701  -1378      *      * 
    33  -2784  -3432   4016  -1200  -4140  -2466  -2197  -4505  -2621  -4365  -3956  -1551  -3014  -2039  -3232  -2593  -2938  -4046  -3710  -3552    33
     -   -149   -500    233     43   -381    399    106   -626    210   -466   -720    275    394     45     96    359    117   -369   -294   -249 
     -    -16  -7108  -8150   -894  -1115   -701  -1378      *      * 
    34  -2594  -2690  -3304  -3623  -4328   3747  -3462  -4761  -3953  -4671  -4212  -3320  -3352  -3748  -3779  -2839  -2981  -4004  -3668  -4222    34
     -   -149   -500    233     43   -381    399    106   -626    210   -466   -720    275    394     45     96    359    117   -369   -294   -249 
     -    -16  -7108  -8150   -894  -1115   -701  -1378      *      * 
    35  -1688  -1347  -3978  -3432   -750  -3536  -2522    618  -3134   1059   3284  -3149  -3333  -2655  -2984  -2711  -1628   2394  -2018  -1826    35
     -   -149   -500    233     43   -381    399    106   -626    210   -466   -720    275    394     45     96    359    117   -369   -294   -249 
     -    -16  -7108  -8150   -894  -1115   -701  -1378      *      * 
    36   1029   -948   -937   -380  -1028  -1613   -366   -560   1202    183   -138   -546    494   -140   -566   -592   -374    775  -1348   -887    36
     -   -149   -500    233     43   -381    399    106   -626    210   -466   -720    275    394     45     96    359    117   -369   -294   -249 
     -    -16  -7108  -8150   -894  -1115   -701  -1378      *      * 
    37   1089   -923  -2231  -2017  -2770  -1203  -1859  -2435  -1903  -2696  -1852  -1443  -1881  -1693  -2071   2243   2337  -1662  -2998  -2686    37
     -   -149   -500    233     43   -381    399    106   -626    210   -466   -720    275    394     45     96    359    117   -369   -294   -249 
     -    -16  -7108  -8150   -894  -1115   -701  -1378      *      * 
    38   -519  -1888   -382    168  -2211  -1471   1626  -1922   1920  -1881   -991   -120    507   1308     18   -411    732  -1515  -2051  -1426    38
     -   -149   -500    233     43   -381    399    106   -626    210   -466   -720    275    394     45     96    359    117   -369   -294   -249 
     -    -16  -7108  -8150   -894  -1115   -701  -1378      *      * 
    39   -852  -1283  -2435  -2394  -2232  -1753  -2132  -1194  -2218  -1876  -1487  -1915   3576  -2123  -2277  -1147  -1167   1079  -2740  -2370    39
     -   -149   -500    233     43   -381    399    106   -626    210   -466   -720    275    394     45     96    359    117   -369   -294   -249 
     -    -16  -7108  -8150   -894  -1115   -701  -1378      *      * 
    40  -1188  -1028  -3121  -2564   1894  -2703  -1483    109  -2241   1872    472  -2240  -2681  -1846  -2147  -1819   1624   -101  -1208   -765    40
     -   -149   -500    233     43   -381    399    106   -626    210   -466   -720    275    394     45     96    359    117   -369   -294   -249 
     -    -16  -7108  -8150   -894  -1115   -701  -1378      *      * 
    41  -3621  -2706  -4179  -4428   3275  -4051   -393  -2537  -4005  -1939  -1985  -2749  -3934  -2855  -3452  -3299  -3498  -2688    350   3868    41
     -   -149   -500    233     43   -381    399    106   -626    210   -466   -720    275    394     45     96    359    117   -369   -294   -249 
     -    -16  -7108  -8150   -894  -1115   -701  -1378      *      * 
    42  -2475   5736  -4101  -4357  -3711  -2762  -3544  -3517  -4166  -3858  -3568  -3630  -3362  -4029  -3831  -2792  -2859  -3157  -3463  -3717    42
     -   -149   -500    233     43   -381    399    106   -626    210   -466   -720    275    394     45     96    359    117   -369   -294   -249 
     -    -16  -7108  -8150   -894  -1115   -701  -1378      *      * 
    43  -1328  -2389  -1311   -612  -2813  -2086   2214  -2465    672  -2294  -1523   -751  -2129   3036   1917  -1216  -1168  -2147  -2269  -1877    43
     -   -149   -500    233     43   -381    399    106   -626    210   -466   -720    275    394     45     96    359    117   -369   -294   -249 
     -    -16  -7108  -8150   -894  -1115   -701  -1378      *      * 
    44   -357   -976  -2222  -2220  -2899  -1240  -2067  -2560  -2161  -2872  -2060  -1556  -1956  -1959  -2241   1196   3351  -1760  -3149  -2847    44
     -   -149   -500    233     43   -381    399    106   -626    210   -466   -720    275    394     45     96    359    117   -369   -294   -249 
     -    -16  -7108  -8150   -894  -1115   -701  -1378      *      * 
    45   -784  -2281   1729   2157  -2470  -1463   1633  -2316    -67  -2273  -1407    -87  -1700     84   -623   -623   -749  -1883  -2424    947    45
     -   -149   -500    233     43   -381    399    106   -626    210   -466   -720    275    394     45     96    359    117   -369   -294   -249 
     -    -16  -7108  -8150   -894  -1115   -701  -1378      *      * 
    46  -1710  -3546   2193   3014  -3748  -1634   -990  -3678  -1227  -3559  -2897   -239  -2166   -662  -2065  -1376  -1778  -3162  -3719  -2744    46
     -   -149   -500    233     43   -381    399    106   -626    210   -466   -720    275    394     45     96    359    117   -369   -294   -249 
     -    -16  -7108  -8150   -894  -1115   -701  -1378      *      * 
    47  -2784  -3432   4016  -1200  -4140  -2466  -2197  -4505  -2621  -4365  -3956  -1551  -3014  -2039  -3232  -2593  -2938  -4046  -3710  -3552    47
     -   -149   -500    233     43   -381    399    106   -626    210   -466   -720    275    394     45     96    359    117   -369   -294   -249 
     -    -16  -7108  -8150   -894  -1115   -701  -1378      *      * 
    48  -1771  -1603  -3750  -3689  -2037  -3050  -3231    403  -3479  -1154  -1076  -3246  -3399  -3383  -3437  -2628  -1917   3536  -3074  -2677    48
     -   -149   -500    233     43   -381    399    106   -626    210   -466   -720    275    394     45     96    359    117   -369   -294   -249 
     -    -16  -7108  -8150   -894  -1115   -701  -1378      *      * 
    49  -2931  -2878  -3420  -3706  -4181  -2925  -3468  -4621  -3859  -4490  -4165  -3491   4225  -3781  -3695  -3182  -3279  -4087  -3594  -4064    49
     -   -149   -500    233     43   -381    399    106   -626    210   -466   -720    275    394     45     96    359    117   -369   -294   -249 
     -    -16  -7108  -8150   -894  -1115   -701  -1378      *      * 
    50  -1081  -2670   1947   1358  -2977   1381   -576  -2783   -462  -2718  -1889   -133  -1863   -184  -1095   1153  -1085  -2310  -2908  -2102    50
     -   -149   -500    233     43   -381    399    106   -626    210   -466   -720    275    394     45     96    359    117   -369   -294   -249 
     -    -16  -7108  -8150   -894  -1115   -701  -1378      *      * 
    51   2818   -932  -2450  -2471  -3065  -1198  -2232  -2763  -2433  -3056  -2201  -1633  -1939  -2147  -2467   1838   -730  -1840  -3305  -3054    51
     -   -149   -500    233     43   -381    399    106   -626    210   -466   -720    275    394     45     96    359    117   -369   -294   -249 
     -    -16  -7108  -8150   -894  -1115   -701  -1378      *      * 
    52  -2931  -2878  -3420  -3706  -4181  -2925  -3468  -4621  -3859  -4490  -4165  -3491   4225  -3781  -3695  -3182  -3279  -4087  -3594  -4064    52
     -   -149   -500    233     43   -381    399    106   -626    210   -466   -720    275    394     45     96    359    117   -369   -294   -249 
     -    -16  -7108  -8150   -894  -1115   -701  -1378      *      * 
    53   2709  -1450  -1037   -915  -2506  -1503  -1145  -2174   -796  -2337  -1614   -947  -1994   2030  -1063   -810   -911  -1703  -2634  -2157    53
     -   -149   -500    233     43   -381    399    106   -626    210   -466   -720    275    394     45     96    359    117   -369   -294   -249 
     -    -16  -7108  -8150   -894  -1115   -701  -1378      *      * 
    54   2226  -2149   2709   -292  -3167  -1541  -1154  -2882  -1243  -3027  -2291   -562  -2080   -845  -1846  -1050  -1293  -2332  -3244  -2561    54
     -   -149   -500    233     43   -381    399    106   -626    210   -466   -720    275    394     45     96    359    117   -369   -294   -249 
     -    -16  -7108  -8150   -894  -1115   -701  -1378      *      * 
    55  -2091  -1746  -3971  -3840  -1676  -3532  -3289   3684  -3581   -659   -693  -3562  -3674  -3445  -3521  -3194  -2146    449  -2877  -2493    55
     -   -149   -500    233     43   -381    399    106   -626    210   -466   -720    275    394     45     96    359    117   -369   -294   -249 
     -    -16  -7108  -8150   -894  -1115   -701  -1378      *      * 
    56  -2620  -2961  -2461  -2046  -3743  -2791  -1570  -3603   3784  -3387  -2839  -2048  -3039  -1260   -465  -2604  -2536  -3331  -3001  -2988    56
     -      *      *      *      *      *      *      *      *      *      *      *      *      *      *      *      *      *      *      *      * 
     -      *      *      *      *      *      *      *      *      0 
//
HMMER2.0  [2.3.2]
NAME  sequence8
LENG  61
ALPH  Amino
RF    no
CS    no
MAP   yes
COM   hmmbuild sequence8.hmm sequence8.fasta
NSEQ  7
DATE  Wed Oct 21 12:44:01 2009
CKSUM 1821
XT      -8455     -4  -1000  -1000  -8455     -4  -8455     -4 
NULT      -4  -8455
NULE     595  -1558     85    338   -294    453  -1158    197    249    902  -1085   -142    -21   -313     45    531    201    384  -1998   -644 
HMM        A      C      D      E      F      G      H      I      K      L      M      N      P      Q      R      S      T      V      W      Y    
         m->m   m->i   m->d   i->m   i->i   d->m   d->d   b->m   m->e
         -322      *  -2322
     1  -3481  -2867  -3700  -3918    239  -3551  -1111  -2999  -3637  -2515  -2525  -3026  -3771  -3100  -3340  -3417  -3526  -3070   -440   4712     1
     -   -149   -500    233     43   -381    399    106   -626    210   -466   -720    275    394     45     96    359    117   -369   -294   -249 
     -    -16  -7108  -8150   -894  -1115   -701  -1378   -322      * 
     2  -1389  -2806     53   1683  -3119  -1719   -729  -2923   -361  -2828  -2083   -375  -2081   3478   -758  -1181  -1378  -2512  -2935  -2256     2
     -   -149   -500    233     43   -381    399    106   -626    210   -466   -720    275    394     45     96    359    117   -369   -294   -249 
     -    -16  -7108  -8150   -894  -1115   -701  -1378      *      * 
     3  -3342  -2776  -4026  -4232   4354  -3545  -1431  -2315  -4038  -1801  -1900  -3299  -3780  -3350  -3645  -3490  -3420  -2566   -739    349     3
     -   -149   -500    233     43   -381    399    106   -626    210   -466   -720    275    394     45     96    359    117   -369   -294   -249 
     -    -16  -7108  -8150   -894  -1115   -701  -1378      *      * 
     4  -4113  -3273  -4213  -4452  -1721  -3495  -2680  -4108  -4148  -3618  -3614  -4043  -3884  -4031  -3815  -4354  -4247  -4132   6192  -1328     4
     -   -149   -500    233     43   -381    399    106   -626    210   -466   -720    275    394     45     96    359    117   -369   -294   -249 
     -    -16  -7108  -8150   -894  -1115   -701  -1378      *      * 
     5  -1758  -1388  -4102  -3681  -1171  -3715  -3030    878  -3410   1267    -56  -3407  -3585  -3093  -3353  -2985  -1744   3008  -2532  -2217     5
     -   -149   -500    233     43   -381    399    106   -626    210   -466   -720    275    394     45     96    359    117   -369   -294   -249 
     -    -16  -7108  -8150   -894  -1115   -701  -1378      *      * 
     6   -350   -973  -2206  -2180  -2893  -1236  -2037  -2561  -2120  -2862  -2044  -1537  -1947  -1918  -2215   1590   3210  -1758  -3138  -2832     6
     -   -149   -500    233     43   -381    399    106   -626    210   -466   -720    275    394     45     96    359    117   -369   -294   -249 
     -    -16  -7108  -8150   -894  -1115   -701  -1378      *      * 
     7   3101  -1035  -2445  -2572  -3222   1060  -2380  -2930  -2649  -3226  -2381  -1738  -2034  -2326  -2648   -664   -857  -1981  -3412  -3228     7
     -   -149   -500    233     43   -381    399    106   -626    210   -466   -720    275    394     45     96    359    117   -369   -294   -249 
     -    -16  -7108  -8150   -894  -1115   -701  -1378      *      * 
     8   -897  -1462  -2333  -2543  -3185  -1640  -2474  -3294  -2686  -3497  -2780  -1973  -2360  -2483  -2703   3465  -1316  -2413  -3310  -3025     8
     -   -149   -500    233     43   -381    399    106   -626    210   -466   -720    275    394     45     96    359    117   -369   -294   -249 
     -    -16  -7108  -8150   -894  -1115   -701  -1378      *      * 
     9  -1213  -1674  -2755  -2906  -3163  -1922  -2659  -2698  -2788  -3105  -2612  -2311  -2600  -2708  -2753  -1463   3819  -2197  -3286  -3156     9
     -   -149   -500    233     43   -381    399    106   -626    210   -466   -720    275    394     45     96    359    117   -369   -294   -249 
     -    -16  -7108  -8150   -894  -1115   -701  -1378      *      * 
    10  -1305  -2342  -1425   -662  -2933  -2082   -387  -2475   1876  -2304  -1528   -782  -2129     40   2655   1121  -1156  -2145  -2308  -1963    10
     -   -149   -500    233     43   -381    399    106   -626    210   -466   -720    275    394     45     96    359    117   -369   -294   -249 
     -    -16  -7108  -8150   -894  -1115   -701  -1378      *      * 
    11  -1639  -1228  -4122  -3667  -1376  -3758  -3069   1890  -3462   -311   1843  -3389  -3591  -3180  -3433  -2991  -1609   2953  -2657  -2317    11
     -   -149   -500    233     43   -381    399    106   -626    210   -466   -720    275    394     45     96    359    117   -369   -294   -249 
     -    -16  -7108  -8150   -894  -1115   -701  -1378      *      * 
    12  -2594  -2690  -3304  -3623  -4328   3747  -3462  -4761  -3953  -4671  -4212  -3320  -3352  -3748  -3779  -2839  -2981  -4004  -3668  -4222    12
     -   -149   -500    233     43   -381    399    106   -626    210   -466   -720    275    394     45     96    359    117   -369   -294   -249 
     -    -16  -7108  -8150   -894  -1115   -701  -1378      *      * 
    13  -2641  -3308   -896   3732  -3966  -2458  -2043  -4105  -2128  -4016  -3555  -1531  -2959  -1842  -2560  -2479  -2750  -3722  -3563  -3385    13
     -   -149   -500    233     43   -381    399    106   -626    210   -466   -720    275    394     45     96    359    117   -369   -294   -249 
     -    -16  -7108  -8150   -894  -1115   -701  -1378      *      * 
    14  -2594  -2690  -3304  -3623  -4328   3747  -3462  -4761  -3953  -4671  -4212  -3320  -3352  -3748  -3779  -2839  -2981  -4004  -3668  -4222    14
     -   -149   -500    233     43   -381    399    106   -626    210   -466   -720    275    394     45     96    359    117   -369   -294   -249 
     -    -16  -7108  -8150   -894  -1115   -701  -1378      *      * 
    15   -937  -2348   -217   2193  -2713  -1632   -338  -2421   1269  -2320  -1473   -262  -1819   2272    -99   -781   -868  -2005  -2435  -1821    15
     -   -149   -500    233     43   -381    399    106   -626    210   -466   -720    275    394     45     96    359    117   -369   -294   -249 
     -    -16  -7108  -8150   -894  -1115   -701  -1378      *      * 
    16   -632  -1697   -615   -242  -2426  -1491   -495  -2122   1553  -2144  -1300   -448   1425    -95   -335   1952   -678  -1668  -2335  -1777    16
     -   -149   -500    233     43   -381    399    106   -626    210   -466   -720    275    394     45     96    359    117   -369   -294   -249 
     -    -16  -7108  -8150   -894  -1115   -701  -1378      *      * 
    17   -343   -975  -2177  -2124  -2903  -1230  -2001  -2583  -2066  -2868  -2040  -1510  -1936  -1865  -2182   2397   2672  -1767  -3136  -2826    17
     -   -149   -500    233     43   -381    399    106   -626    210   -466   -720    275    394     45     96    359    117   -369   -294   -249 
     -    -16  -7108  -8150   -894  -1115   -701  -1378      *      * 
    18   -890  -2158   -836   -193  -2595  -1768   -220  -2236   1972  -2115  -1269   -418  -1829   1909   1391   1049   -779  -1854  -2191  -1692    18
     -   -149   -500    233     43   -381    399    106   -626    210   -466   -720    275    394     45     96    359    117   -369   -294   -249 
     -    -16  -7108  -8150   -894  -1115   -701  -1378      *      * 
    19  -1771  -1603  -3750  -3689  -2037  -3050  -3231    403  -3479  -1154  -1076  -3246  -3399  -3383  -3437  -2628  -1917   3536  -3074  -2677    19
     -   -149   -500    233     43   -381    399    106   -626    210   -466   -720    275    394     45     96    359    117   -369   -294   -249 
     -    -16  -7108  -8150   -894  -1115   -701  -1378      *      * 
    20    679   -659  -2606  -2079   -871  -2150  -1353   1262  -1816   -545    -13  -1780  -2320  -1570  -1846    524   -712   2411  -1461  -1093    20
     -   -149   -500    233     43   -381    399    106   -626    210   -466   -720    275    394     45     96    359    117   -369   -294   -249 
     -    -16  -7108  -8150   -894  -1115   -701  -1378      *      * 
    21   2124   -917  -2250  -2022  -2746  -1203  -1853  -2412  -1900  -2672  -1829  -1444  -1879  -1688  -2068   1891   1762  -1647  -2978  -2666    21
     -   -149   -500    233     43   -381    399    106   -626    210   -466   -720    275    394     45     96    359    117   -369   -294   -249 
     -    -16  -7108  -8150   -894  -1115   -701  -1378      *      * 
    22  -1029  -1542  -1342  -1056  -1677  -1958  -1036   -839   -578  -1290   -882  -1137  -2244   3434   -775  -1204  -1085   1412  -2105  -1590    22
     -   -149   -500    233     43   -381    399    106   -626    210   -466   -720    275    394     45     96    359    117   -369   -294   -249 
     -    -16  -7108  -8150   -894  -1115   -701  -1378      *      * 
    23   1081   -669  -2500  -1962   -836  -2180  -1291   1414  -1710   -496     27  -1724   1287  -1479  -1768  -1296   -707   1923  -1428  -1058    23
     -   -149   -500    233     43   -381    399    106   -626    210   -466   -720    275    394     45     96    359    117   -369   -294   -249 
     -    -16  -7108  -8150   -894  -1115   -701  -1378      *      * 
    24   1181   -946  -2056  -1846  -2605  -1240  -1737  -2211  -1749  -2502  -1696  -1380   2460  -1568  -1938   -537   2377  -1549  -2854  -2518    24
     -   -149   -500    233     43   -381    399    106   -626    210   -466   -720    275    394     45     96    359    117   -369   -294   -249 
     -    -16  -7108  -8150   -894  -1115   -701  -1378      *      * 
    25   -686  -1455   -873   -906  -2721  -1434  -1312  -2447  -1156  -2664  -1897   2868  -1996  -1044  -1484   -794   2551  -1863  -2872  -2351    25
     -   -149   -500    233     43   -381    399    106   -626    210   -466   -720    275    394     45     96    359    117   -369   -294   -249 
     -    -16  -7108  -8150   -894  -1115   -701  -1378      *      * 
    26   -486  -1331   -857   -695  -2607  -1324  -1039  -2326   -838  -2456  -1614   2928  -1821   -710  -1237   1017   1618  -1718  -2703  -2177    26
     -   -149   -500    233     43   -381    399    106   -626    210   -466   -720    275    394     45     96    359    117   -369   -294   -249 
     -    -16  -7108  -8150   -894  -1115   -701  -1378      *      * 
    27  -2119  -2789  -2711  -1442  -3626  -2635   -570  -2972   2061  -2637  -1972  -1339  -2592   -154   3356  -2004  -1813  -2743  -2477  -2375    27
     -   -149   -500    233     43   -381    399    106   -626    210   -466   -720    275    394     45     96    359    117   -369   -294   -249 
     -    -16  -7108  -8150   -894  -1115   -701  -1378      *      * 
    28   1077  -1065  -3712  -3262  -1479  -3251  -2665   1824  -3042   -641   -398  -2940  -3270  -2830  -3058  -2465  -1369   2756  -2517  -2114    28
     -   -149   -500    233     43   -381    399    106   -626    210   -466   -720    275    394     45     96    359    117   -369   -294   -249 
     -    -16  -7108  -8150   -894  -1115   -701  -1378      *      * 
    29  -2931  -2878  -3420  -3706  -4181  -2925  -3468  -4621  -3859  -4490  -4165  -3491   4225  -3781  -3695  -3182  -3279  -4087  -3594  -4064    29
     -   -149   -500    233     43   -381    399    106   -626    210   -466   -720    275    394     45     96    359    117   -369   -294   -249 
     -    -16  -7108  -8150   -894  -1115   -701  -1378      *      * 
    30   3438  -1472  -2846  -3040  -3287  -1726  -2735  -2840  -3028  -3257  -2662  -2236  -2447  -2798  -2944  -1216  -1387  -2183  -3405  -3320    30
     -   -149   -500    233     43   -381    399    106   -626    210   -466   -720    275    394     45     96    359    117   -369   -294   -249 
     -    -16  -7108  -8150   -894  -1115   -701  -1378      *      * 
    31  -2957  -3022  -3318  -2735  -3796  -2998  -1968  -3912   -846  -3631  -3157  -2611  -3280  -1724   4056  -3026  -2913  -3650  -3096  -3185    31
     -   -149   -500    233     43   -381    399    106   -626    210   -466   -720    275    394     45     96    359    117   -369   -294   -249 
     -    -16  -7108  -8150   -894  -1115   -701  -1378      *      * 
    32  -2091  -1746  -3971  -3840  -1676  -3532  -3289   3684  -3581   -659   -693  -3562  -3674  -3445  -3521  -3194  -2146    449  -2877  -2493    32
     -   -149   -500    233     43   -381    399    106   -626    210   -466   -720    275    394     45     96    359    117   -369   -294   -249 
     -    -16  -7108  -8150   -894  -1115   -701  -1378      *      * 
    33   1066   -779  -3047  -2514  -1012  -2599  -1735   2175  -2245   -523    -89  -2201  -2672  -1991  -2240  -1736    885   1849  -1724  -1349    33
     -   -149   -500    233     43   -381    399    106   -626    210   -466   -720    275    394     45     96    359    117   -369   -294   -249 
     -    -16  -7108  -8150   -894  -1115   -701  -1378      *      * 
    34   -897  -1462  -2333  -2543  -3185  -1640  -2474  -3294  -2686  -3497  -2780  -1973  -2360  -2483  -2703   3465  -1316  -2413  -3310  -3025    34
     -   -149   -500    233     43   -381    399    106   -626    210   -466   -720    275    394     45     96    359    117   -369   -294   -249 
     -    -16  -7108  -8150   -894  -1115   -701  -1378      *      * 
    35  -3342  -2776  -4026  -4232   4354  -3545  -1431  -2315  -4038  -1801  -1900  -3299  -3780  -3350  -3645  -3490  -3420  -2566   -739    349    35
     -   -149   -500    233     43   -381    399    106   -626    210   -466   -720    275    394     45     96    359    117   -369   -294   -249 
     -    -16  -7108  -8150   -894  -1115   -701  -1378      *      * 
    36   -461  -1101  -1991  -2177  -3300   3024  -2251  -3149  -2473  -3363  -2494  -1587  -2029  -2149  -2558   1594   -887  -2110  -3465  -3209    36
     -   -149   -500    233     43   -381    399    106   -626    210   -466   -720    275    394     45     96    359    117   -369   -294   -249 
     -    -16  -7108  -8150   -894  -1115   -701  -1378      *      * 
    37  -1259  -2106   -754   -822  -3104   2362  -1297  -3014   -945  -3019  -2288   -998  -2277   3130  -1237  -1269  -1432  -2470  -3004  -2540    37
     -   -149   -500    233     43   -381    399    106   -626    210   -466   -720    275    394     45     96    359    117   -369   -294   -249 
     -    -16  -7108  -8150   -894  -1115   -701  -1378      *      * 
    38   -443  -1268   -659   -100  -1413  -1530   1751  -1029    105  -1212   -437   -330    553    110   1307   -487    867    944  -1595  -1077    38
     -   -149   -500    233     43   -381    399    106   -626    210   -466   -720    275    394     45     96    359    117   -369   -294   -249 
     -    -16  -7108  -8150   -894  -1115   -701  -1378      *      * 
    39  -1746  -1296  -4308  -3947  -1757  -4021  -3714   2200  -3812   -614   -539  -3703  -3859  -3669  -3885  -3337  -1740   3094  -3251  -2804    39
     -   -149   -500    233     43   -381    399    106   -626    210   -466   -720    275    394     45     96    359    117   -369   -294   -249 
     -    -16  -7108  -8150   -894  -1115   -701  -1378      *      * 
    40  -1072   -921  -2855  -2272  -1058  -2689  -1633   1635  -1715   -472   -108  -2095  -2709  -1727   1391  -1812  -1033   2550  -1792  -1414    40
     -   -149   -500    233     43   -381    399    106   -626    210   -466   -720    275    394     45     96    359    117   -369   -294   -249 
     -    -16  -7108  -8150   -894  -1115   -701  -1378      *      * 
    41  -1400  -2367  -1617   -777  -2958  -2167   -406  -2465   1930  -2298  -1541   -866  -2192     16   2690  -1309   1376  -2162  -2300  -1992    41
     -   -149   -500    233     43   -381    399    106   -626    210   -466   -720    275    394     45     96    359    117   -369   -294   -249 
     -    -16  -7108  -8150   -894  -1115   -701  -1378      *      * 
    42   1612  -1136  -2222  -2310  -3083  -1373  -2227  -2732  -2359  -3036  -2272  -1689   3447  -2139  -2424   -761   -938  -1938  -3279  -3042    42
     -   -149   -500    233     43   -381    399    106   -626    210   -466   -720    275    394     45     96    359    117   -369   -294   -249 
     -    -16  -7108  -8150   -894  -1115   -701  -1378      *      * 
    43   -969   -777  -2961  -2423    222  -2437   -783    992  -2052   -364    115  -1896  -2459  -1649  -1903  -1531   -907    908   4494   1971    43
     -   -149   -500    233     43   -381    399    106   -626    210   -466   -720    275    394     45     96    359    117   -369   -294   -249 
     -    -16  -7108  -8150   -894  -1115   -701  -1378      *      * 
    44  -1420  -2425  -1524   -753  -3055   1086   -424  -2574   2395  -2376  -1614   -854  -2198      1   2246  -1316  -1256  -2252  -2353  -2041    44
     -   -149   -500    233     43   -381    399    106   -626    210   -466   -720    275    394     45     96    359    117   -369   -294   -249 
     -    -16  -7108  -8150   -894  -1115   -701  -1378      *      * 
    45   -537  -1698   -296   1421  -2292    486   -409  -2007   -104  -2052  -1190   -260  -1655     -5   -598    747   1957  -1563  -2291  -1659    45
     -   -149   -500    233     43   -381    399    106   -626    210   -466   -720    275    394     45     96    359    117   -369   -294   -249 
     -    -16  -7108  -8150   -894  -1115   -701  -1378      *      * 
    46   -405  -1759   -285    248  -2066    -20   1456  -1786    345  -1783   -888    888  -1486    378    770   1219    768  -1381  -1991  -1339    46
     -   -149   -500    233     43   -381    399    106   -626    210   -466   -720    275    394     45     96    359    117   -369   -294   -249 
     -    -16  -7108  -8150   -894  -1115   -701  -1378      *      * 
    47    598   -971  -3311  -2795   -885  -2793  -1960    658  -2496   1847    109  -2456  -2839  -2186  -2440  -1956  -1151   2045  -1804  -1492    47
     -   -149   -500    233     43   -381    399    106   -626    210   -466   -720    275    394     45     96    359    117   -369   -294   -249 
     -    -16  -7108  -8150   -894  -1115   -701  -1378      *      * 
    48   -438  -1279   -608   1253  -1554  -1475   -340  -1117    -78  -1351   -576   -363  -1642     -4   -513    708   1528   1016  -1748  -1216    48
     -   -149   -500    233     43   -381    399    106   -626    210   -466   -720    275    394     45     96    359    117   -369   -294   -249 
     -    -16  -7108  -8150   -894  -1115   -701  -1378      *      * 
    49  -2632  -2151  -4629  -4185   1771  -4323  -2441    -61  -3879   2789    563  -3833  -3823  -2970  -3513  -3609  -2518   -738  -1526   -943    49
     -   -149   -500    233     43   -381    399    106   -626    210   -466   -720    275    394     45     96    359    117   -369   -294   -249 
     -    -16  -7108  -8150   -894  -1115   -701  -1378      *      * 
    50    580  -1988   -100   1445  -2313  -1439   -237  -2042    121  -2032  -1158   -108   1837   1510   -377   -497   -576  -1629  -2238  -1566    50
     -   -149   -500    233     43   -381    399    106   -626    210   -466   -720    275    394     45     96    359    117   -369   -294   -249 
     -    -16  -7108  -8150   -894  -1115   -701  -1378      *      * 
    51  -2475   5736  -4101  -4357  -3711  -2762  -3544  -3517  -4166  -3858  -3568  -3630  -3362  -4029  -3831  -2792  -2859  -3157  -3463  -3717    51
     -   -149   -500    233     43   -381    399    106   -626    210   -466   -720    275    394     45     96    359    117   -369   -294   -249 
     -    -16  -7108  -8150   -894  -1115   -701  -1378      *      * 
    52   -449  -1682   -365   1037  -1927  -1439    -99  -1612    324    292   -799   1084  -1534    324   1329   -375    774  -1264  -1908  -1295    52
     -   -149   -500    233     43   -381    399    106   -626    210   -466   -720    275    394     45     96    359    117   -369   -294   -249 
     -    -16  -7108  -8150   -894  -1115   -701  -1378      *      * 
    53   2150  -1415   -869   -467  -2318  -1413   -663  -1984   1522  -2086  -1253   -597  -1758   -292   -583    900   -616  -1515  -2336  -1817    53
     -   -149   -500    233     43   -381    399    106   -626    210   -466   -720    275    394     45     96    359    117   -369   -294   -249 
     -    -16  -7108  -8150   -894  -1115   -701  -1378      *      * 
    54  -1771  -1603  -3750  -3689  -2037  -3050  -3231    403  -3479  -1154  -1076  -3246  -3399  -3383  -3437  -2628  -1917   3536  -3074  -2677    54
     -   -149   -500    233     43   -381    399    106   -626    210   -466   -720    275    394     45     96    359    117   -369   -294   -249 
     -    -16  -7108  -8150   -894  -1115   -701  -1378      *      * 
    55  -2594  -2690  -3304  -3623  -4328   3747  -3462  -4761  -3953  -4671  -4212  -3320  -3352  -3748  -3779  -2839  -2981  -4004  -3668  -4222    55
     -   -149   -500    233     43   -381    399    106   -626    210   -466   -720    275    394     45     96    359    117   -369   -294   -249 
     -    -16  -7108  -8150   -894  -1115   -701  -1378      *      * 
    56    965  -2161   1182    247  -2476  -1440   -275  -2232   1102  -2190  -1308   2268  -1651    153   -489   -547   -655  -1791  -2377  -1667    56
     -   -149   -500    233     43   -381    399    106   -626    210   -466   -720    275    394     45     96    359    117   -369   -294   -249 
     -    -16  -7108  -8150   -894  -1115   -701  -1378      *      * 
    57  -2931  -2878  -3420  -3706  -4181  -2925  -3468  -4621  -3859  -4490  -4165  -3491   4225  -3781  -3695  -3182  -3279  -4087  -3594  -4064    57
     -   -149   -500    233     43   -381    399    106   -626    210   -466   -720    275    394     45     96    359    117   -369   -294   -249 
     -    -16  -7108  -8150   -894  -1115   -701  -1378      *      * 
    58   1123  -1448   -856   -381  -2133  -1478   -527  -1740   1831  -1876  -1066   -539  -1747   -153   -379   -570   1987  -1356  -2159  -1646    58
     -   -149   -500    233     43   -381    399    106   -626    210   -466   -720    275    394     45     96    359    117   -369   -294   -249 
     -    -16  -7108  -8150   -894  -1115   -701  -1378      *      * 
    59  -1665  -2285  -2027  -1538  -3188  -2263  -1194  -2944   -184  -2847  -2173  -1525   2829   -858   2900  -1709  -1704  -2562  -2738  -2531    59
     -   -149   -500    233     43   -381    399    106   -626    210   -466   -720    275    394     45     96    359    117   -369   -294   -249 
     -    -16  -7108  -8150   -894  -1115   -701  -1378      *      * 
    60   -702  -1775   -560   2048  -2043  -1625   -283  -1589    270  -1729   -942   -345  -1746    115   1559   -653   -637    950  -2016  -1468    60
     -   -149   -500    233     43   -381    399    106   -626    210   -466   -720    275    394     45     96    359    117   -369   -294   -249 
     -    -16  -7108  -8150   -894  -1115   -701  -1378      *      * 
    61   1321   -786  -1991  -1569  -1190  -1529  -1139   -850  -1296  -1172   -510  -1296  -1943  -1168  -1440   -732   1540   -624   4408  -1173    61
     -      *      *      *      *      *      *      *      *      *      *      *      *      *      *      *      *      *      *      *      * 
     -      *      *      *      *      *      *      *      *      0 
//
HMMER2.0  [2.3.2]
NAME  sequence9
LENG  42
ALPH  Amino
RF    no
CS    no
MAP   yes
COM   hmmbuild sequence9.hmm sequence9.fasta
NSEQ  7
DATE  Wed Oct 21 12:44:05 2009
CKSUM 7968
XT      -8455     -4  -1000  -1000  -8455     -4  -8455     -4 
NULT      -4  -8455
NULE     595  -1558     85    338   -294    453  -1158    197    249    902  -1085   -142    -21   -313     45    531    201    384  -1998   -644 
HMM        A      C      D      E      F      G      H      I      K      L      M      N      P      Q      R      S      T      V      W      Y    
         m->m   m->i   m->d   i->m   i->i   d->m   d->d   b->m   m->e
         -263      *  -2585
     1   -832  -1462  -2350  -2532  -3564  -1646  -2567  -3458  -2734  -3662  -2823  -1945   3529  -2477  -2803   1738  -1255  -2455  -3722  -3453     1
     -   -149   -500    233     43   -381    399    106   -626    210   -466   -720    275    394     45     96    359    117   -369   -294   -249 
     -    -12  -7442  -8484   -894  -1115   -701  -1378   -263      * 
     2   -839  -1504  -1232   -992  -2164   2241  -1141  -1666   -877  -1982  -1273  -1063  -2141   2176  -1175   -973   -970   1259  -2406  -1931     2
     -   -149   -500    233     43   -381    399    106   -626    210   -466   -720    275    394     45     96    359    117   -369   -294   -249 
     -    -12  -7442  -8484   -894  -1115   -701  -1378      *      * 
     3   1122   -911  -1344   -783   -936  -1852   2030    956   -606   -787    -96   -884  -1930   1599   -904   -847   -527    896  -1320   -893     3
     -   -149   -500    233     43   -381    399    106   -626    210   -466   -720    275    394     45     96    359    117   -369   -294   -249 
     -    -12  -7442  -8484   -894  -1115   -701  -1378      *      * 
     4  -3569  -3390  -4042  -4362  -4763  -3426  -4034  -5349  -4542  -5126  -4838  -4133   4267  -4442  -4297  -3840  -3922  -4781  -4041  -4662     4
     -   -149   -500    233     43   -381    399    106   -626    210   -466   -720    275    394     45     96    359    117   -369   -294   -249 
     -    -12  -7442  -8484   -894  -1115   -701  -1378      *      * 
     5    784  -2021   -504   -103  -2489  -1628   -441  -2204   1454  -2195  -1320   1830   1772    -13   -433   -665   -729  -1775  -2387  -1758     5
     -   -149   -500    233     43   -381    399    106   -626    210   -466   -720    275    394     45     96    359    117   -369   -294   -249 
     -    -12  -7442  -8484   -894  -1115   -701  -1378      *      * 
     6   2108  -1435  -1284   -942  -2563    601   2657  -2264   -926  -2406  -1567   -982  -1986   -823  -1321   1074   -810  -1725  -2689  -2184     6
     -   -149   -500    233     43   -381    399    106   -626    210   -466   -720    275    394     45     96    359    117   -369   -294   -249 
     -    -12  -7442  -8484   -894  -1115   -701  -1378      *      * 
     7    999  -1417  -1405  -1044  -2756  -1505  -1249  -2465  -1018  -2591  -1724   2043  -1989   -906  -1415   1955   1323  -1837  -2846  -2349     7
     -   -149   -500    233     43   -381    399    106   -626    210   -466   -720    275    394     45     96    359    117   -369   -294   -249 
     -    -12  -7442  -8484   -894  -1115   -701  -1378      *      * 
     8    705  -1969   -380   1476  -2293  -1527   -231  -2026    167  -2006  -1103   -190  -1644   1742   -336    706    878  -1602  -2202  -1535     8
     -   -149   -500    233     43   -381    399    106   -626    210   -466   -720    275    394     45     96    359    117   -369   -294   -249 
     -    -12  -7442  -8484   -894  -1115   -701  -1378      *      * 
     9  -2815  -2334  -5077  -4493   2543  -4685  -3197   -199  -4209   2234   2885  -4308  -4065  -3226  -3802  -3922  -2681   -931  -2159  -2011     9
     -   -149   -500    233     43   -381    399    106   -626    210   -466   -720    275    394     45     96    359    117   -369   -294   -249 
     -    -12  -7442  -8484   -894  -1115   -701  -1378      *      * 
    10  -2506  -2027  -4914  -4444  -1062  -4609  -3672   3087  -4197   1832    121  -4286  -4147  -3524  -3974  -3918  -2438    123  -2697  -2616    10
     -   -149   -500    233     43   -381    399    106   -626    210   -466   -720    275    394     45     96    359    117   -369   -294   -249 
     -    -12  -7442  -8484   -894  -1115   -701  -1378      *      * 
    11   2327  -1176  -2847  -2715  -3209  -1470  -2408  -2893  -2573  -3166  -2307  -1888  -2192  -2304  -2642   1158   2427  -2029  -3452  -3199    11
     -   -149   -500    233     43   -381    399    106   -626    210   -466   -720    275    394     45     96    359    117   -369   -294   -249 
     -    -12  -7442  -8484   -894  -1115   -701  -1378      *      * 
    12   -807  -1606  -1146  -1096  -2989  -1605  -1474  -2711  -1313  -2860  -2038   1869   2814  -1176  -1678   -914   1830  -2074  -3103  -2602    12
     -   -149   -500    233     43   -381    399    106   -626    210   -466   -720    275    394     45     96    359    117   -369   -294   -249 
     -    -12  -7442  -8484   -894  -1115   -701  -1378      *      * 
    13  -2749  -3127  -2054  -2376  -3897  -2856  -2871  -4637  -3059  -4563  -4104   4298  -3433  -2867  -3263  -2819  -3038  -4043  -3716  -3493    13
     -   -149   -500    233     43   -381    399    106   -626    210   -466   -720    275    394     45     96    359    117   -369   -294   -249 
     -    -12  -7442  -8484   -894  -1115   -701  -1378      *      * 
    14   1739  -1224  -2916  -3024  -3543  -1482  -2710  -3288  -2998  -3569  -2683  -2015  -2250  -2658  -2957   3029  -1043  -2241  -3770  -3568    14
     -   -149   -500    233     43   -381    399    106   -626    210   -466   -720    275    394     45     96    359    117   -369   -294   -249 
     -    -12  -7442  -8484   -894  -1115   -701  -1378      *      * 
    15  -1680  -2119  -3327  -3541  -3740  -2348  -3223  -3396  -3447  -3750  -3249  -2849  -3039  -3332  -3347  -1934   3920  -2813  -3757  -3736    15
     -   -149   -500    233     43   -381    399    106   -626    210   -466   -720    275    394     45     96    359    117   -369   -294   -249 
     -    -12  -7442  -8484   -894  -1115   -701  -1378      *      * 
    16   -554   3598  -3253  -3172  -3089  -1480  -2582  -2728  -2906  -3057  -2233  -2041  -2220  -2587  -2840   2662   1386  -1933  -3392  -3169    16
     -   -149   -500    233     43   -381    399    106   -626    210   -466   -720    275    394     45     96    359    117   -369   -294   -249 
     -    -12  -7442  -8484   -894  -1115   -701  -1378      *      * 
    17  -2134  -1731  -4548  -4126  -1331  -4140  -3447    584  -3872   1687   -186  -3860  -3937  -3456  -3767  -3429  -2111   2929  -2795  -2550    17
     -   -149   -500    233     43   -381    399    106   -626    210   -466   -720    275    394     45     96    359    117   -369   -294   -249 
     -    -12  -7442  -8484   -894  -1115   -701  -1378      *      * 
    18   -709   -812  -1980  -1444   -851  -2064   -992   -139  -1225   1269    -28   1682  -2179  -1054  -1389  -1130   1290   1114  -1344   -959    18
     -   -149   -500    233     43   -381    399    106   -626    210   -466   -720    275    394     45     96    359    117   -369   -294   -249 
     -    -12  -7442  -8484   -894  -1115   -701  -1378      *      * 
    19  -1607   2995  -3991  -3457  -1008  -3317  -2447    392  -3129   2235     28  -3046  -3281  -2703  -2970  -2495  -1582   1514  -2083  -1821    19
     -   -149   -500    233     43   -381    399    106   -626    210   -466   -720    275    394     45     96    359    117   -369   -294   -249 
     -    -12  -7442  -8484   -894  -1115   -701  -1378      *      * 
    20  -2205  -2904  -2840  -1575  -3456  -2814   -757  -2998   2121  -2728  -2049  -1500  -2759   -349   2946  -2107  -1918  -2775   3490  -2388    20
     -   -149   -500    233     43   -381    399    106   -626    210   -466   -720    275    394     45     96    359    117   -369   -294   -249 
     -    -12  -7442  -8484   -894  -1115   -701  -1378      *      * 
    21  -3371  -2888  -4716  -4628  -1407  -4203  -3653   -947  -4306   3212   -381  -4472  -4191  -3767  -3993  -4264  -3364  -1600  -2791  -2682    21
     -   -149   -500    233     43   -381    399    106   -626    210   -466   -720    275    394     45     96    359    117   -369   -294   -249 
     -    -12  -7442  -8484   -894  -1115   -701  -1378      *      * 
    22  -1368  -2812   1806   -108  -3094  -1767   3827  -3028   -843  -2993  -2199   -454  -2165   -556  -1454   1420  -1404  -2562  -3123  -2314    22
     -   -149   -500    233     43   -381    399    106   -626    210   -466   -720    275    394     45     96    359    117   -369   -294   -249 
     -    -12  -7442  -8484   -894  -1115   -701  -1378      *      * 
    23   -745  -1227  -2887  -2829  -2569  -1707  -2415  -1430  -2662  -2345  -1775  -2058  -2379  -2436  -2669   2822  -1102   2014  -3060  -2689    23
     -   -149   -500    233     43   -381    399    106   -626    210   -466   -720    275    394     45     96    359    117   -369   -294   -249 
     -    -12  -7442  -8484   -894  -1115   -701  -1378      *      * 
    24  -4741  -3759  -4708  -4998  -2384  -3919  -3279  -4878  -4788  -4326  -4345  -4625  -4321  -4645  -4395  -5004  -4887  -4878   6238  -1990    24
     -   -149   -500    233     43   -381    399    106   -626    210   -466   -720    275    394     45     96    359    117   -369   -294   -249 
     -    -12  -7442  -8484   -894  -1115   -701  -1378      *      * 
    25   -945  -2164   -422   -186  -2561    975   1911  -2307   -196  -2320  -1484   -469   2488   1377   -618   -857   -934  -1908  -2512  -1879    25
     -   -149   -500    233     43   -381    399    106   -626    210   -466   -720    275    394     45     96    359    117   -369   -294   -249 
     -    -12  -7442  -8484   -894  -1115   -701  -1378      *      * 
    26  -2075  -3845   3423   -178  -4123  -1930  -1380  -4164  -1722  -4035  -3430   2266  -2503  -1075  -2620  -1740  -2184  -3607  -4138  -3134    26
     -   -149   -500    233     43   -381    399    106   -626    210   -466   -720    275    394     45     96    359    117   -369   -294   -249 
     -    -12  -7442  -8484   -894  -1115   -701  -1378      *      * 
    27  -1436  -2203  -1071  -1360  -3810   2525  -2097  -3849  -2236  -3910  -3160   3175  -2601  -1883  -2633  -1513  -1766  -3000  -3799  -3356    27
     -   -149   -500    233     43   -381    399    106   -626    210   -466   -720    275    394     45     96    359    117   -369   -294   -249 
     -    -12  -7442  -8484   -894  -1115   -701  -1378      *      * 
    28  -3196  -3194  -3915  -4259  -4867   3789  -4005  -5414  -4591  -5241  -4823  -3935  -3840  -4374  -4341  -3455  -3585  -4634  -4094  -4784    28
     -   -149   -500    233     43   -381    399    106   -626    210   -466   -720    275    394     45     96    359    117   -369   -294   -249 
     -    -12  -7442  -8484   -894  -1115   -701  -1378      *      * 
    29  -3103   5788  -4600  -4903  -4349  -3260  -4076  -4354  -4777  -4581  -4306  -4212  -3850  -4623  -4384  -3421  -3494  -3938  -3934  -4340    29
     -   -149   -500    233     43   -381    399    106   -626    210   -466   -720    275    394     45     96    359    117   -369   -294   -249 
     -    -12  -7442  -8484   -894  -1115   -701  -1378      *      * 
    30   -583  -1259  -2272  -2117  -3237   1399  -2105  -2974  -2115  -3171  -2290  -1646   2919  -1897  -2329    926   1121  -2093  -3413  -3083    30
     -   -149   -500    233     43   -381    399    106   -626    210   -466   -720    275    394     45     96    359    117   -369   -294   -249 
     -    -12  -7442  -8484   -894  -1115   -701  -1378      *      * 
    31  -2380  -1912  -4804  -4370  -1214  -4508  -3688   3377  -4126   1193    -45  -4185  -4131  -3587  -3972  -3827  -2332    352  -2813  -2642    31
     -   -149   -500    233     43   -381    399    106   -626    210   -466   -720    275    394     45     96    359    117   -369   -294   -249 
     -    -12  -7442  -8484   -894  -1115   -701  -1378      *      * 
    32  -2240  -2167  -3017  -2761   -562  -3247   3109  -1082  -2055   2607   -555  -2560  -3334  -2152  -2052  -2613  -2210  -1410  -1387   -540    32
     -   -149   -500    233     43   -381    399    106   -626    210   -466   -720    275    394     45     96    359    117   -369   -294   -249 
     -    -12  -7442  -8484   -894  -1115   -701  -1378      *      * 
    33  -3708  -3020  -3832  -3960    664  -4088   3258  -2991  -3483  -2413  -2416  -2861  -4073  -2886  -3225  -3418  -3617  -3083    -49   4266    33
     -   -149   -500    233     43   -381    399    106   -626    210   -466   -720    275    394     45     96    359    117   -369   -294   -249 
     -    -12  -7442  -8484   -894  -1115   -701  -1378      *      * 
    34  -3904  -3244  -4483  -4744   4436  -3934  -1848  -2962  -4575  -2394  -2507  -3766  -4186  -3845  -4126  -4011  -3988  -3213  -1146    -58    34
     -   -149   -500    233     43   -381    399    106   -626    210   -466   -720    275    394     45     96    359    117   -369   -294   -249 
     -    -12  -7442  -8484   -894  -1115   -701  -1378      *      * 
    35   -698   -588  -2649  -2051   -586  -2213  -1106   1291  -1738   -404   2457  -1733  -2273  -1444  -1692   1098    977   1302  -1109   -755    35
     -   -149   -500    233     43   -381    399    106   -626    210   -466   -720    275    394     45     96    359    117   -369   -294   -249 
     -    -12  -7442  -8484   -894  -1115   -701  -1378      *      * 
    36  -2506  -2027  -4914  -4444  -1062  -4609  -3672   3087  -4197   1832    121  -4286  -4147  -3524  -3974  -3918  -2438    123  -2697  -2616    36
     -   -149   -500    233     43   -381    399    106   -626    210   -466   -720    275    394     45     96    359    117   -369   -294   -249 
     -    -12  -7442  -8484   -894  -1115   -701  -1378      *      * 
    37  -1730  -3228   -101   2539  -3538  -1962  -1050  -3376   -774  -3261  -2527   -607  -2365   3134  -1221  -1493  -1734  -2939  -3356  -2632    37
     -   -149   -500    233     43   -381    399    106   -626    210   -466   -720    275    394     45     96    359    117   -369   -294   -249 
     -    -12  -7442  -8484   -894  -1115   -701  -1378      *      * 
    38  -2020  -2258  -2186  -1948    266  -2872   3098  -2171  -1757  -2030  -1636  -1799  -3022  -1604  -1941   1177  -2009  -2059   -403   3609    38
     -   -149   -500    233     43   -381    399    106   -626    210   -466   -720    275    394     45     96    359    117   -369   -294   -249 
     -    -12  -7442  -8484   -894  -1115   -701  -1378      *      * 
    39  -3572  -3491  -3930  -3374  -4367  -3463  -2544  -4583  -1435  -4243  -3795  -3226  -3764  -2331   4134  -3660  -3534  -4308  -3567  -3769    39
     -   -149   -500    233     43   -381    399    106   -626    210   -466   -720    275    394     45     96    359    117   -369   -294   -249 
     -    -12  -7442  -8484   -894  -1115   -701  -1378      *      * 
    40    864  -1318  -1171   -668  -1689  -1718   -721  -1185   1073  -1489   -750   -803   2202   -437   -779   -778   -681   1126  -1932  -1459    40
     -   -149   -500    233     43   -381    399    106   -626    210   -466   -720    275    394     45     96    359    117   -369   -294   -249 
     -    -12  -7442  -8484   -894  -1115   -701  -1378      *      * 
    41    694   -616  -3055  -2440   -557  -2382  -1267   1359  -2071   1139    245  -1992  -2413  -1714  -1917  -1472   -743   1357  -1138   1954    41
     -   -149   -500    233     43   -381    399    106   -626    210   -466   -720    275    394     45     96    359    117   -369   -294   -249 
     -    -12  -7442  -8484   -894  -1115   -701  -1378      *      * 
    42   -656  -1463  -1380  -1195  -3026   2320  -1482  -2763  -1325  -2885  -2013   1490  -2072  -1162  -1710   1045   1366  -2037  -3118  -2634    42
     -      *      *      *      *      *      *      *      *      *      *      *      *      *      *      *      *      *      *      *      * 
     -      *      *      *      *      *      *      *      *      0 
//
HMMER2.0  [2.3.2]
NAME  sequence10
LENG  35
ALPH  Amino
RF    no
CS    no
MAP   yes
COM   hmmbuild sequence10.hmm sequence10.fasta
NSEQ  7
DATE  Wed Oct 21 12:43:31 2009
CKSUM 4803
XT      -8455     -4  -1000  -1000  -8455     -4  -8455     -4 
NULT      -4  -8455
NULE     595  -1558     85    338   -294    453  -1158    197    249    902  -1085   -142    -21   -313     45    531    201    384  -1998   -644 
HMM        A      C      D      E      F      G      H      I      K      L      M      N      P      Q      R      S      T      V      W      Y    
         m->m   m->i   m->d   i->m   i->i   d->m   d->d   b->m   m->e
         -322      *  -2322
     1    943  -2184   1688   1054  -2484  -1437   -251  -2245   1713  -2191  -1302    -64  -1638    182   -458   -531   -640  -1799  -2370  -1654     1
     -   -149   -500    233     43   -381    399    106   -626    210   -466   -720    275    394     45     96    359    117   -369   -294   -249 
     -    -16  -7108  -8150   -894  -1115   -701  -1378   -322      * 
     2   -606  -2032   -143   1398  -2374    363   -194  -2112   1971  -2065  -1175    -99  -1608    244   -249    668   -557  -1678  -2238  -1566     2
     -   -149   -500    233     43   -381    399    106   -626    210   -466   -720    275    394     45     96    359    117   -369   -294   -249 
     -    -16  -7108  -8150   -894  -1115   -701  -1378      *      * 
     3   -604  -1126   -982   -777  -1537   1076   -897   2084   -833  -1383   -709   2058  -1929   -715  -1152   -793   -697   -709  -1894  -1419     3
     -   -149   -500    233     43   -381    399    106   -626    210   -466   -720    275    394     45     96    359    117   -369   -294   -249 
     -    -16  -7108  -8150   -894  -1115   -701  -1378      *      * 
     4  -1205  -2873   1540   1341  -3123  -1529   -639  -2948   -579  -2867  -2059   1896   2260   -256  -1242   -966  -1212  -2471  -3056  -2213     4
     -   -149   -500    233     43   -381    399    106   -626    210   -466   -720    275    394     45     96    359    117   -369   -294   -249 
     -    -16  -7108  -8150   -894  -1115   -701  -1378      *      * 
     5  -1115  -2371     76   2792  -3030  -1549   -839  -2837   -725  -2844  -2064   -367  -1990   -484  -1270   1613  -1206  -2334  -3016  -2288     5
     -   -149   -500    233     43   -381    399    106   -626    210   -466   -720    275    394     45     96    359    117   -369   -294   -249 
     -    -16  -7108  -8150   -894  -1115   -701  -1378      *      * 
     6   -635  -1574   -378   1622  -1572  -1552   -352  -1395    -93  -1549   -786   -326  -1729    -28   -529   -625   1884  -1135  -1789   1833     6
     -   -149   -500    233     43   -381    399    106   -626    210   -466   -720    275    394     45     96    359    117   -369   -294   -249 
     -    -16  -7108  -8150   -894  -1115   -701  -1378      *      * 
     7    619   -515  -2095  -1533   -558  -1883   -870   1486  -1276   -360   2778  -1341  -2009  -1049  -1353   1042   -467    183  -1060   -695     7
     -   -149   -500    233     43   -381    399    106   -626    210   -466   -720    275    394     45     96    359    117   -369   -294   -249 
     -    -16  -7108  -8150   -894  -1115   -701  -1378      *      * 
     8  -1491  -2440   -376   2803  -1076  -1964   -743  -2358   -821  -2321  -1747   -705  -2282   -687  -1240  -1367  -1485  -2118  -1567   2745     8
     -   -149   -500    233     43   -381    399    106   -626    210   -466   -720    275    394     45     96    359    117   -369   -294   -249 
     -    -16  -7108  -8150   -894  -1115   -701  -1378      *      * 
     9  -1759  -3632   3201   2108  -3820  -1638  -1019  -3766  -1299  -3638  -2999   -240  -2184   -697  -2171  -1412  -1836  -3242  -3801  -2799     9
     -   -149   -500    233     43   -381    399    106   -626    210   -466   -720    275    394     45     96    359    117   -369   -294   -249 
     -    -16  -7108  -8150   -894  -1115   -701  -1378      *      * 
    10  -2091  -1746  -3971  -3840  -1676  -3532  -3289   3684  -3581   -659   -693  -3562  -3674  -3445  -3521  -3194  -2146    449  -2877  -2493    10
     -   -149   -500    233     43   -381    399    106   -626    210   -466   -720    275    394     45     96    359    117   -369   -294   -249 
     -    -16  -7108  -8150   -894  -1115   -701  -1378      *      * 
    11   -352   3394  -2966  -2971  -2863  -1255  -2384  -2555  -2702  -2912  -2115  -1831  -2002  -2413  -2612   2986   -777  -1747  -3161  -2901    11
     -   -149   -500    233     43   -381    399    106   -626    210   -466   -720    275    394     45     96    359    117   -369   -294   -249 
     -    -16  -7108  -8150   -894  -1115   -701  -1378      *      * 
    12  -2931  -2878  -3420  -3706  -4181  -2925  -3468  -4621  -3859  -4490  -4165  -3491   4225  -3781  -3695  -3182  -3279  -4087  -3594  -4064    12
     -   -149   -500    233     43   -381    399    106   -626    210   -466   -720    275    394     45     96    359    117   -369   -294   -249 
     -    -16  -7108  -8150   -894  -1115   -701  -1378      *      * 
    13  -3481  -2867  -3700  -3918    239  -3551  -1111  -2999  -3637  -2515  -2525  -3026  -3771  -3100  -3340  -3417  -3526  -3070   -440   4712    13
     -   -149   -500    233     43   -381    399    106   -626    210   -466   -720    275    394     45     96    359    117   -369   -294   -249 
     -    -16  -7108  -8150   -894  -1115   -701  -1378      *      * 
    14   3438  -1472  -2846  -3040  -3287  -1726  -2735  -2840  -3028  -3257  -2662  -2236  -2447  -2798  -2944  -1216  -1387  -2183  -3405  -3320    14
     -   -149   -500    233     43   -381    399    106   -626    210   -466   -720    275    394     45     96    359    117   -369   -294   -249 
     -    -16  -7108  -8150   -894  -1115   -701  -1378      *      * 
    15  -1213  -1674  -2755  -2906  -3163  -1922  -2659  -2698  -2788  -3105  -2612  -2311  -2600  -2708  -2753  -1463   3819  -2197  -3286  -3157    15
     -   -149   -500    233     43   -381    399    106   -626    210   -466   -720    275    394     45     96    359    117   -369   -294   -249 
     -    -16  -7108  -8150   -894  -1115   -701  -1378      *      * 
    16  -3342  -2776  -4026  -4232   4354  -3545  -1431  -2315  -4038  -1801  -1900  -3299  -3780  -3350  -3645  -3490  -3420  -2566   -739    349    16
     -   -149   -500    233     43   -381    399    106   -626    210   -466   -720    275    394     45     96    359    117   -369   -294   -249 
     -    -16  -7108  -8150   -894  -1115   -701  -1378      *      * 
    17   -843  -1775   -622   -528  -2641  -1551   -885  -2498   -450  -2529  -1750   -690  -1974   3330   -754   1637   -983  -1985  -2642  -2065    17
     -   -149   -500    233     43   -381    399    106   -626    210   -466   -720    275    394     45     96    359    117   -369   -294   -249 
     -    -16  -7108  -8150   -894  -1115   -701  -1378      *      * 
    18  -1978  -1607  -4251  -3778   -801  -3848  -2957    570  -3477   2418    333  -3537  -3603  -2958  -3316  -3104  -1936   2025  -2264  -2099    18
     -   -149   -500    233     43   -381    399    106   -626    210   -466   -720    275    394     45     96    359    117   -369   -294   -249 
     -    -16  -7108  -8150   -894  -1115   -701  -1378      *      * 
    19   -709  -1544   -656   -772  -2935  -1395  -1326  -2857  -1254  -2961  -2152   3070  -1986  -1048  -1644   2087   -990  -2126  -3060  -2472    19
     -   -149   -500    233     43   -381    399    106   -626    210   -466   -720    275    394     45     96    359    117   -369   -294   -249 
     -    -16  -7108  -8150   -894  -1115   -701  -1378      *      * 
    20   -956  -2391     -8   2086  -2750   1374   -435  -2490   1541  -2424  -1582   -216  -1825    -23   -463   -794   -922  -2059  -2576  -1902    20
     -   -149   -500    233     43   -381    399    106   -626    210   -466   -720    275    394     45     96    359    117   -369   -294   -249 
     -    -16  -7108  -8150   -894  -1115   -701  -1378      *      * 
    21    650  -1491   -583   -266  -2329   1889   -600  -2032   -287  -2110  -1260   -455    697   1896   -727   -508   -591  -1550  -2363  -1786    21
     -   -149   -500    233     43   -381    399    106   -626    210   -466   -720    275    394     45     96    359    117   -369   -294   -249 
     -    -16  -7108  -8150   -894  -1115   -701  -1378      *      * 
    22   -436  -1388   -843   -359  -2211   1212   -548  -1892   -137  -1978  -1131   -511  -1689   -164   1852    668   1398  -1434  -2231  -1694    22
     -   -149   -500    233     43   -381    399    106   -626    210   -466   -720    275    394     45     96    359    117   -369   -294   -249 
     -    -16  -7108  -8150   -894  -1115   -701  -1378      *      * 
    23   -509  -1014  -1375  -1050  -1259   1340   -928  -1179   -958  -1442   -740  -1004  -1909   -844  -1231   -716   2270   -908  -1665   2141    23
     -   -149   -500    233     43   -381    399    106   -626    210   -466   -720    275    394     45     96    359    117   -369   -294   -249 
     -    -18  -6944  -7986   -894  -1115   -701  -1378      *      * 
    24   -419  -1241   -687   -703  -2800   2337  -1171  -2574  -1090  -2689  -1841   1374  -1770   -871  -1494   1543   -701  -1833  -2901  -2382    24
     -   -149   -500    233     43   -381    399    106   -626    210   -466   -720    275    394     45     96    359    117   -369   -294   -249 
     -    -18  -6944  -7986   -894  -1115   -701  -1378      *      * 
    25   1279  -1319   -421   1325  -1568  -1378   -170  -1201    134  -1355   1528   -185  -1519    198   -319    658   -324   -917  -1707  -1146    25
     -   -149   -500    233     43   -381    399    106   -626    210   -466   -720    275    394     45     96    359    117   -369   -294   -249 
     -    -18  -6944  -7986   -894  -1115   -701  -1378      *      * 
    26   -347   -932  -1232   -864  -1547  -1350   -855  -1160   -729    359   -711   -838   1995   -652  -1026   1853   -500   -866  -1876  -1412    26
     -   -149   -500    233     43   -381    399    106   -626    210   -466   -720    275    394     45     96    359    117   -369   -294   -249 
     -    -18  -6944  -7986   -894  -1115   -701  -1378      *      * 
    27   2092  -1201   -778   -455  -2171  -1254   -697  -1850   -411  -1989  -1165   -555  -1657   1403   -798   1372   -503  -1368  -2277  -1757    27
     -   -149   -500    233     43   -381    399    106   -626    210   -466   -720    275    394     45     96    359    117   -369   -294   -249 
     -    -18  -6944  -7986   -894  -1115   -701  -1378      *      * 
    28   -471  -1552   -411     81  -1754    315   -138  -1472   1769  -1555   -735   -178    520    253    -95   -430   -418  -1160  -1801   1780    28
     -   -149   -500    233     43   -381    399    106   -626    210   -466   -720    275    394     45     96    359    117   -369   -294   -249 
     -    -18  -6944  -7986   -894  -1115   -701  -1378      *      * 
    29   -356   -960   -802   -279  -1095  -1482   1689   -713   -124    217   -218   -447  -1621    -63   -491   1034   1611   -515  -1388   -900    29
     -   -149   -500    233     43   -381    399    106   -626    210   -466   -720    275    394     45     96    359    117   -369   -294   -249 
     -    -18  -6944  -7986   -894  -1115   -701  -1378      *      * 
    30   -655  -1531   -522   -412  -2265   1956   2099  -2126   -543  -2226  -1438   -580   2110   -480   -926   -693   -792  -1665  -2378  -1802    30
     -   -149   -500    233     43   -381    399    106   -626    210   -466   -720    275    394     45     96    359    117   -369   -294   -249 
     -    -18  -6944  -7986   -894  -1115   -701  -1378      *      * 
    31   -400  -1230   -707   -594  -2508   1598   -968  -2220   -799  -2359  -1528   1978  -1729   -650  -1199   -493   2056  -1619  -2618  -2099    31
     -   -149   -500    233     43   -381    399    106   -626    210   -466   -720    275    394     45     96    359    117   -369   -294   -249 
     -    -18  -6944  -7986   -894  -1115   -701  -1378      *      * 
    32   -446   -763  -1278   -699   -826    188   -469   -285   -317    401     28   -766  -1784   -339   1728   -714   -400   1287  -1204   -790    32
     -   -149   -500    233     43   -381    399    106   -626    210   -466   -720    275    394     45     96    359    117   -369   -294   -249 
     -    -20  -6759  -7801   -894  -1115   -701  -1378      *      * 
    33   1094   -804  -1108   -797  -1090   1677   -712   -995   -741  -1258   -551   -761  -1678   -612  -1028   -479   -421   -714  -1488   2359    33
     -   -149   -500    233     43   -381    399    106   -626    210   -466   -720    275    394     45     96    359    117   -369   -294   -249 
     -    -20  -6759  -7801   -894  -1115   -701  -1378      *      * 
    34   -238   -523  -1400   -889   -736    533   -596   -199   -708    607     87   -839  -1684   -557   -937   1216   -273   1132  -1157   -756    34
     -   -149   -500    233     43   -381    399    106   -626    210   -466   -720    275    394     45     96    359    117   -369   -294   -249 
     -    -20  -6759  -7801   -894  -1115   -701  -1378      *      * 
    35   1859   -672  -1467  -1113  -1385   1423   -960   -854   -977    551   -538   -939  -1675   -841  -1209   -434   -379   -578  -1766  -1366    35
     -      *      *      *      *      *      *      *      *      *      *      *      *      *      *      *      *      *      *      *      * 
     -      *      *      *      *      *      *      *      *      0 
//
