# Supplementary material for: The evolution of Dscam genes across the arthropods
Source: BMC Evol Biol. 2012 Apr 13;12:53. doi: 10.1186/1471-2148-12-53 (PMC3364881; doi:10.1186/1471-2148-12-53)
Supplement: Additional file 9 — Dscam-hv HMM. [file 1471-2148-12-53-S9.TXT]

HMMER2.0  [2.3.2]
NAME  sequence1
LENG  20
ALPH  Amino
RF    no
CS    no
MAP   yes
COM   hmmbuild sequence1.hmm sequence1.aln
COM   hmmcalibrate sequence1.hmm
NSEQ  3
DATE  Wed Jun 17 10:56:02 2009
CKSUM 4662
XT      -8455     -4  -1000  -1000  -8455     -4  -8455     -4 
NULT      -4  -8455
NULE     595  -1558     85    338   -294    453  -1158    197    249    902  -1085   -142    -21   -313     45    531    201    384  -1998   -644 
EVD   -10.914854   0.385348
HMM        A      C      D      E      F      G      H      I      K      L      M      N      P      Q      R      S      T      V      W      Y    
         m->m   m->i   m->d   i->m   i->i   d->m   d->d   b->m   m->e
         -415      *  -2000
     1   1734   -694  -1969  -1600   -929  -1546  -1194   -120  -1318   -362   3526  -1330  -1933  -1191  -1432   -776   -567    -74  -1596  -1234     3
     -   -149   -500    233     43   -381    399    106   -626    210   -466   -720    275    394     45     96    359    117   -369   -294   -249 
     -    -21  -6672  -7714   -894  -1115   -701  -1378   -415      * 
     2   -573  -1193   -679   -453  -1226  -1477   -568   -923   -330  -1099   2500   2871  -1774   -354   -625   -692   -630   -765  -1624  -1033     4
     -   -149   -500    233     43   -381    399    106   -626    210   -466   -720    275    394     45     96    359    117   -369   -294   -249 
     -    -21  -6672  -7714   -894  -1115   -701  -1378      *      * 
     3   -947  -1356  -1659   -958  -1257  -1939   -510   -808    300   -733   3444   -966  -2036   -248   2254  -1118   -876   -797  -1576  -1192     5
     -   -149   -500    233     43   -381    399    106   -626    210   -466   -720    275    394     45     96    359    117   -369   -294   -249 
     -    -21  -6672  -7714   -894  -1115   -701  -1378      *      * 
     4   -149   -824  -1234  -1207  -2479   -986  -1354  -2262  -1303  -2464  -1658   -945   2735  -1152  -1535   2062   -493  -1519  -2658  -2259     6
     -   -149   -500    233     43   -381    399    106   -626    210   -466   -720    275    394     45     96    359    117   -369   -294   -249 
     -    -21  -6672  -7714   -894  -1115   -701  -1378      *      * 
     5   -386  -1259   -270   -301  -2418  -1097   -809  -2282   -663  -2391  -1586   2763  -1625   -506  -1068   1888   -614  -1662  -2535  -1935     7
     -   -149   -500    233     43   -381    399    106   -626    210   -466   -720    275    394     45     96    359    117   -369   -294   -249 
     -    -21  -6672  -7714   -894  -1115   -701  -1378      *      * 
     6   1655  -1711    113   2295  -2335  -1260   -480  -1945   -277  -2103  -1339   -155  -1641   -125   -759   -576   -707  -1548  -2389  -1758     8
     -   -149   -500    233     43   -381    399    106   -626    210   -466   -720    275    394     45     96    359    117   -369   -294   -249 
     -    -21  -6672  -7714   -894  -1115   -701  -1378      *      * 
     7   -192   2851  -1158   -647  -1549  -1199   -573  -1165   -221  -1389   -632   -629  -1565   -311   1540   1692   -325   -825  -1758  -1323     9
     -   -149   -500    233     43   -381    399    106   -626    210   -466   -720    275    394     45     96    359    117   -369   -294   -249 
     -    -21  -6672  -7714   -894  -1115   -701  -1378      *      * 
     8   -533  -1603   1918    240  -1465  -1346   2342  -1413     69    438   -754    -53  -1548    176   -406   -472   -494  -1143  -1689   -985    10
     -   -149   -500    233     43   -381    399    106   -626    210   -466   -720    275    394     45     96    359    117   -369   -294   -249 
     -    -21  -6672  -7714   -894  -1115   -701  -1378      *      * 
     9  -1576  -2367  -1959   -902  -3094  -2183   -222  -2510   2688  -2233  -1537   -878  -2165    196   2578  -1467  -1322  -2254  -2126  -1950    11
     -   -149   -500    233     43   -381    399    106   -626    210   -466   -720    275    394     45     96    359    117   -369   -294   -249 
     -    -21  -6672  -7714   -894  -1115   -701  -1378      *      * 
    10  -2710  -2064  -3616  -3649   3118  -3415   -148  -1649  -3228  -1173  -1144  -2327  -3353  -2340  -2830  -2683  -2623  -1813   4778   1727    12
     -   -149   -500    233     43   -381    399    106   -626    210   -466   -720    275    394     45     96    359    117   -369   -294   -249 
     -    -21  -6672  -7714   -894  -1115   -701  -1378      *      * 
    11  -2228  -1908  -3555  -3373   -604  -3255  -2515    -62  -2963   2976    358  -3207  -3275  -2644  -2802  -2988  -2232   -567  -1904  -1643    13
     -   -149   -500    233     43   -381    399    106   -626    210   -466   -720    275    394     45     96    359    117   -369   -294   -249 
     -    -21  -6672  -7714   -894  -1115   -701  -1378      *      * 
    12   -607   -532  -2405  -1863   -572  -2114  -1180    743  -1581    -54   2477  -1636  -2209  -1355  -1626  -1231   1280   2053  -1263   -909    14
     -   -149   -500    233     43   -381    399    106   -626    210   -466   -720    275    394     45     96    359    117   -369   -294   -249 
     -    -21  -6672  -7714   -894  -1115   -701  -1378      *      * 
    13  -2020  -1627  -3860  -3435   2678  -3573  -1604    185  -3109   2244    726  -2990  -3266  -2389  -2846  -2796  -1928   -357   -863   -110    15
     -   -149   -500    233     43   -381    399    106   -626    210   -466   -720    275    394     45     96    359    117   -369   -294   -249 
     -    -21  -6672  -7714   -894  -1115   -701  -1378      *      * 
    14  -1520  -1198  -3509  -3075   2870  -3142  -1485   2311  -2766    462    443  -2624  -3015  -2252  -2603  -2335  -1468    386   -912   -136    16
     -   -149   -500    233     43   -381    399    106   -626    210   -466   -720    275    394     45     96    359    117   -369   -294   -249 
     -    -21  -6672  -7714   -894  -1115   -701  -1378      *      * 
    15   1996   -802  -2113  -1756   -817  -1761  -1324     67  -1481   1598     90  -1508  -2100  -1337  -1580   -997   -719     41  -1605  -1241    17
     -   -149   -500    233     43   -381    399    106   -626    210   -466   -720    275    394     45     96    359    117   -369   -294   -249 
     -    -21  -6672  -7714   -894  -1115   -701  -1378      *      * 
    16   2327   -600  -1869  -1710  -2194   -941  -1520  -1573  -1578  -2039  -1309  -1154  -1603  -1398  -1709   -254   2298  -1027  -2508  -2186    18
     -   -149   -500    233     43   -381    399    106   -626    210   -466   -720    275    394     45     96    359    117   -369   -294   -249 
     -    -21  -6672  -7714   -894  -1115   -701  -1378      *      * 
    17  -1402   -985  -3863  -3466  -1341  -3570  -3093   2581  -3291   -251   -162  -3221  -3436  -3113  -3340  -2847  -1392   2689  -2716  -2299    19
     -   -149   -500    233     43   -381    399    106   -626    210   -466   -720    275    394     45     96    359    117   -369   -294   -249 
     -    -21  -6672  -7714   -894  -1115   -701  -1378      *      * 
    18   1996   -802  -2113  -1756   -817  -1761  -1324     67  -1481   1598     90  -1508  -2100  -1337  -1580   -997   -719     41  -1605  -1241    20
     -   -149   -500    233     43   -381    399    106   -626    210   -466   -720    275    394     45     96    359    117   -369   -294   -249 
     -    -21  -6672  -7714   -894  -1115   -701  -1378      *      * 
    19   1688   -832  -2214  -1852   -738  -1864  -1378    134  -1566   1886    189  -1602  -2172  -1407  -1646  -1097   -777     70  -1583  -1235    21
     -   -149   -500    233     43   -381    399    106   -626    210   -466   -720    275    394     45     96    359    117   -369   -294   -249 
     -    -21  -6672  -7714   -894  -1115   -701  -1378      *      * 
    20  -1585  -1243  -3769  -3209   2499  -3325  -1965   1853  -2901   1680    830  -2887  -3056  -2278  -2676  -2485  -1500    195  -1337   -963    22
     -      *      *      *      *      *      *      *      *      *      *      *      *      *      *      *      *      *      *      *      * 
     -      *      *      *      *      *      *      *      *      0 
//
HMMER2.0  [2.3.2]
NAME  sequence2
LENG  52
ALPH  Amino
RF    no
CS    no
MAP   yes
COM   hmmbuild sequence2.hmm sequence2.aln
COM   hmmcalibrate sequence2.hmm
NSEQ  6
DATE  Wed Jun 17 10:56:03 2009
CKSUM 4847
XT      -8455     -4  -1000  -1000  -8455     -4  -8455     -4 
NULT      -4  -8455
NULE     595  -1558     85    338   -294    453  -1158    197    249    902  -1085   -142    -21   -313     45    531    201    384  -1998   -644 
EVD   -25.954151   0.320132
HMM        A      C      D      E      F      G      H      I      K      L      M      N      P      Q      R      S      T      V      W      Y    
         m->m   m->i   m->d   i->m   i->i   d->m   d->d   b->m   m->e
         -585      *  -1585
     1    -69   -767   -398    152   -908  -1178     81   -453   1185   -701   1001    -48  -1285    381     14    720    -21    296  -1148   -656    19
     -   -149   -500    233     43   -381    399    106   -626    210   -466   -720    275    394     45     96    359    117   -369   -294   -249 
     -    -33  -6045  -7087   -894  -1115   -701  -1378   -585      * 
     2   -758  -1103  -1313  -1487  -2460   3331  -1562  -2502  -1720  -2644  -2081  -1324  -1775  -1590  -1790   -958  -1093  -1921  -2198  -2279    20
     -   -149   -500    233     43   -381    399    106   -626    210   -466   -720    275    394     45     96    359    117   -369   -294   -249 
     -    -33  -6045  -7087   -894  -1115   -701  -1378      *      * 
     3   -934  -1220  -1352  -1451  -2187  -1314  -1456  -2160  -1488  -2268  -1827  -1359   3760  -1471  -1571  -1129  -1216  -1780  -2050  -2023    21
     -   -149   -500    233     43   -381    399    106   -626    210   -466   -720    275    394     45     96    359    117   -369   -294   -249 
     -    -33  -6045  -7087   -894  -1115   -701  -1378      *      * 
     4   -877   -605  -2917  -2482   -739  -2705  -2024   1890  -2228    228    338  -2285  -2700  -2063  -2304  -1925   -879   2695  -1901  -1494    22
     -   -149   -500    233     43   -381    399    106   -626    210   -466   -720    275    394     45     96    359    117   -369   -294   -249 
     -    -33  -6045  -7087   -894  -1115   -701  -1378      *      * 
     5  -1339  -1084  -2719  -2372   3121  -2628   -492    308  -2045   1111    640  -1897  -2561  -1578  -1948  -1831  -1289      2     85   1056    23
     -   -149   -500    233     43   -381    399    106   -626    210   -466   -720    275    394     45     96    359    117   -369   -294   -249 
     -    -33  -6045  -7087   -894  -1115   -701  -1378      *      * 
     6  -1004   -712  -3015  -2484   -247  -2817  -1810   1672  -2220   1758    847  -2312  -2660  -1870  -2202  -1976   -953   1782  -1478  -1231    24
     -   -149   -500    233     43   -381    399    106   -626    210   -466   -720    275    394     45     96    359    117   -369   -294   -249 
     -    -33  -6045  -7087   -894  -1115   -701  -1378      *      * 
     7   -888  -1768   -964   -241  -2296  -1588    128  -1837   2678  -1700   -980   -322  -1646    533   1602   -808   -723  -1563  -1705  -1403    25
     -   -149   -500    233     43   -381    399    106   -626    210   -466   -720    275    394     45     96    359    117   -369   -294   -249 
     -    -33  -6045  -7087   -894  -1115   -701  -1378      *      * 
     8   -988  -1921    379   3052  -2309  -1196   -495  -2108   -350  -2194  -1612   -103  -1621   -210   -770   -862  -1042  -1799  -2207  -1742    26
     -   -149   -500    233     43   -381    399    106   -626    210   -466   -720    275    394     45     96    359    117   -369   -294   -249 
     -    -33  -6045  -7087   -894  -1115   -701  -1378      *      * 
     9   -934  -1220  -1352  -1451  -2187  -1314  -1456  -2160  -1488  -2268  -1827  -1359   3760  -1471  -1571  -1129  -1216  -1780  -2050  -2023    27
     -   -149   -500    233     43   -381    399    106   -626    210   -466   -720    275    394     45     96    359    117   -369   -294   -249 
     -    -33  -6045  -7087   -894  -1115   -701  -1378      *      * 
    10    268   -431   -645   -346  -1555   -663   -456  -1183   -287  -1412   -622   -283   1628   -190   -610    903   1518   -699  -1765  -1317    28
     -   -149   -500    233     43   -381    399    106   -626    210   -466   -720    275    394     45     96    359    117   -369   -294   -249 
     -    -33  -6045  -7087   -894  -1115   -701  -1378      *      * 
    11   -637  -1349     -5   -148  -1773  -1078   -624  -1965   -499  -2112  -1514   3456  -1574   -435   -810   -661   -818  -1560  -1900  -1327    29
     -   -149   -500    233     43   -381    399    106   -626    210   -466   -720    275    394     45     96    359    117   -369   -294   -249 
     -    -33  -6045  -7087   -894  -1115   -701  -1378      *      * 
    12  -1181  -1614  -1431   -903  -2066  -1632   -446  -1944    559  -1867  -1326   -899  -1873   -156   3432  -1225  -1148  -1717  -1746  -1529    30
     -   -149   -500    233     43   -381    399    106   -626    210   -466   -720    275    394     45     96    359    117   -369   -294   -249 
     -    -33  -6045  -7087   -894  -1115   -701  -1378      *      * 
    13   -935   -623  -3058  -2614   -715  -2836  -2130   2655  -2371    299    386  -2412  -2780  -2174  -2426  -2057   -925   2096  -1925  -1545    31
     -   -149   -500    233     43   -381    399    106   -626    210   -466   -720    275    394     45     96    359    117   -369   -294   -249 
     -    -33  -6045  -7087   -894  -1115   -701  -1378      *      * 
    14  -1130  -2063   3441    243  -2502  -1157   -662  -2514   -843  -2578  -2029    -96  -1658   -421  -1434   -970  -1239  -2138  -2388  -1915    32
     -   -149   -500    233     43   -381    399    106   -626    210   -466   -720    275    394     45     96    359    117   -369   -294   -249 
     -    -33  -6045  -7087   -894  -1115   -701  -1378      *      * 
    15  -1601  -1340  -2512  -2455   3740  -2315   -379   -478  -2225   -175   -190  -1874  -2503  -1781  -2079  -1892  -1647   -683    210   1257    33
     -   -149   -500    233     43   -381    399    106   -626    210   -466   -720    275    394     45     96    359    117   -369   -294   -249 
     -    -33  -6045  -7087   -894  -1115   -701  -1378      *      * 
    16    116   -498   -840   -867  -1751   -671   -949  -1625   -916  -1896  -1218   -622  -1304   -824  -1097   2786   -220  -1038  -1992  -1530    34
     -   -149   -500    233     43   -381    399    106   -626    210   -466   -720    275    394     45     96    359    117   -369   -294   -249 
     -    -33  -6045  -7087   -894  -1115   -701  -1378      *      * 
    17   -637  -1349     -5   -148  -1773  -1078   -624  -1965   -499  -2112  -1514   3456  -1574   -435   -810   -661   -818  -1560  -1900  -1327    35
     -   -149   -500    233     43   -381    399    106   -626    210   -466   -720    275    394     45     96    359    117   -369   -294   -249 
     -    -33  -6045  -7087   -894  -1115   -701  -1378      *      * 
    18    347   -334   -788   -541  -1688    428   -621  -1338   -513  -1569   -761   -371  -1132   -379   -809   1446   1933   -768  -1901  -1483    36
     -   -149   -500    233     43   -381    399    106   -626    210   -466   -720    275    394     45     96    359    117   -369   -294   -249 
     -    -33  -6045  -7087   -894  -1115   -701  -1378      *      * 
    19    -52   -555  -1173  -1112  -1571   -872  -1041   -862   -950  -1353   -866   -843  -1455   -937  -1084   -285   3069   -557  -1898  -1539    37
     -   -149   -500    233     43   -381    399    106   -626    210   -466   -720    275    394     45     96    359    117   -369   -294   -249 
     -    -33  -6045  -7087   -894  -1115   -701  -1378      *      * 
    20   -758  -1103  -1313  -1487  -2460   3331  -1562  -2502  -1720  -2644  -2081  -1324  -1775  -1590  -1790   -958  -1093  -1921  -2198  -2279    38
     -   -149   -500    233     43   -381    399    106   -626    210   -466   -720    275    394     45     96    359    117   -369   -294   -249 
     -    -33  -6045  -7087   -894  -1115   -701  -1378      *      * 
    21   2320   -236  -1177   -990  -1591   -589   -900   -856   -873  -1380   -701   -620  -1200   -744  -1057    114   1142   -426  -1926  -1560    39
     -   -149   -500    233     43   -381    399    106   -626    210   -466   -720    275    394     45     96    359    117   -369   -294   -249 
     -    -33  -6045  -7087   -894  -1115   -701  -1378      *      * 
    22   -327   -805   -383   1130   -991  -1343   -347    206   -149   -591    -79   -339  -1564   -108   -482   -525   -330   1866  -1434   -938    40
     -   -149   -500    233     43   -381    399    106   -626    210   -466   -720    275    394     45     96    359    117   -369   -294   -249 
     -    -33  -6045  -7087   -894  -1115   -701  -1378      *      * 
    23   -886   -604  -2945  -2506   -743  -2732  -2046   1946  -2257    229    340  -2309  -2717  -2087  -2331  -1951   -884   2674  -1910  -1507    41
     -   -149   -500    233     43   -381    399    106   -626    210   -466   -720    275    394     45     96    359    117   -369   -294   -249 
     -    -33  -6045  -7087   -894  -1115   -701  -1378      *      * 
    24   -988  -1921    379   3052  -2309  -1196   -495  -2108   -350  -2194  -1612   -103  -1621   -210   -770   -862  -1042  -1799  -2207  -1742    42
     -   -149   -500    233     43   -381    399    106   -626    210   -466   -720    275    394     45     96    359    117   -369   -294   -249 
     -    -33  -6045  -7087   -894  -1115   -701  -1378      *      * 
    25   -608   5196  -2368  -2362  -1635  -1253  -1702   -987  -2034  -1540  -1191  -1745  -1831  -1953  -1922   -934   -927   -770  -1855  -1692    43
     -   -149   -500    233     43   -381    399    106   -626    210   -466   -720    275    394     45     96    359    117   -369   -294   -249 
     -    -33  -6045  -7087   -894  -1115   -701  -1378      *      * 
    26    461  -1213    -10    417  -1559  -1058    156  -1221   1045  -1302   -478    162  -1224   1074    192   1087   -100   -886  -1573  -1000    44
     -   -149   -500    233     43   -381    399    106   -626    210   -466   -720    275    394     45     96    359    117   -369   -294   -249 
     -    -33  -6045  -7087   -894  -1115   -701  -1378      *      * 
    27   2806   -444  -1270  -1265  -1732   -744  -1182  -1034  -1212  -1545  -1010   -869  -1380  -1102  -1325   -156   -259   -640  -2039  -1721    45
     -   -149   -500    233     43   -381    399    106   -626    210   -466   -720    275    394     45     96    359    117   -369   -294   -249 
     -    -33  -6045  -7087   -894  -1115   -701  -1378      *      * 
    28   -126  -1109   -203    327  -1375  -1122   1148  -1027    640  -1136   -333     92  -1246    548   1145    443   1032   -734  -1429   -888    46
     -   -149   -500    233     43   -381    399    106   -626    210   -466   -720    275    394     45     96    359    117   -369   -294   -249 
     -    -33  -6045  -7087   -894  -1115   -701  -1378      *      * 
    29   -758  -1103  -1313  -1487  -2460   3331  -1562  -2502  -1720  -2644  -2081  -1324  -1775  -1590  -1790   -958  -1093  -1921  -2198  -2279    47
     -   -149   -500    233     43   -381    399    106   -626    210   -466   -720    275    394     45     96    359    117   -369   -294   -249 
     -    -33  -6045  -7087   -894  -1115   -701  -1378      *      * 
    30   -637  -1349     -5   -148  -1773  -1078   -624  -1965   -499  -2112  -1514   3456  -1574   -435   -810   -661   -818  -1560  -1900  -1327    48
     -   -149   -500    233     43   -381    399    106   -626    210   -466   -720    275    394     45     96    359    117   -369   -294   -249 
     -    -33  -6045  -7087   -894  -1115   -701  -1378      *      * 
    31   -934  -1220  -1352  -1451  -2187  -1314  -1456  -2160  -1488  -2268  -1827  -1359   3760  -1471  -1571  -1129  -1216  -1780  -2050  -2023    49
     -   -149   -500    233     43   -381    399    106   -626    210   -466   -720    275    394     45     96    359    117   -369   -294   -249 
     -    -33  -6045  -7087   -894  -1115   -701  -1378      *      * 
    32    -77   -956   -240    316  -1111  -1146    171   -733    531   -895   1073     77    -59    981    736   -101    831   -490  -1265   -737    50
     -   -149   -500    233     43   -381    399    106   -626    210   -466   -720    275    394     45     96    359    117   -369   -294   -249 
     -    -33  -6045  -7087   -894  -1115   -701  -1378      *      * 
    33   -934  -1220  -1352  -1451  -2187  -1314  -1456  -2160  -1488  -2268  -1827  -1359   3760  -1471  -1571  -1129  -1216  -1780  -2050  -2023    51
     -   -149   -500    233     43   -381    399    106   -626    210   -466   -720    275    394     45     96    359    117   -369   -294   -249 
     -    -33  -6045  -7087   -894  -1115   -701  -1378      *      * 
    34   -710  -2315   1873   2365  -2551   -921   -115  -2370   -127  -2333  -1582    455  -1356    242   -802   -461   -736  -1924  -2523  -1687    52
     -   -149   -500    233     43   -381    399    106   -626    210   -466   -720    275    394     45     96    359    117   -369   -294   -249 
     -    -33  -6045  -7087   -894  -1115   -701  -1378      *      * 
    35   -976   -720  -2870  -2362   -255  -2714  -1720   2646  -2041    808   1908  -2201  -2605  -1772  -2047  -1886   -935   1148  -1457  -1167    53
     -   -149   -500    233     43   -381    399    106   -626    210   -466   -720    275    394     45     96    359    117   -369   -294   -249 
     -    -33  -6045  -7087   -894  -1115   -701  -1378      *      * 
    36  -1079   -782  -3008  -2533   -301  -2878  -1898   2682  -2203   1198    750  -2375  -2743  -1948  -2208  -2083  -1042   1232  -1564  -1227    54
     -   -149   -500    233     43   -381    399    106   -626    210   -466   -720    275    394     45     96    359    117   -369   -294   -249 
     -    -33  -6045  -7087   -894  -1115   -701  -1378      *      * 
    37  -1926  -1577  -2416  -2370    192  -2070   -795  -1602  -1882  -1347  -1210  -2018  -2383  -1854  -1777  -2150  -1992  -1643   5696    560    55
     -   -149   -500    233     43   -381    399    106   -626    210   -466   -720    275    394     45     96    359    117   -369   -294   -249 
     -    -33  -6045  -7087   -894  -1115   -701  -1378      *      * 
    38   -929   -610  -3073  -2627   -743  -2849  -2145   2499  -2391    261    361  -2423  -2789  -2196  -2447  -2067   -918   2297  -1945  -1560    56
     -   -149   -500    233     43   -381    399    106   -626    210   -466   -720    275    394     45     96    359    117   -369   -294   -249 
     -    -33  -6045  -7087   -894  -1115   -701  -1378      *      * 
    39   -957  -1780  -1135   -337  -2326  -1645    125  -1846   1765  -1700   -992   -385  -1687    528   2765   -883   -775  -1587  -1694  -1423    57
     -   -149   -500    233     43   -381    399    106   -626    210   -466   -720    275    394     45     96    359    117   -369   -294   -249 
     -    -33  -6045  -7087   -894  -1115   -701  -1378      *      * 
    40   1539   -256   -969   -825  -1799   -507   -848  -1397   -806  -1708   -925   -505  -1136   -654  -1032   2138     62   -779  -2045  -1655    58
     -   -149   -500    233     43   -381    399    106   -626    210   -466   -720    275    394     45     96    359    117   -369   -294   -249 
     -    -33  -6045  -7087   -894  -1115   -701  -1378      *      * 
    41  -1130  -2063   3441    243  -2502  -1157   -662  -2514   -843  -2578  -2029    -96  -1658   -421  -1434   -970  -1239  -2138  -2388  -1915    59
     -   -149   -500    233     43   -381    399    106   -626    210   -466   -720    275    394     45     96    359    117   -369   -294   -249 
     -    -33  -6045  -7087   -894  -1115   -701  -1378      *      * 
    42   -758  -1103  -1313  -1487  -2460   3331  -1562  -2502  -1720  -2644  -2081  -1324  -1775  -1590  -1790   -958  -1093  -1921  -2198  -2279    60
     -   -149   -500    233     43   -381    399    106   -626    210   -466   -720    275    394     45     96    359    117   -369   -294   -249 
     -    -33  -6045  -7087   -894  -1115   -701  -1378      *      * 
    43    324   -315   -883   -683  -1623   -589   -707  -1187   -604  -1509   -753   -456  -1169   -502   -846   1411   2285   -672  -1881  -1467    61
     -   -149   -500    233     43   -381    399    106   -626    210   -466   -720    275    394     45     96    359    117   -369   -294   -249 
     -    -33  -6045  -7087   -894  -1115   -701  -1378      *      * 
    44   2322   -346   -898   -739  -1662   -617   -778  -1182   -705  -1515   -794   -507    879   -585   -941     79    -18   -687  -1921  -1534    62
     -   -149   -500    233     43   -381    399    106   -626    210   -466   -720    275    394     45     96    359    117   -369   -294   -249 
     -    -33  -6045  -7087   -894  -1115   -701  -1378      *      * 
    45   -700   -665  -2337  -2135   -873  -1965  -1727   1107  -1863   -105     22  -1851  -2286  -1794  -1920  -1368   -823   2927  -1816  -1362    63
     -   -149   -500    233     43   -381    399    106   -626    210   -466   -720    275    394     45     96    359    117   -369   -294   -249 
     -    -33  -6045  -7087   -894  -1115   -701  -1378      *      * 
    46    270   -371   -792   -755  -1886   2372   -874  -1482   -820  -1794  -1039   -508  -1203   -686  -1040     78   1176   -881  -2095  -1724    64
     -   -149   -500    233     43   -381    399    106   -626    210   -466   -720    275    394     45     96    359    117   -369   -294   -249 
     -    -33  -6045  -7087   -894  -1115   -701  -1378      *      * 
    47  -1130  -2063   3441    243  -2502  -1157   -662  -2514   -843  -2578  -2029    -96  -1658   -421  -1434   -970  -1239  -2138  -2388  -1915    65
     -   -149   -500    233     43   -381    399    106   -626    210   -466   -720    275    394     45     96    359    117   -369   -294   -249 
     -    -33  -6045  -7087   -894  -1115   -701  -1378      *      * 
    48   -700   -665  -2337  -2135   -873  -1965  -1727   1107  -1863   -105     22  -1851  -2286  -1794  -1920  -1368   -823   2927  -1816  -1362    66
     -   -149   -500    233     43   -381    399    106   -626    210   -466   -720    275    394     45     96    359    117   -369   -294   -249 
     -    -33  -6045  -7087   -894  -1115   -701  -1378      *      * 
    49   -934  -1220  -1352  -1451  -2187  -1314  -1456  -2160  -1488  -2268  -1827  -1359   3760  -1471  -1571  -1129  -1216  -1780  -2050  -2023    67
     -   -149   -500    233     43   -381    399    106   -626    210   -466   -720    275    394     45     96    359    117   -369   -294   -249 
     -    -33  -6045  -7087   -894  -1115   -701  -1378      *      * 
    50   -758  -1103  -1313  -1487  -2460   3331  -1562  -2502  -1720  -2644  -2081  -1324  -1775  -1590  -1790   -958  -1093  -1921  -2198  -2279    68
     -   -149   -500    233     43   -381    399    106   -626    210   -466   -720    275    394     45     96    359    117   -369   -294   -249 
     -    -33  -6045  -7087   -894  -1115   -701  -1378      *      * 
    51  -1369  -1199  -2542  -2295   -129  -2453  -1603    488  -1867   2607    742  -2168  -2539  -1724  -1835  -1992  -1384    130  -1284   -897    69
     -   -149   -500    233     43   -381    399    106   -626    210   -466   -720    275    394     45     96    359    117   -369   -294   -249 
     -    -33  -6045  -7087   -894  -1115   -701  -1378      *      * 
    52  -1181  -1614  -1431   -903  -2066  -1632   -446  -1944    559  -1867  -1326   -899  -1873   -156   3432  -1225  -1148  -1717  -1746  -1529    70
     -      *      *      *      *      *      *      *      *      *      *      *      *      *      *      *      *      *      *      *      * 
     -      *      *      *      *      *      *      *      *      0 
//
HMMER2.0  [2.3.2]
NAME  sequence3
LENG  47
ALPH  Amino
RF    no
CS    no
MAP   yes
COM   hmmbuild sequence3.hmm sequence3.aln
COM   hmmcalibrate sequence3.hmm
NSEQ  6
DATE  Wed Jun 17 10:56:05 2009
CKSUM 1685
XT      -8455     -4  -1000  -1000  -8455     -4  -8455     -4 
NULT      -4  -8455
NULE     595  -1558     85    338   -294    453  -1158    197    249    902  -1085   -142    -21   -313     45    531    201    384  -1998   -644 
EVD   -22.922068   0.308765
HMM        A      C      D      E      F      G      H      I      K      L      M      N      P      Q      R      S      T      V      W      Y    
         m->m   m->i   m->d   i->m   i->i   d->m   d->d   b->m   m->e
         -585      *  -1585
     1   -862  -1548   -321   -247  -1672  -1336   -419  -1721    130  -1660  -1161   -427  -1678   3540    -59   -855   -904  -1495  -1728  -1237     1
     -   -149   -500    233     43   -381    399    106   -626    210   -466   -720    275    394     45     96    359    117   -369   -294   -249 
     -    -33  -6045  -7087   -894  -1115   -701  -1378   -585      * 
     2   -915   -603  -3044  -2598   -754  -2823  -2124   2242  -2362    237    345  -2396  -2773  -2174  -2424  -2041   -905   2517  -1943  -1552     2
     -   -149   -500    233     43   -381    399    106   -626    210   -466   -720    275    394     45     96    359    117   -369   -294   -249 
     -    -33  -6045  -7087   -894  -1115   -701  -1378      *      * 
     3   -157   -734   -464    -21   -776  -1224    -33   -389    261    841     69   -179  -1376   1309    -36    401   -127   -236  -1102   -607     3
     -   -149   -500    233     43   -381    399    106   -626    210   -466   -720    275    394     45     96    359    117   -369   -294   -249 
     -    -33  -6045  -7087   -894  -1115   -701  -1378      *      * 
     4    694   -410   -702   -348  -1518   -662   -435  -1144   -275  -1371   -573   -282   1564   -165   -611    876   1269   -666  -1730  -1285     4
     -   -149   -500    233     43   -381    399    106   -626    210   -466   -720    275    394     45     96    359    117   -369   -294   -249 
     -    -33  -6045  -7087   -894  -1115   -701  -1378      *      * 
     5   -362  -1697   1329    692  -2113   -912     -9  -1883    144  -1899  -1082   2080  -1262    370   -428    845   -389  -1447  -2120  -1391     5
     -   -149   -500    233     43   -381    399    106   -626    210   -466   -720    275    394     45     96    359    117   -369   -294   -249 
     -    -33  -6045  -7087   -894  -1115   -701  -1378      *      * 
     6   -758  -1103  -1313  -1487  -2460   3331  -1562  -2502  -1720  -2644  -2081  -1324  -1775  -1590  -1790   -958  -1093  -1921  -2198  -2279     6
     -   -149   -500    233     43   -381    399    106   -626    210   -466   -720    275    394     45     96    359    117   -369   -294   -249 
     -    -33  -6045  -7087   -894  -1115   -701  -1378      *      * 
     7   -243  -1397    245    474  -1825  -1017     84  -1527   1070  -1568   -748   1894  -1261    475    109    773   -238  -1147  -1787  -1182     7
     -   -149   -500    233     43   -381    399    106   -626    210   -466   -720    275    394     45     96    359    117   -369   -294   -249 
     -    -33  -6045  -7087   -894  -1115   -701  -1378      *      * 
     8  -1369  -1199  -2542  -2295   -129  -2453  -1603    488  -1867   2607    742  -2168  -2539  -1724  -1835  -1992  -1384    130  -1284   -897     8
     -   -149   -500    233     43   -381    399    106   -626    210   -466   -720    275    394     45     96    359    117   -369   -294   -249 
     -    -33  -6045  -7087   -894  -1115   -701  -1378      *      * 
     9   -700   -665  -2337  -2135   -873  -1965  -1727   1107  -1863   -105     22  -1851  -2286  -1794  -1920  -1368   -823   2927  -1816  -1362     9
     -   -149   -500    233     43   -381    399    106   -626    210   -466   -720    275    394     45     96    359    117   -369   -294   -249 
     -    -33  -6045  -7087   -894  -1115   -701  -1378      *      * 
    10  -1601  -1340  -2512  -2455   3740  -2315   -379   -478  -2225   -175   -190  -1874  -2503  -1781  -2079  -1892  -1647   -683    210   1257    10
     -   -149   -500    233     43   -381    399    106   -626    210   -466   -720    275    394     45     96    359    117   -369   -294   -249 
     -    -33  -6045  -7087   -894  -1115   -701  -1378      *      * 
    11   -934  -1220  -1352  -1451  -2187  -1314  -1456  -2160  -1488  -2268  -1827  -1359   3760  -1471  -1571  -1129  -1216  -1780  -2050  -2023    11
     -   -149   -500    233     43   -381    399    106   -626    210   -466   -720    275    394     45     96    359    117   -369   -294   -249 
     -    -33  -6045  -7087   -894  -1115   -701  -1378      *      * 
    12   -934  -1220  -1352  -1451  -2187  -1314  -1456  -2160  -1488  -2268  -1827  -1359   3760  -1471  -1571  -1129  -1216  -1780  -2050  -2023    12
     -   -149   -500    233     43   -381    399    106   -626    210   -466   -720    275    394     45     96    359    117   -369   -294   -249 
     -    -33  -6045  -7087   -894  -1115   -701  -1378      *      * 
    13  -1601  -1340  -2512  -2455   3740  -2315   -379   -478  -2225   -175   -190  -1874  -2503  -1781  -2079  -1892  -1647   -683    210   1257    13
     -   -149   -500    233     43   -381    399    106   -626    210   -466   -720    275    394     45     96    359    117   -369   -294   -249 
     -    -33  -6045  -7087   -894  -1115   -701  -1378      *      * 
    14  -1181  -1614  -1431   -903  -2066  -1632   -446  -1944    559  -1867  -1326   -899  -1873   -156   3432  -1225  -1148  -1717  -1746  -1529    14
     -   -149   -500    233     43   -381    399    106   -626    210   -466   -720    275    394     45     96    359    117   -369   -294   -249 
     -    -33  -6045  -7087   -894  -1115   -701  -1378      *      * 
    15   2806   -444  -1270  -1265  -1732   -744  -1182  -1034  -1212  -1545  -1010   -869  -1380  -1102  -1325   -156   -259   -640  -2039  -1721    15
     -   -149   -500    233     43   -381    399    106   -626    210   -466   -720    275    394     45     96    359    117   -369   -294   -249 
     -    -33  -6045  -7087   -894  -1115   -701  -1378      *      * 
    16   -988  -1921    379   3052  -2309  -1196   -495  -2108   -350  -2194  -1612   -103  -1621   -210   -770   -862  -1042  -1799  -2207  -1742    16
     -   -149   -500    233     43   -381    399    106   -626    210   -466   -720    275    394     45     96    359    117   -369   -294   -249 
     -    -33  -6045  -7087   -894  -1115   -701  -1378      *      * 
    17  -1130  -2063   3441    243  -2502  -1157   -662  -2514   -843  -2578  -2029    -96  -1658   -421  -1434   -970  -1239  -2138  -2388  -1915    17
     -   -149   -500    233     43   -381    399    106   -626    210   -466   -720    275    394     45     96    359    117   -369   -294   -249 
     -    -33  -6045  -7087   -894  -1115   -701  -1378      *      * 
    18  -1667  -1473  -2001  -1964   1181  -2210    -25  -1224  -1658  -1018   -871  -1505  -2415  -1423  -1618  -1747  -1692  -1248    501   4149    18
     -   -149   -500    233     43   -381    399    106   -626    210   -466   -720    275    394     45     96    359    117   -369   -294   -249 
     -    -33  -6045  -7087   -894  -1115   -701  -1378      *      * 
    19   -954  -1798  -1137   -322  -2354  -1648    138  -1866   1921  -1709   -996   -374  -1682    545   2661   -874   -768  -1603  -1699  -1428    19
     -   -149   -500    233     43   -381    399    106   -626    210   -466   -720    275    394     45     96    359    117   -369   -294   -249 
     -    -33  -6045  -7087   -894  -1115   -701  -1378      *      * 
    20   -862  -1548   -321   -247  -1672  -1336   -419  -1721    130  -1660  -1161   -427  -1678   3540    -59   -855   -904  -1495  -1728  -1237    20
     -   -149   -500    233     43   -381    399    106   -626    210   -466   -720    275    394     45     96    359    117   -369   -294   -249 
     -    -33  -6045  -7087   -894  -1115   -701  -1378      *      * 
    21   -709  -2311   1843   2381  -2548   -922   -115  -2366   -125  -2330  -1579    453  -1356    242   -799   -461   -735  -1921  -2520  -1685    21
     -   -149   -500    233     43   -381    399    106   -626    210   -466   -720    275    394     45     96    359    117   -369   -294   -249 
     -    -33  -6045  -7087   -894  -1115   -701  -1378      *      * 
    22   -700   -665  -2337  -2135   -873  -1965  -1727   1107  -1863   -105     22  -1851  -2286  -1794  -1920  -1368   -823   2927  -1816  -1362    22
     -   -149   -500    233     43   -381    399    106   -626    210   -466   -720    275    394     45     96    359    117   -369   -294   -249 
     -    -33  -6045  -7087   -894  -1115   -701  -1378      *      * 
    23  -1192  -1547   -812   -781   -520  -1557   4586  -1881   -457  -1789  -1357   -866  -1913   -669   -600  -1231  -1258  -1678   -918    -90    23
     -   -149   -500    233     43   -381    399    106   -626    210   -466   -720    275    394     45     96    359    117   -369   -294   -249 
     -    -33  -6045  -7087   -894  -1115   -701  -1378      *      * 
    24   2806   -444  -1270  -1265  -1732   -744  -1182  -1034  -1212  -1545  -1010   -869  -1380  -1102  -1325   -156   -259   -640  -2039  -1721    24
     -   -149   -500    233     43   -381    399    106   -626    210   -466   -720    275    394     45     96    359    117   -369   -294   -249 
     -    -33  -6045  -7087   -894  -1115   -701  -1378      *      * 
    25   -862  -1548   -321   -247  -1672  -1336   -419  -1721    130  -1660  -1161   -427  -1678   3540    -59   -855   -904  -1495  -1728  -1237    25
     -   -149   -500    233     43   -381    399    106   -626    210   -466   -720    275    394     45     96    359    117   -369   -294   -249 
     -    -33  -6045  -7087   -894  -1115   -701  -1378      *      * 
    26   -725   -565  -2504  -2044   1506  -2260  -1084   1054  -1779    475    614  -1769  -2300  -1485  -1789  -1428   -713   2319   -838   -187    26
     -   -149   -500    233     43   -381    399    106   -626    210   -466   -720    275    394     45     96    359    117   -369   -294   -249 
     -    -33  -6045  -7087   -894  -1115   -701  -1378      *      * 
    27  -1667  -1473  -2001  -1964   1181  -2210    -25  -1224  -1658  -1018   -871  -1505  -2415  -1423  -1618  -1747  -1692  -1248    501   4149    27
     -   -149   -500    233     43   -381    399    106   -626    210   -466   -720    275    394     45     96    359    117   -369   -294   -249 
     -    -33  -6045  -7087   -894  -1115   -701  -1378      *      * 
    28    954   -623   -533    -11   -982  -1042    -49   -532    215   -797    -53   -140  -1260    229    956    439      5    523  -1231   -759    28
     -   -149   -500    233     43   -381    399    106   -626    210   -466   -720    275    394     45     96    359    117   -369   -294   -249 
     -    -33  -6045  -7087   -894  -1115   -701  -1378      *      * 
    29   -608   5196  -2368  -2362  -1635  -1253  -1702   -987  -2034  -1540  -1191  -1745  -1831  -1953  -1922   -934   -927   -770  -1855  -1692    29
     -   -149   -500    233     43   -381    399    106   -626    210   -466   -720    275    394     45     96    359    117   -369   -294   -249 
     -    -33  -6045  -7087   -894  -1115   -701  -1378      *      * 
    30   -985   -754  -2832  -2269    -23  -2664  -1547   1018  -1982   1883   1999  -2120  -2506  -1603  -1953  -1793   -920   1502  -1231  -1027    30
     -   -149   -500    233     43   -381    399    106   -626    210   -466   -720    275    394     45     96    359    117   -369   -294   -249 
     -    -33  -6045  -7087   -894  -1115   -701  -1378      *      * 
    31   2806   -444  -1270  -1265  -1732   -744  -1182  -1034  -1212  -1545  -1010   -869  -1380  -1102  -1325   -156   -259   -640  -2039  -1721    31
     -   -149   -500    233     43   -381    399    106   -626    210   -466   -720    275    394     45     96    359    117   -369   -294   -249 
     -    -33  -6045  -7087   -894  -1115   -701  -1378      *      * 
    32   -947  -1810  -1129   -306  -2372  -1646    147  -1880   2099  -1716   -997   -362  -1675    557   2516   -861   -758  -1612  -1702  -1429    32
     -   -149   -500    233     43   -381    399    106   -626    210   -466   -720    275    394     45     96    359    117   -369   -294   -249 
     -    -33  -6045  -7087   -894  -1115   -701  -1378      *      * 
    33   -112  -1001    235    197  -1842   -788   -314  -1708   -131  -1846  -1080   2764  -1273    -17   -524    660   -293  -1204  -1991  -1361    33
     -   -149   -500    233     43   -381    399    106   -626    210   -466   -720    275    394     45     96    359    117   -369   -294   -249 
     -    -33  -6045  -7087   -894  -1115   -701  -1378      *      * 
    34   -109  -1119     56    350  -1630   -967     30  -1323    404  -1414   -606    120   1213   1698      5    644   -141   -950  -1681  -1105    34
     -   -149   -500    233     43   -381    399    106   -626    210   -466   -720    275    394     45     96    359    117   -369   -294   -249 
     -    -33  -6045  -7087   -894  -1115   -701  -1378      *      * 
    35   1103   -262  -1677  -1166   1507  -1530   -596    637   -942    135    567  -1004  -1699   -733  -1067   -646   -198   1212   -791   -325    35
     -   -149   -500    233     43   -381    399    106   -626    210   -466   -720    275    394     45     96    359    117   -369   -294   -249 
     -    -33  -6045  -7087   -894  -1115   -701  -1378      *      * 
    36   -758  -1103  -1313  -1487  -2460   3331  -1562  -2502  -1720  -2644  -2081  -1324  -1775  -1590  -1790   -958  -1093  -1921  -2198  -2279    36
     -   -149   -500    233     43   -381    399    106   -626    210   -466   -720    275    394     45     96    359    117   -369   -294   -249 
     -    -33  -6045  -7087   -894  -1115   -701  -1378      *      * 
    37    116   -498   -840   -867  -1751   -671   -949  -1625   -916  -1896  -1218   -622  -1304   -824  -1097   2786   -220  -1038  -1992  -1530    37
     -   -149   -500    233     43   -381    399    106   -626    210   -466   -720    275    394     45     96    359    117   -369   -294   -249 
     -    -33  -6045  -7087   -894  -1115   -701  -1378      *      * 
    38   -930   -611  -3073  -2627   -741  -2849  -2145   2512  -2391    263    362  -2423  -2789  -2195  -2447  -2067   -918   2282  -1944  -1560    38
     -   -149   -500    233     43   -381    399    106   -626    210   -466   -720    275    394     45     96    359    117   -369   -294   -249 
     -    -33  -6045  -7087   -894  -1115   -701  -1378      *      * 
    39   -215   -332  -1315   -773   -190  -1570   1982   1420   -494     34    544   -761  -1644   -393   -684   -621   -168   1227   -738   -262    39
     -   -149   -500    233     43   -381    399    106   -626    210   -466   -720    275    394     45     96    359    117   -369   -294   -249 
     -    -33  -6045  -7087   -894  -1115   -701  -1378      *      * 
    40    116   -498   -840   -867  -1751   -671   -949  -1625   -916  -1896  -1218   -622  -1304   -824  -1097   2786   -220  -1038  -1992  -1530    40
     -   -149   -500    233     43   -381    399    106   -626    210   -466   -720    275    394     45     96    359    117   -369   -294   -249 
     -    -33  -6045  -7087   -894  -1115   -701  -1378      *      * 
    41  -1181  -1614  -1431   -903  -2066  -1632   -446  -1944    559  -1867  -1326   -899  -1873   -156   3432  -1225  -1148  -1717  -1746  -1529    41
     -   -149   -500    233     43   -381    399    106   -626    210   -466   -720    275    394     45     96    359    117   -369   -294   -249 
     -    -33  -6045  -7087   -894  -1115   -701  -1378      *      * 
    42  -1130  -2063   3441    243  -2502  -1157   -662  -2514   -843  -2578  -2029    -96  -1658   -421  -1434   -970  -1239  -2138  -2388  -1915    42
     -   -149   -500    233     43   -381    399    106   -626    210   -466   -720    275    394     45     96    359    117   -369   -294   -249 
     -    -33  -6045  -7087   -894  -1115   -701  -1378      *      * 
    43   -905   -603  -3009  -2565   -751  -2792  -2096   2110  -2325    232    342  -2365  -2753  -2143  -2391  -2010   -897   2597  -1932  -1536    43
     -   -149   -500    233     43   -381    399    106   -626    210   -466   -720    275    394     45     96    359    117   -369   -294   -249 
     -    -33  -6045  -7087   -894  -1115   -701  -1378      *      * 
    44   -458  -1506    287    378  -1191  -1104   2690  -1584    334  -1608   -876   2078  -1390    297    -26   -377   -456  -1255  -1426   -640    44
     -   -149   -500    233     43   -381    399    106   -626    210   -466   -720    275    394     45     96    359    117   -369   -294   -249 
     -    -33  -6045  -7087   -894  -1115   -701  -1378      *      * 
    45   -700   -665  -2337  -2135   -873  -1965  -1727   1107  -1863   -105     22  -1851  -2286  -1794  -1920  -1368   -823   2927  -1816  -1362    45
     -   -149   -500    233     43   -381    399    106   -626    210   -466   -720    275    394     45     96    359    117   -369   -294   -249 
     -    -33  -6045  -7087   -894  -1115   -701  -1378      *      * 
    46  -1181  -1614  -1431   -903  -2066  -1632   -446  -1944    559  -1867  -1326   -899  -1873   -156   3432  -1225  -1148  -1717  -1746  -1529    46
     -   -149   -500    233     43   -381    399    106   -626    210   -466   -720    275    394     45     96    359    117   -369   -294   -249 
     -    -33  -6045  -7087   -894  -1115   -701  -1378      *      * 
    47   2806   -444  -1270  -1265  -1732   -744  -1182  -1034  -1212  -1545  -1010   -869  -1380  -1102  -1325   -156   -259   -640  -2039  -1721    47
     -      *      *      *      *      *      *      *      *      *      *      *      *      *      *      *      *      *      *      *      * 
     -      *      *      *      *      *      *      *      *      0 
//
HMMER2.0  [2.3.2]
NAME  sequence5
LENG  50
ALPH  Amino
RF    no
CS    no
MAP   yes
COM   hmmbuild sequence5.hmm sequence5.aln
COM   hmmcalibrate sequence5.hmm
NSEQ  6
DATE  Wed Jun 17 10:56:08 2009
CKSUM 2443
XT      -8455     -4  -1000  -1000  -8455     -4  -8455     -4 
NULT      -4  -8455
NULE     595  -1558     85    338   -294    453  -1158    197    249    902  -1085   -142    -21   -313     45    531    201    384  -1998   -644 
EVD   -25.945677   0.339471
HMM        A      C      D      E      F      G      H      I      K      L      M      N      P      Q      R      S      T      V      W      Y    
         m->m   m->i   m->d   i->m   i->i   d->m   d->d   b->m   m->e
         -585      *  -1585
     1  -1130  -2063   3441    243  -2502  -1157   -662  -2514   -843  -2578  -2029    -96  -1658   -421  -1434   -970  -1239  -2138  -2388  -1915     1
     -   -149   -500    233     43   -381    399    106   -626    210   -466   -720    275    394     45     96    359    117   -369   -294   -249 
     -    -33  -6045  -7087   -894  -1115   -701  -1378   -585      * 
     2    272   -394   -618   -682  -2018   2514   -908  -1791   -907  -2023  -1231   -458  -1189   -725  -1137    821    -75  -1069  -2207  -1803     2
     -   -149   -500    233     43   -381    399    106   -626    210   -466   -720    275    394     45     96    359    117   -369   -294   -249 
     -    -33  -6045  -7087   -894  -1115   -701  -1378      *      * 
     3  -1028  -1686   -800   -442  -2171  -1521   -263  -1873   3103  -1859  -1251   -547  -1750     74    599  -1004   -972  -1620  -1812  -1528     3
     -   -149   -500    233     43   -381    399    106   -626    210   -466   -720    275    394     45     96    359    117   -369   -294   -249 
     -    -33  -6045  -7087   -894  -1115   -701  -1378      *      * 
     4  -1667  -1473  -2001  -1964   1181  -2210    -25  -1224  -1658  -1018   -871  -1505  -2415  -1423  -1618  -1747  -1692  -1248    501   4149     4
     -   -149   -500    233     43   -381    399    106   -626    210   -466   -720    275    394     45     96    359    117   -369   -294   -249 
     -    -33  -6045  -7087   -894  -1115   -701  -1378      *      * 
     5  -1227  -1008  -2892  -2349    119  -2825  -1627    805  -1976   2012   3027  -2252  -2615  -1616  -1939  -1985  -1155    381  -1210  -1014     5
     -   -149   -500    233     43   -381    399    106   -626    210   -466   -720    275    394     45     96    359    117   -369   -294   -249 
     -    -33  -6045  -7087   -894  -1115   -701  -1378      *      * 
     6   -700   -665  -2337  -2135   -873  -1965  -1727   1107  -1863   -105     22  -1851  -2286  -1794  -1920  -1368   -823   2927  -1816  -1362     6
     -   -149   -500    233     43   -381    399    106   -626    210   -466   -720    275    394     45     96    359    117   -369   -294   -249 
     -    -33  -6045  -7087   -894  -1115   -701  -1378      *      * 
     7  -1369  -1199  -2542  -2295   -129  -2453  -1603    488  -1867   2607    742  -2168  -2539  -1724  -1835  -1992  -1384    130  -1284   -897     7
     -   -149   -500    233     43   -381    399    106   -626    210   -466   -720    275    394     45     96    359    117   -369   -294   -249 
     -    -33  -6045  -7087   -894  -1115   -701  -1378      *      * 
     8   -934  -1220  -1352  -1451  -2187  -1314  -1456  -2160  -1488  -2268  -1827  -1359   3760  -1471  -1571  -1129  -1216  -1780  -2050  -2023     8
     -   -149   -500    233     43   -381    399    106   -626    210   -466   -720    275    394     45     96    359    117   -369   -294   -249 
     -    -33  -6045  -7087   -894  -1115   -701  -1378      *      * 
     9    116   -498   -840   -867  -1751   -671   -949  -1625   -916  -1896  -1218   -622  -1304   -824  -1097   2786   -220  -1038  -1992  -1530     9
     -   -149   -500    233     43   -381    399    106   -626    210   -466   -720    275    394     45     96    359    117   -369   -294   -249 
     -    -33  -6045  -7087   -894  -1115   -701  -1378      *      * 
    10   -758  -1103  -1313  -1487  -2460   3331  -1562  -2502  -1720  -2644  -2081  -1324  -1775  -1590  -1790   -958  -1093  -1921  -2198  -2279    10
     -   -149   -500    233     43   -381    399    106   -626    210   -466   -720    275    394     45     96    359    117   -369   -294   -249 
     -    -33  -6045  -7087   -894  -1115   -701  -1378      *      * 
    11   -988  -1921    379   3052  -2309  -1196   -495  -2108   -350  -2194  -1612   -103  -1621   -210   -770   -862  -1042  -1799  -2207  -1742    11
     -   -149   -500    233     43   -381    399    106   -626    210   -466   -720    275    394     45     96    359    117   -369   -294   -249 
     -    -33  -6045  -7087   -894  -1115   -701  -1378      *      * 
    12  -1369  -1199  -2542  -2295   -129  -2453  -1603    488  -1867   2607    742  -2168  -2539  -1724  -1835  -1992  -1384    130  -1284   -897    12
     -   -149   -500    233     43   -381    399    106   -626    210   -466   -720    275    394     45     96    359    117   -369   -294   -249 
     -    -33  -6045  -7087   -894  -1115   -701  -1378      *      * 
    13  -1192  -1547   -812   -781   -520  -1557   4586  -1881   -457  -1789  -1357   -866  -1913   -669   -600  -1231  -1258  -1678   -918    -90    13
     -   -149   -500    233     43   -381    399    106   -626    210   -466   -720    275    394     45     96    359    117   -369   -294   -249 
     -    -33  -6045  -7087   -894  -1115   -701  -1378      *      * 
    14  -1016   -805  -2637  -2367   -591  -2470  -1853   3039  -2040    329    346  -2180  -2589  -1943  -2070  -1879  -1051   1184  -1698  -1261    14
     -   -149   -500    233     43   -381    399    106   -626    210   -466   -720    275    394     45     96    359    117   -369   -294   -249 
     -    -33  -6045  -7087   -894  -1115   -701  -1378      *      * 
    15  -1181  -1614  -1431   -903  -2066  -1632   -446  -1944    559  -1867  -1326   -899  -1873   -156   3432  -1225  -1148  -1717  -1746  -1529    15
     -   -149   -500    233     43   -381    399    106   -626    210   -466   -720    275    394     45     96    359    117   -369   -294   -249 
     -    -33  -6045  -7087   -894  -1115   -701  -1378      *      * 
    16   -776  -2409   2698   1619  -2636   -912   -154  -2469   -226  -2431  -1705    465  -1375    192   -935   -509   -814  -2019  -2620  -1758    16
     -   -149   -500    233     43   -381    399    106   -626    210   -466   -720    275    394     45     96    359    117   -369   -294   -249 
     -    -33  -6045  -7087   -894  -1115   -701  -1378      *      * 
    17   -700   -665  -2337  -2135   -873  -1965  -1727   1107  -1863   -105     22  -1851  -2286  -1794  -1920  -1368   -823   2927  -1816  -1362    17
     -   -149   -500    233     43   -381    399    106   -626    210   -466   -720    275    394     45     96    359    117   -369   -294   -249 
     -    -33  -6045  -7087   -894  -1115   -701  -1378      *      * 
    18    313   -369   -647   -637  -1988   2079   -839  -1739   -810  -1955  -1143   -423  -1159   -630  -1067   1562    -22  -1022  -2174  -1765    18
     -   -149   -500    233     43   -381    399    106   -626    210   -466   -720    275    394     45     96    359    117   -369   -294   -249 
     -    -33  -6045  -7087   -894  -1115   -701  -1378      *      * 
    19   -934  -1220  -1352  -1451  -2187  -1314  -1456  -2160  -1488  -2268  -1827  -1359   3760  -1471  -1571  -1129  -1216  -1780  -2050  -2023    19
     -   -149   -500    233     43   -381    399    106   -626    210   -466   -720    275    394     45     96    359    117   -369   -294   -249 
     -    -33  -6045  -7087   -894  -1115   -701  -1378      *      * 
    20   -988  -1921    379   3052  -2309  -1196   -495  -2108   -350  -2194  -1612   -103  -1621   -210   -770   -862  -1042  -1799  -2207  -1742    20
     -   -149   -500    233     43   -381    399    106   -626    210   -466   -720    275    394     45     96    359    117   -369   -294   -249 
     -    -33  -6045  -7087   -894  -1115   -701  -1378      *      * 
    21  -1130  -2063   3441    243  -2502  -1157   -662  -2514   -843  -2578  -2029    -96  -1658   -421  -1434   -970  -1239  -2138  -2388  -1915    21
     -   -149   -500    233     43   -381    399    106   -626    210   -466   -720    275    394     45     96    359    117   -369   -294   -249 
     -    -33  -6045  -7087   -894  -1115   -701  -1378      *      * 
    22   -758  -1103  -1313  -1487  -2460   3331  -1562  -2502  -1720  -2644  -2081  -1324  -1775  -1590  -1790   -958  -1093  -1921  -2198  -2279    22
     -   -149   -500    233     43   -381    399    106   -626    210   -466   -720    275    394     45     96    359    117   -369   -294   -249 
     -    -33  -6045  -7087   -894  -1115   -701  -1378      *      * 
    23  -1667  -1473  -2001  -1964   1181  -2210    -25  -1224  -1658  -1018   -871  -1505  -2415  -1423  -1618  -1747  -1692  -1248    501   4149    23
     -   -149   -500    233     43   -381    399    106   -626    210   -466   -720    275    394     45     96    359    117   -369   -294   -249 
     -    -33  -6045  -7087   -894  -1115   -701  -1378      *      * 
    24  -1028  -1686   -800   -442  -2171  -1521   -263  -1873   3103  -1859  -1251   -547  -1750     74    599  -1004   -972  -1620  -1812  -1528    24
     -   -149   -500    233     43   -381    399    106   -626    210   -466   -720    275    394     45     96    359    117   -369   -294   -249 
     -    -33  -6045  -7087   -894  -1115   -701  -1378      *      * 
    25    336   -318   -852   -724  -1764   -550   -783  -1364   -685  -1676   -914   -468  -1162   -579   -914   2420    848   -783  -2009  -1591    25
     -   -149   -500    233     43   -381    399    106   -626    210   -466   -720    275    394     45     96    359    117   -369   -294   -249 
     -    -33  -6045  -7087   -894  -1115   -701  -1378      *      * 
    26  -1667  -1473  -2001  -1964   1181  -2210    -25  -1224  -1658  -1018   -871  -1505  -2415  -1423  -1618  -1747  -1692  -1248    501   4149    26
     -   -149   -500    233     43   -381    399    106   -626    210   -466   -720    275    394     45     96    359    117   -369   -294   -249 
     -    -33  -6045  -7087   -894  -1115   -701  -1378      *      * 
    27   -664  -1632   -575    -13  -2003  -1426    130  -1662   1084  -1577   -841   -165  -1526   2464   1883   -591   -548  -1374  -1658  -1244    27
     -   -149   -500    233     43   -381    399    106   -626    210   -466   -720    275    394     45     96    359    117   -369   -294   -249 
     -    -33  -6045  -7087   -894  -1115   -701  -1378      *      * 
    28   -608   5196  -2368  -2362  -1635  -1253  -1702   -987  -2034  -1540  -1191  -1745  -1831  -1953  -1922   -934   -927   -770  -1855  -1692    28
     -   -149   -500    233     43   -381    399    106   -626    210   -466   -720    275    394     45     96    359    117   -369   -294   -249 
     -    -33  -6045  -7087   -894  -1115   -701  -1378      *      * 
    29  -1181  -1614  -1431   -903  -2066  -1632   -446  -1944    559  -1867  -1326   -899  -1873   -156   3432  -1225  -1148  -1717  -1746  -1529    29
     -   -149   -500    233     43   -381    399    106   -626    210   -466   -720    275    394     45     96    359    117   -369   -294   -249 
     -    -33  -6045  -7087   -894  -1115   -701  -1378      *      * 
    30    -52   -555  -1173  -1112  -1571   -872  -1041   -862   -950  -1353   -866   -843  -1455   -937  -1084   -285   3069   -557  -1898  -1539    30
     -   -149   -500    233     43   -381    399    106   -626    210   -466   -720    275    394     45     96    359    117   -369   -294   -249 
     -    -33  -6045  -7087   -894  -1115   -701  -1378      *      * 
    31  -1028  -1686   -800   -442  -2171  -1521   -263  -1873   3103  -1859  -1251   -547  -1750     74    599  -1004   -972  -1620  -1812  -1528    31
     -   -149   -500    233     43   -381    399    106   -626    210   -466   -720    275    394     45     96    359    117   -369   -294   -249 
     -    -33  -6045  -7087   -894  -1115   -701  -1378      *      * 
    32  -1192  -1547   -812   -781   -520  -1557   4586  -1881   -457  -1789  -1357   -866  -1913   -669   -600  -1231  -1258  -1678   -918    -90    32
     -   -149   -500    233     43   -381    399    106   -626    210   -466   -720    275    394     45     96    359    117   -369   -294   -249 
     -    -33  -6045  -7087   -894  -1115   -701  -1378      *      * 
    33  -1181  -1614  -1431   -903  -2066  -1632   -446  -1944    559  -1867  -1326   -899  -1873   -156   3432  -1225  -1148  -1717  -1746  -1529    33
     -   -149   -500    233     43   -381    399    106   -626    210   -466   -720    275    394     45     96    359    117   -369   -294   -249 
     -    -33  -6045  -7087   -894  -1115   -701  -1378      *      * 
    34  -1369  -1199  -2542  -2295   -129  -2453  -1603    488  -1867   2607    742  -2168  -2539  -1724  -1835  -1992  -1384    130  -1284   -897    34
     -   -149   -500    233     43   -381    399    106   -626    210   -466   -720    275    394     45     96    359    117   -369   -294   -249 
     -    -33  -6045  -7087   -894  -1115   -701  -1378      *      * 
    35    -52   -555  -1173  -1112  -1571   -872  -1041   -862   -950  -1353   -866   -843  -1455   -937  -1084   -285   3069   -557  -1898  -1539    35
     -   -149   -500    233     43   -381    399    106   -626    210   -466   -720    275    394     45     96    359    117   -369   -294   -249 
     -    -33  -6045  -7087   -894  -1115   -701  -1378      *      * 
    36   -758  -1103  -1313  -1487  -2460   3331  -1562  -2502  -1720  -2644  -2081  -1324  -1775  -1590  -1790   -958  -1093  -1921  -2198  -2279    36
     -   -149   -500    233     43   -381    399    106   -626    210   -466   -720    275    394     45     96    359    117   -369   -294   -249 
     -    -33  -6045  -7087   -894  -1115   -701  -1378      *      * 
    37   -988  -1921    379   3052  -2309  -1196   -495  -2108   -350  -2194  -1612   -103  -1621   -210   -770   -862  -1042  -1799  -2207  -1742    37
     -   -149   -500    233     43   -381    399    106   -626    210   -466   -720    275    394     45     96    359    117   -369   -294   -249 
     -    -33  -6045  -7087   -894  -1115   -701  -1378      *      * 
    38    -52   -555  -1173  -1112  -1571   -872  -1041   -862   -950  -1353   -866   -843  -1455   -937  -1084   -285   3069   -557  -1898  -1539    38
     -   -149   -500    233     43   -381    399    106   -626    210   -466   -720    275    394     45     96    359    117   -369   -294   -249 
     -    -33  -6045  -7087   -894  -1115   -701  -1378      *      * 
    39  -1181  -1614  -1431   -903  -2066  -1632   -446  -1944    559  -1867  -1326   -899  -1873   -156   3432  -1225  -1148  -1717  -1746  -1529    39
     -   -149   -500    233     43   -381    399    106   -626    210   -466   -720    275    394     45     96    359    117   -369   -294   -249 
     -    -33  -6045  -7087   -894  -1115   -701  -1378      *      * 
    40  -1369  -1199  -2542  -2295   -129  -2453  -1603    488  -1867   2607    742  -2168  -2539  -1724  -1835  -1992  -1384    130  -1284   -897    40
     -   -149   -500    233     43   -381    399    106   -626    210   -466   -720    275    394     45     96    359    117   -369   -294   -249 
     -    -33  -6045  -7087   -894  -1115   -701  -1378      *      * 
    41    116   -498   -840   -867  -1751   -671   -949  -1625   -916  -1896  -1218   -622  -1304   -824  -1097   2786   -220  -1038  -1992  -1530    41
     -   -149   -500    233     43   -381    399    106   -626    210   -466   -720    275    394     45     96    359    117   -369   -294   -249 
     -    -33  -6045  -7087   -894  -1115   -701  -1378      *      * 
    42   2806   -444  -1270  -1265  -1732   -744  -1182  -1034  -1212  -1545  -1010   -869  -1380  -1102  -1325   -156   -259   -640  -2039  -1721    42
     -   -149   -500    233     43   -381    399    106   -626    210   -466   -720    275    394     45     96    359    117   -369   -294   -249 
     -    -33  -6045  -7087   -894  -1115   -701  -1378      *      * 
    43    -52   -555  -1173  -1112  -1571   -872  -1041   -862   -950  -1353   -866   -843  -1455   -937  -1084   -285   3069   -557  -1898  -1539    43
     -   -149   -500    233     43   -381    399    106   -626    210   -466   -720    275    394     45     96    359    117   -369   -294   -249 
     -    -33  -6045  -7087   -894  -1115   -701  -1378      *      * 
    44   1008  -1141   -312     70  -1716  -1112    -24  -1241   2084  -1404   -660    -90  -1363    341    385   -282   -286   -924  -1675  -1199    44
     -   -149   -500    233     43   -381    399    106   -626    210   -466   -720    275    394     45     96    359    117   -369   -294   -249 
     -    -33  -6045  -7087   -894  -1115   -701  -1378      *      * 
    45   -758  -1103  -1313  -1487  -2460   3331  -1562  -2502  -1720  -2644  -2081  -1324  -1775  -1590  -1790   -958  -1093  -1921  -2198  -2279    45
     -   -149   -500    233     43   -381    399    106   -626    210   -466   -720    275    394     45     96    359    117   -369   -294   -249 
     -    -33  -6045  -7087   -894  -1115   -701  -1378      *      * 
    46  -1181  -1614  -1431   -903  -2066  -1632   -446  -1944    559  -1867  -1326   -899  -1873   -156   3432  -1225  -1148  -1717  -1746  -1529    46
     -   -149   -500    233     43   -381    399    106   -626    210   -466   -720    275    394     45     96    359    117   -369   -294   -249 
     -    -33  -6045  -7087   -894  -1115   -701  -1378      *      * 
    47  -1369  -1199  -2542  -2295   -129  -2453  -1603    488  -1867   2607    742  -2168  -2539  -1724  -1835  -1992  -1384    130  -1284   -897    47
     -   -149   -500    233     43   -381    399    106   -626    210   -466   -720    275    394     45     96    359    117   -369   -294   -249 
     -    -33  -6045  -7087   -894  -1115   -701  -1378      *      * 
    48   -700   -665  -2337  -2135   -873  -1965  -1727   1107  -1863   -105     22  -1851  -2286  -1794  -1920  -1368   -823   2927  -1816  -1362    48
     -   -149   -500    233     43   -381    399    106   -626    210   -466   -720    275    394     45     96    359    117   -369   -294   -249 
     -    -33  -6045  -7087   -894  -1115   -701  -1378      *      * 
    49   -933   -617  -3067  -2622   -728  -2844  -2139   2598  -2383    282    374  -2419  -2786  -2186  -2438  -2064   -922   2179  -1935  -1553    49
     -   -149   -500    233     43   -381    399    106   -626    210   -466   -720    275    394     45     96    359    117   -369   -294   -249 
     -    -35  -5939  -6981   -894  -1115   -701  -1378      *      * 
    50     28   -477  -1052   -977  -1451   -800   -918   -727   -812  -1223   -737   -733  -1372   -804   -958   -203   2943   -436  -1790  -1417    50
     -      *      *      *      *      *      *      *      *      *      *      *      *      *      *      *      *      *      *      *      * 
     -      *      *      *      *      *      *      *      *      0 
//
HMMER2.0  [2.3.2]
NAME  sequence7
LENG  60
ALPH  Amino
RF    no
CS    no
MAP   yes
COM   hmmbuild sequence7.hmm sequence7.aln
COM   hmmcalibrate sequence7.hmm
NSEQ  6
DATE  Wed Jun 17 10:56:10 2009
CKSUM 5719
XT      -8455     -4  -1000  -1000  -8455     -4  -8455     -4 
NULT      -4  -8455
NULE     595  -1558     85    338   -294    453  -1158    197    249    902  -1085   -142    -21   -313     45    531    201    384  -1998   -644 
EVD   -29.939205   0.282901
HMM        A      C      D      E      F      G      H      I      K      L      M      N      P      Q      R      S      T      V      W      Y    
         m->m   m->i   m->d   i->m   i->i   d->m   d->d   b->m   m->e
         -585      *  -1585
     1  -1926  -1577  -2416  -2370    192  -2070   -795  -1602  -1882  -1347  -1210  -2018  -2383  -1854  -1777  -2150  -1992  -1643   5696    560     2
     -   -149   -500    233     43   -381    399    106   -626    210   -466   -720    275    394     45     96    359    117   -369   -294   -249 
     -    -33  -6045  -7087   -894  -1115   -701  -1378   -585      * 
     2  -1667  -1473  -2001  -1964   1181  -2210    -25  -1224  -1658  -1018   -871  -1505  -2415  -1423  -1618  -1747  -1692  -1248    501   4149     3
     -   -149   -500    233     43   -381    399    106   -626    210   -466   -720    275    394     45     96    359    117   -369   -294   -249 
     -    -33  -6045  -7087   -894  -1115   -701  -1378      *      * 
     3  -1028  -1686   -800   -442  -2171  -1521   -263  -1873   3103  -1859  -1251   -547  -1750     74    599  -1004   -972  -1620  -1812  -1528     4
     -   -149   -500    233     43   -381    399    106   -626    210   -466   -720    275    394     45     96    359    117   -369   -294   -249 
     -    -33  -6045  -7087   -894  -1115   -701  -1378      *      * 
     4  -1896  -1418  -2801  -2687   3239  -2760    348   -976  -2349   -650   -533  -1667  -2711  -1624  -2103  -1947  -1814  -1075   1023   3116     5
     -   -149   -500    233     43   -381    399    106   -626    210   -466   -720    275    394     45     96    359    117   -369   -294   -249 
     -    -33  -6045  -7087   -894  -1115   -701  -1378      *      * 
     5   -928   -609  -3073  -2626   -746  -2848  -2145   2465  -2391    256    357  -2422  -2788  -2196  -2448  -2066   -916   2332  -1946  -1561     6
     -   -149   -500    233     43   -381    399    106   -626    210   -466   -720    275    394     45     96    359    117   -369   -294   -249 
     -    -33  -6045  -7087   -894  -1115   -701  -1378      *      * 
     6   -703  -2246   1469   2553  -2493   -935   -123  -2298   -114  -2283  -1537    427  -1364    231   -763   -467   -729  -1869  -2470  -1662     7
     -   -149   -500    233     43   -381    399    106   -626    210   -466   -720    275    394     45     96    359    117   -369   -294   -249 
     -    -33  -6045  -7087   -894  -1115   -701  -1378      *      * 
     7   -758  -1103  -1313  -1487  -2460   3331  -1562  -2502  -1720  -2644  -2081  -1324  -1775  -1590  -1790   -958  -1093  -1921  -2198  -2279     8
     -   -149   -500    233     43   -381    399    106   -626    210   -466   -720    275    394     45     96    359    117   -369   -294   -249 
     -    -33  -6045  -7087   -894  -1115   -701  -1378      *      * 
     8    326   -318   -874   -667  -1634   -587   -698  -1207   -591  -1521   -759   -446  -1165   -487   -839   1614   2122   -686  -1887  -1471     9
     -   -149   -500    233     43   -381    399    106   -626    210   -466   -720    275    394     45     96    359    117   -369   -294   -249 
     -    -33  -6045  -7087   -894  -1115   -701  -1378      *      * 
     9     21   -808   -216    132  -1417   -911    -82  -1055    232  -1226   -443    -24  -1221   1021   -142   1077   1521   -703  -1565  -1045    10
     -   -149   -500    233     43   -381    399    106   -626    210   -466   -720    275    394     45     96    359    117   -369   -294   -249 
     -    -33  -6045  -7087   -894  -1115   -701  -1378      *      * 
    10    419  -1352   -434    118  -1743  -1274    139  -1351    922  -1378   -607    -61  -1397   1175   2139   -360   -322  -1054  -1579  -1121    11
     -   -149   -500    233     43   -381    399    106   -626    210   -466   -720    275    394     45     96    359    117   -369   -294   -249 
     -    -33  -6045  -7087   -894  -1115   -701  -1378      *      * 
    11   -902  -1790  -1022   -254  -2332  -1609    143  -1859   2591  -1708   -984   -329  -1651    552   1819   -817   -727  -1585  -1705  -1411    12
     -   -149   -500    233     43   -381    399    106   -626    210   -466   -720    275    394     45     96    359    117   -369   -294   -249 
     -    -33  -6045  -7087   -894  -1115   -701  -1378      *      * 
    12   -633  -1668   -138    173  -2005  -1307     82  -1682   1334  -1634   -900    -36  -1483   2784    715   -541   -549  -1382  -1750  -1275    13
     -   -149   -500    233     43   -381    399    106   -626    210   -466   -720    275    394     45     96    359    117   -369   -294   -249 
     -    -33  -6045  -7087   -894  -1115   -701  -1378      *      * 
    13   1950   -372   -839   -672  -1663   -629   -736  -1194   -644  -1514   -789   -474   1792   -530   -894     71    -25   -702  -1913  -1516    14
     -   -149   -500    233     43   -381    399    106   -626    210   -466   -720    275    394     45     96    359    117   -369   -294   -249 
     -    -33  -6045  -7087   -894  -1115   -701  -1378      *      * 
    14   -700   -665  -2337  -2135   -873  -1965  -1727   1107  -1863   -105     22  -1851  -2286  -1794  -1920  -1368   -823   2927  -1816  -1362    15
     -   -149   -500    233     43   -381    399    106   -626    210   -466   -720    275    394     45     96    359    117   -369   -294   -249 
     -    -33  -6045  -7087   -894  -1115   -701  -1378      *      * 
    15   -120   -948   -283    249  -1122  -1172    132   -691    997   -892   -131     26  -1276   1212    175   -158    801    566  -1278   -768    16
     -   -149   -500    233     43   -381    399    106   -626    210   -466   -720    275    394     45     96    359    117   -369   -294   -249 
     -    -33  -6045  -7087   -894  -1115   -701  -1378      *      * 
    16  -1369  -1199  -2542  -2295   -129  -2453  -1603    488  -1867   2607    742  -2168  -2539  -1724  -1835  -1992  -1384    130  -1284   -897    17
     -   -149   -500    233     43   -381    399    106   -626    210   -466   -720    275    394     45     96    359    117   -369   -294   -249 
     -    -33  -6045  -7087   -894  -1115   -701  -1378      *      * 
    17   -633  -2096   1968    769  -2387   -911   -130  -2256   -130  -2250  -1498   2496  -1348    218   -774   -424   -679  -1809  -2411  -1598    18
     -   -149   -500    233     43   -381    399    106   -626    210   -466   -720    275    394     45     96    359    117   -369   -294   -249 
     -    -33  -6045  -7087   -894  -1115   -701  -1378      *      * 
    18   -783  -2412   2746   1546  -2639   -912   -161  -2473   -238  -2437  -1715    463  -1379    184   -948   -516   -823  -2023  -2626  -1764    19
     -   -149   -500    233     43   -381    399    106   -626    210   -466   -720    275    394     45     96    359    117   -369   -294   -249 
     -    -33  -6045  -7087   -894  -1115   -701  -1378      *      * 
    19  -1181  -1614  -1431   -903  -2066  -1632   -446  -1944    559  -1867  -1326   -899  -1873   -156   3432  -1225  -1148  -1717  -1746  -1529    20
     -   -149   -500    233     43   -381    399    106   -626    210   -466   -720    275    394     45     96    359    117   -369   -294   -249 
     -    -33  -6045  -7087   -894  -1115   -701  -1378      *      * 
    20   -869   -605  -2892  -2459   -736  -2679  -2005   1844  -2202    226    336  -2262  -2684  -2042  -2280  -1900   -873   2711  -1892  -1482    21
     -   -149   -500    233     43   -381    399    106   -626    210   -466   -720    275    394     45     96    359    117   -369   -294   -249 
     -    -33  -6045  -7087   -894  -1115   -701  -1378      *      * 
    21   -902  -1790  -1022   -254  -2332  -1609    143  -1859   2591  -1708   -984   -329  -1651    552   1819   -817   -727  -1585  -1705  -1411    22
     -   -149   -500    233     43   -381    399    106   -626    210   -466   -720    275    394     45     96    359    117   -369   -294   -249 
     -    -33  -6045  -7087   -894  -1115   -701  -1378      *      * 
    22   -862  -1548   -321   -247  -1672  -1336   -419  -1721    130  -1660  -1161   -427  -1678   3540    -59   -855   -904  -1495  -1728  -1237    23
     -   -149   -500    233     43   -381    399    106   -626    210   -466   -720    275    394     45     96    359    117   -369   -294   -249 
     -    -33  -6045  -7087   -894  -1115   -701  -1378      *      * 
    23   -700   -665  -2337  -2135   -873  -1965  -1727   1107  -1863   -105     22  -1851  -2286  -1794  -1920  -1368   -823   2927  -1816  -1362    24
     -   -149   -500    233     43   -381    399    106   -626    210   -466   -720    275    394     45     96    359    117   -369   -294   -249 
     -    -33  -6045  -7087   -894  -1115   -701  -1378      *      * 
    24    966   -280   -902   -812  -1837   -510   -869  -1443   -823  -1761   -990   -502  -1148   -679  -1040   2451     34   -817  -2085  -1682    25
     -   -149   -500    233     43   -381    399    106   -626    210   -466   -720    275    394     45     96    359    117   -369   -294   -249 
     -    -33  -6045  -7087   -894  -1115   -701  -1378      *      * 
    25   -758  -1103  -1313  -1487  -2460   3331  -1562  -2502  -1720  -2644  -2081  -1324  -1775  -1590  -1790   -958  -1093  -1921  -2198  -2279    26
     -   -149   -500    233     43   -381    399    106   -626    210   -466   -720    275    394     45     96    359    117   -369   -294   -249 
     -    -33  -6045  -7087   -894  -1115   -701  -1378      *      * 
    26    -52   -555  -1173  -1112  -1571   -872  -1041   -862   -950  -1353   -866   -843  -1455   -937  -1084   -285   3069   -557  -1898  -1539    27
     -   -149   -500    233     43   -381    399    106   -626    210   -466   -720    275    394     45     96    359    117   -369   -294   -249 
     -    -33  -6045  -7087   -894  -1115   -701  -1378      *      * 
    27  -1369  -1199  -2542  -2295   -129  -2453  -1603    488  -1867   2607    742  -2168  -2539  -1724  -1835  -1992  -1384    130  -1284   -897    28
     -   -149   -500    233     43   -381    399    106   -626    210   -466   -720    275    394     45     96    359    117   -369   -294   -249 
     -    -33  -6045  -7087   -894  -1115   -701  -1378      *      * 
    28  -1016   -805  -2637  -2367   -591  -2470  -1853   3039  -2040    329    346  -2180  -2589  -1943  -2070  -1879  -1051   1184  -1698  -1261    29
     -   -149   -500    233     43   -381    399    106   -626    210   -466   -720    275    394     45     96    359    117   -369   -294   -249 
     -    -33  -6045  -7087   -894  -1115   -701  -1378      *      * 
    29  -1016   -805  -2637  -2367   -591  -2470  -1853   3039  -2040    329    346  -2180  -2589  -1943  -2070  -1879  -1051   1184  -1698  -1261    30
     -   -149   -500    233     43   -381    399    106   -626    210   -466   -720    275    394     45     96    359    117   -369   -294   -249 
     -    -33  -6045  -7087   -894  -1115   -701  -1378      *      * 
    30   -921  -1808  -1077   -272  -2364  -1628    151  -1879   2438  -1716   -991   -340  -1660    563   2104   -833   -737  -1605  -1705  -1422    31
     -   -149   -500    233     43   -381    399    106   -626    210   -466   -720    275    394     45     96    359    117   -369   -294   -249 
     -    -33  -6045  -7087   -894  -1115   -701  -1378      *      * 
    31   -711  -2319   1902   2349  -2555   -920   -115  -2374   -129  -2336  -1585    456  -1356    242   -805   -461   -737  -1927  -2526  -1688    32
     -   -149   -500    233     43   -381    399    106   -626    210   -466   -720    275    394     45     96    359    117   -369   -294   -249 
     -    -33  -6045  -7087   -894  -1115   -701  -1378      *      * 
    32   2806   -444  -1270  -1265  -1732   -744  -1182  -1034  -1212  -1545  -1010   -869  -1380  -1102  -1325   -156   -259   -640  -2039  -1721    33
     -   -149   -500    233     43   -381    399    106   -626    210   -466   -720    275    394     45     96    359    117   -369   -294   -249 
     -    -33  -6045  -7087   -894  -1115   -701  -1378      *      * 
    33   -399  -1248   -604     44  -1515  -1355    147  -1039   1827  -1163   -421   -122  -1426    521   1365   -400   -302    604  -1439  -1001    34
     -   -149   -500    233     43   -381    399    106   -626    210   -466   -720    275    394     45     96    359    117   -369   -294   -249 
     -    -33  -6045  -7087   -894  -1115   -701  -1378      *      * 
    34   -700   -665  -2337  -2135   -873  -1965  -1727   1107  -1863   -105     22  -1851  -2286  -1794  -1920  -1368   -823   2927  -1816  -1362    35
     -   -149   -500    233     43   -381    399    106   -626    210   -466   -720    275    394     45     96    359    117   -369   -294   -249 
     -    -33  -6045  -7087   -894  -1115   -701  -1378      *      * 
    35   -703  -2255   1508   2537  -2500   -933   -121  -2307   -115  -2289  -1542    431  -1363    234   -767   -465   -729  -1875  -2476  -1665    36
     -   -149   -500    233     43   -381    399    106   -626    210   -466   -720    275    394     45     96    359    117   -369   -294   -249 
     -    -33  -6045  -7087   -894  -1115   -701  -1378      *      * 
    36  -1130  -2063   3441    243  -2502  -1157   -662  -2514   -843  -2578  -2029    -96  -1658   -421  -1434   -970  -1239  -2138  -2388  -1915    37
     -   -149   -500    233     43   -381    399    106   -626    210   -466   -720    275    394     45     96    359    117   -369   -294   -249 
     -    -33  -6045  -7087   -894  -1115   -701  -1378      *      * 
    37    116   -498   -840   -867  -1751   -671   -949  -1625   -916  -1896  -1218   -622  -1304   -824  -1097   2786   -220  -1038  -1992  -1530    38
     -   -149   -500    233     43   -381    399    106   -626    210   -466   -720    275    394     45     96    359    117   -369   -294   -249 
     -    -33  -6045  -7087   -894  -1115   -701  -1378      *      * 
    38   -758  -1103  -1313  -1487  -2460   3331  -1562  -2502  -1720  -2644  -2081  -1324  -1775  -1590  -1790   -958  -1093  -1921  -2198  -2279    39
     -   -149   -500    233     43   -381    399    106   -626    210   -466   -720    275    394     45     96    359    117   -369   -294   -249 
     -    -33  -6045  -7087   -894  -1115   -701  -1378      *      * 
    39  -1028  -1686   -800   -442  -2171  -1521   -263  -1873   3103  -1859  -1251   -547  -1750     74    599  -1004   -972  -1620  -1812  -1528    40
     -   -149   -500    233     43   -381    399    106   -626    210   -466   -720    275    394     45     96    359    117   -369   -294   -249 
     -    -33  -6045  -7087   -894  -1115   -701  -1378      *      * 
    40  -1667  -1473  -2001  -1964   1181  -2210    -25  -1224  -1658  -1018   -871  -1505  -2415  -1423  -1618  -1747  -1692  -1248    501   4149    41
     -   -149   -500    233     43   -381    399    106   -626    210   -466   -720    275    394     45     96    359    117   -369   -294   -249 
     -    -33  -6045  -7087   -894  -1115   -701  -1378      *      * 
    41  -1369  -1199  -2542  -2295   -129  -2453  -1603    488  -1867   2607    742  -2168  -2539  -1724  -1835  -1992  -1384    130  -1284   -897    42
     -   -149   -500    233     43   -381    399    106   -626    210   -466   -720    275    394     45     96    359    117   -369   -294   -249 
     -    -33  -6045  -7087   -894  -1115   -701  -1378      *      * 
    42   -608   5196  -2368  -2362  -1635  -1253  -1702   -987  -2034  -1540  -1191  -1745  -1831  -1953  -1922   -934   -927   -770  -1855  -1692    43
     -   -149   -500    233     43   -381    399    106   -626    210   -466   -720    275    394     45     96    359    117   -369   -294   -249 
     -    -33  -6045  -7087   -894  -1115   -701  -1378      *      * 
    43   -299   -364  -1510  -1016   -485  -1706   -684   1466   -796    -77    393    529  -1814   -677   -993   -797   -281   1961  -1091   -666    44
     -   -149   -500    233     43   -381    399    106   -626    210   -466   -720    275    394     45     96    359    117   -369   -294   -249 
     -    -33  -6045  -7087   -894  -1115   -701  -1378      *      * 
    44   -700   -665  -2337  -2135   -873  -1965  -1727   1107  -1863   -105     22  -1851  -2286  -1794  -1920  -1368   -823   2927  -1816  -1362    45
     -   -149   -500    233     43   -381    399    106   -626    210   -466   -720    275    394     45     96    359    117   -369   -294   -249 
     -    -33  -6045  -7087   -894  -1115   -701  -1378      *      * 
    45   -637  -1349     -5   -148  -1773  -1078   -624  -1965   -499  -2112  -1514   3456  -1574   -435   -810   -661   -818  -1560  -1900  -1327    46
     -   -149   -500    233     43   -381    399    106   -626    210   -466   -720    275    394     45     96    359    117   -369   -294   -249 
     -    -33  -6045  -7087   -894  -1115   -701  -1378      *      * 
    46   -637  -1349     -5   -148  -1773  -1078   -624  -1965   -499  -2112  -1514   3456  -1574   -435   -810   -661   -818  -1560  -1900  -1327    47
     -   -149   -500    233     43   -381    399    106   -626    210   -466   -720    275    394     45     96    359    117   -369   -294   -249 
     -    -33  -6045  -7087   -894  -1115   -701  -1378      *      * 
    47    116   -498   -840   -867  -1751   -671   -949  -1625   -916  -1896  -1218   -622  -1304   -824  -1097   2786   -220  -1038  -1992  -1530    48
     -   -149   -500    233     43   -381    399    106   -626    210   -466   -720    275    394     45     96    359    117   -369   -294   -249 
     -    -33  -6045  -7087   -894  -1115   -701  -1378      *      * 
    48   -700   -665  -2337  -2135   -873  -1965  -1727   1107  -1863   -105     22  -1851  -2286  -1794  -1920  -1368   -823   2927  -1816  -1362    49
     -   -149   -500    233     43   -381    399    106   -626    210   -466   -720    275    394     45     96    359    117   -369   -294   -249 
     -    -33  -6045  -7087   -894  -1115   -701  -1378      *      * 
    49   -758  -1103  -1313  -1487  -2460   3331  -1562  -2502  -1720  -2644  -2081  -1324  -1775  -1590  -1790   -958  -1093  -1921  -2198  -2279    50
     -   -149   -500    233     43   -381    399    106   -626    210   -466   -720    275    394     45     96    359    117   -369   -294   -249 
     -    -33  -6045  -7087   -894  -1115   -701  -1378      *      * 
    50   -758  -1103  -1313  -1487  -2460   3331  -1562  -2502  -1720  -2644  -2081  -1324  -1775  -1590  -1790   -958  -1093  -1921  -2198  -2279    51
     -   -149   -500    233     43   -381    399    106   -626    210   -466   -720    275    394     45     96    359    117   -369   -294   -249 
     -    -33  -6045  -7087   -894  -1115   -701  -1378      *      * 
    51   -988  -1921    379   3052  -2309  -1196   -495  -2108   -350  -2194  -1612   -103  -1621   -210   -770   -862  -1042  -1799  -2207  -1742    52
     -   -149   -500    233     43   -381    399    106   -626    210   -466   -720    275    394     45     96    359    117   -369   -294   -249 
     -    -33  -6045  -7087   -894  -1115   -701  -1378      *      * 
    52    116   -498   -840   -867  -1751   -671   -949  -1625   -916  -1896  -1218   -622  -1304   -824  -1097   2786   -220  -1038  -1992  -1530    53
     -   -149   -500    233     43   -381    399    106   -626    210   -466   -720    275    394     45     96    359    117   -369   -294   -249 
     -    -33  -6045  -7087   -894  -1115   -701  -1378      *      * 
    53   -700   -665  -2337  -2135   -873  -1965  -1727   1107  -1863   -105     22  -1851  -2286  -1794  -1920  -1368   -823   2927  -1816  -1362    54
     -   -149   -500    233     43   -381    399    106   -626    210   -466   -720    275    394     45     96    359    117   -369   -294   -249 
     -    -33  -6045  -7087   -894  -1115   -701  -1378      *      * 
    54   -988  -1921    379   3052  -2309  -1196   -495  -2108   -350  -2194  -1612   -103  -1621   -210   -770   -862  -1042  -1799  -2207  -1742    55
     -   -149   -500    233     43   -381    399    106   -626    210   -466   -720    275    394     45     96    359    117   -369   -294   -249 
     -    -33  -6045  -7087   -894  -1115   -701  -1378      *      * 
    55    -52   -555  -1173  -1112  -1571   -872  -1041   -862   -950  -1353   -866   -843  -1455   -937  -1084   -285   3069   -557  -1898  -1539    56
     -   -149   -500    233     43   -381    399    106   -626    210   -466   -720    275    394     45     96    359    117   -369   -294   -249 
     -    -33  -6045  -7087   -894  -1115   -701  -1378      *      * 
    56   -700   -665  -2337  -2135   -873  -1965  -1727   1107  -1863   -105     22  -1851  -2286  -1794  -1920  -1368   -823   2927  -1816  -1362    57
     -   -149   -500    233     43   -381    399    106   -626    210   -466   -720    275    394     45     96    359    117   -369   -294   -249 
     -    -33  -6045  -7087   -894  -1115   -701  -1378      *      * 
    57  -1369  -1199  -2542  -2295   -129  -2453  -1603    488  -1867   2607    742  -2168  -2539  -1724  -1835  -1992  -1384    130  -1284   -897    58
     -   -149   -500    233     43   -381    399    106   -626    210   -466   -720    275    394     45     96    359    117   -369   -294   -249 
     -    -33  -6045  -7087   -894  -1115   -701  -1378      *      * 
    58    -52   -555  -1173  -1112  -1571   -872  -1041   -862   -950  -1353   -866   -843  -1455   -937  -1084   -285   3069   -557  -1898  -1539    59
     -   -149   -500    233     43   -381    399    106   -626    210   -466   -720    275    394     45     96    359    117   -369   -294   -249 
     -    -33  -6045  -7087   -894  -1115   -701  -1378      *      * 
    59   -700   -665  -2337  -2135   -873  -1965  -1727   1107  -1863   -105     22  -1851  -2286  -1794  -1920  -1368   -823   2927  -1816  -1362    60
     -   -149   -500    233     43   -381    399    106   -626    210   -466   -720    275    394     45     96    359    117   -369   -294   -249 
     -    -33  -6045  -7087   -894  -1115   -701  -1378      *      * 
    60    -52   -555  -1173  -1112  -1571   -872  -1041   -862   -950  -1353   -866   -843  -1455   -937  -1084   -285   3069   -557  -1898  -1539    61
     -      *      *      *      *      *      *      *      *      *      *      *      *      *      *      *      *      *      *      *      * 
     -      *      *      *      *      *      *      *      *      0 
//
HMMER2.0  [2.3.2]
NAME  sequence8
LENG  27
ALPH  Amino
RF    no
CS    no
MAP   yes
COM   hmmbuild sequence8.hmm sequence8.aln
COM   hmmcalibrate sequence8.hmm
NSEQ  6
DATE  Wed Jun 17 10:56:13 2009
CKSUM 3368
XT      -8455     -4  -1000  -1000  -8455     -4  -8455     -4 
NULT      -4  -8455
NULE     595  -1558     85    338   -294    453  -1158    197    249    902  -1085   -142    -21   -313     45    531    201    384  -1998   -644 
EVD   -10.991383   0.482635
HMM        A      C      D      E      F      G      H      I      K      L      M      N      P      Q      R      S      T      V      W      Y    
         m->m   m->i   m->d   i->m   i->i   d->m   d->d   b->m   m->e
         -585      *  -1585
     1   2806   -444  -1270  -1265  -1732   -744  -1182  -1034  -1212  -1545  -1010   -869  -1380  -1102  -1325   -156   -259   -640  -2039  -1721     1
     -   -149   -500    233     43   -381    399    106   -626    210   -466   -720    275    394     45     96    359    117   -369   -294   -249 
     -    -33  -6045  -7087   -894  -1115   -701  -1378   -585      * 
     2   -934  -1220  -1352  -1451  -2187  -1314  -1456  -2160  -1488  -2268  -1827  -1359   3760  -1471  -1571  -1129  -1216  -1780  -2050  -2023     2
     -   -149   -500    233     43   -381    399    106   -626    210   -466   -720    275    394     45     96    359    117   -369   -294   -249 
     -    -33  -6045  -7087   -894  -1115   -701  -1378      *      * 
     3  -1369  -1199  -2542  -2295   -129  -2453  -1603    488  -1867   2607    742  -2168  -2539  -1724  -1835  -1992  -1384    130  -1284   -897     3
     -   -149   -500    233     43   -381    399    106   -626    210   -466   -720    275    394     45     96    359    117   -369   -294   -249 
     -    -33  -6045  -7087   -894  -1115   -701  -1378      *      * 
     4    610   -857   -159    202  -1561    103    -55  -1223    852  -1355   -538     31  -1186    302   -146   1362    -34   -819  -1659  -1119     4
     -   -149   -500    233     43   -381    399    106   -626    210   -466   -720    275    394     45     96    359    117   -369   -294   -249 
     -    -33  -6045  -7087   -894  -1115   -701  -1378      *      * 
     5   2806   -444  -1270  -1265  -1732   -744  -1182  -1034  -1212  -1545  -1010   -869  -1380  -1102  -1325   -156   -259   -640  -2039  -1721     5
     -   -149   -500    233     43   -381    399    106   -626    210   -466   -720    275    394     45     96    359    117   -369   -294   -249 
     -    -33  -6045  -7087   -894  -1115   -701  -1378      *      * 
     6   -193  -1408     89    899  -1716  -1084    201  -1390   1616  -1423   -582    219  -1228    616    275    402    543  -1035  -1653  -1055     6
     -   -149   -500    233     43   -381    399    106   -626    210   -466   -720    275    394     45     96    359    117   -369   -294   -249 
     -    -33  -6045  -7087   -894  -1115   -701  -1378      *      * 
     7  -1016   -805  -2637  -2367   -591  -2470  -1853   3039  -2040    329    346  -2180  -2589  -1943  -2070  -1879  -1051   1184  -1698  -1261     7
     -   -149   -500    233     43   -381    399    106   -626    210   -466   -720    275    394     45     96    359    117   -369   -294   -249 
     -    -33  -6045  -7087   -894  -1115   -701  -1378      *      * 
     8   -703  -2265   1559   2516  -2509   -931   -119  -2318   -116  -2296  -1548    436  -1361    236   -772   -464   -729  -1883  -2484  -1668     8
     -   -149   -500    233     43   -381    399    106   -626    210   -466   -720    275    394     45     96    359    117   -369   -294   -249 
     -    -33  -6045  -7087   -894  -1115   -701  -1378      *      * 
     9   -934  -1220  -1352  -1451  -2187  -1314  -1456  -2160  -1488  -2268  -1827  -1359   3760  -1471  -1571  -1129  -1216  -1780  -2050  -2023     9
     -   -149   -500    233     43   -381    399    106   -626    210   -466   -720    275    394     45     96    359    117   -369   -294   -249 
     -    -33  -6045  -7087   -894  -1115   -701  -1378      *      * 
    10    -93  -1243    -54    465  -1536  -1074    222  -1208    660  -1272   -429    197    -48   1493    754    406    546   -869  -1533   -945    10
     -   -149   -500    233     43   -381    399    106   -626    210   -466   -720    275    394     45     96    359    117   -369   -294   -249 
     -    -33  -6045  -7087   -894  -1115   -701  -1378      *      * 
    11    -46   -356  -1496  -1130   -896  -1184   -886    511   -896   -414     15   -921  -1590   -803  -1076   -410   2063   1560  -1497  -1091    11
     -   -149   -500    233     43   -381    399    106   -626    210   -466   -720    275    394     45     96    359    117   -369   -294   -249 
     -    -33  -6045  -7087   -894  -1115   -701  -1378      *      * 
    12   -862  -1548   -321   -247  -1672  -1336   -419  -1721    130  -1660  -1161   -427  -1678   3540    -59   -855   -904  -1495  -1728  -1237    12
     -   -149   -500    233     43   -381    399    106   -626    210   -466   -720    275    394     45     96    359    117   -369   -294   -249 
     -    -33  -6045  -7087   -894  -1115   -701  -1378      *      * 
    13    -52   -555  -1173  -1112  -1571   -872  -1041   -862   -950  -1353   -866   -843  -1455   -937  -1084   -285   3069   -557  -1898  -1539    13
     -   -149   -500    233     43   -381    399    106   -626    210   -466   -720    275    394     45     96    359    117   -369   -294   -249 
     -    -33  -6045  -7087   -894  -1115   -701  -1378      *      * 
    14   -911   -603  -3032  -2587   -754  -2813  -2114   2191  -2349    235    343  -2385  -2766  -2164  -2413  -2030   -903   2550  -1939  -1547    14
     -   -149   -500    233     43   -381    399    106   -626    210   -466   -720    275    394     45     96    359    117   -369   -294   -249 
     -    -33  -6045  -7087   -894  -1115   -701  -1378      *      * 
    15  -1130  -2063   3441    243  -2502  -1157   -662  -2514   -843  -2578  -2029    -96  -1658   -421  -1434   -970  -1239  -2138  -2388  -1915    15
     -   -149   -500    233     43   -381    399    106   -626    210   -466   -720    275    394     45     96    359    117   -369   -294   -249 
     -    -33  -6045  -7087   -894  -1115   -701  -1378      *      * 
    16  -1794  -1366  -2726  -2582   3452  -2702    300   -843  -2252   -526   -414  -1649  -2665  -1582  -2040  -1891  -1721   -958    961   2635    16
     -   -149   -500    233     43   -381    399    106   -626    210   -466   -720    275    394     45     96    359    117   -369   -294   -249 
     -    -33  -6045  -7087   -894  -1115   -701  -1378      *      * 
    17   -758  -1103  -1313  -1487  -2460   3331  -1562  -2502  -1720  -2644  -2081  -1324  -1775  -1590  -1790   -958  -1093  -1921  -2198  -2279    17
     -   -149   -500    233     43   -381    399    106   -626    210   -466   -720    275    394     45     96    359    117   -369   -294   -249 
     -    -33  -6045  -7087   -894  -1115   -701  -1378      *      * 
    18  -1181  -1614  -1431   -903  -2066  -1632   -446  -1944    559  -1867  -1326   -899  -1873   -156   3432  -1225  -1148  -1717  -1746  -1529    18
     -   -149   -500    233     43   -381    399    106   -626    210   -466   -720    275    394     45     96    359    117   -369   -294   -249 
     -    -33  -6045  -7087   -894  -1115   -701  -1378      *      * 
    19   -934  -1220  -1352  -1451  -2187  -1314  -1456  -2160  -1488  -2268  -1827  -1359   3760  -1471  -1571  -1129  -1216  -1780  -2050  -2023    19
     -   -149   -500    233     43   -381    399    106   -626    210   -466   -720    275    394     45     96    359    117   -369   -294   -249 
     -    -33  -6045  -7087   -894  -1115   -701  -1378      *      * 
    20   2806   -444  -1270  -1265  -1732   -744  -1182  -1034  -1212  -1545  -1010   -869  -1380  -1102  -1325   -156   -259   -640  -2039  -1721    20
     -   -149   -500    233     43   -381    399    106   -626    210   -466   -720    275    394     45     96    359    117   -369   -294   -249 
     -    -33  -6045  -7087   -894  -1115   -701  -1378      *      * 
    21    174   -274  -1115   -702   -918   -902   -530   -142   -526   -709    -51   -557  -1315   -407   -766    670   1692   1263  -1317   -912    21
     -   -149   -500    233     43   -381    399    106   -626    210   -466   -720    275    394     45     96    359    117   -369   -294   -249 
     -    -33  -6045  -7087   -894  -1115   -701  -1378      *      * 
    22  -1337  -1082  -2723  -2373   3111  -2631   -499    314  -2046   1127    648  -1901  -2561  -1579  -1949  -1832  -1286      7     76   1045    22
     -   -149   -500    233     43   -381    399    106   -626    210   -466   -720    275    394     45     96    359    117   -369   -294   -249 
     -    -33  -6045  -7087   -894  -1115   -701  -1378      *      * 
    23    315   -308   -906   -738  -1607   -593   -747  -1141   -651  -1495   -757   -488  -1183   -558   -872    947   2555   -643  -1882  -1470    23
     -   -149   -500    233     43   -381    399    106   -626    210   -466   -720    275    394     45     96    359    117   -369   -294   -249 
     -    -33  -6045  -7087   -894  -1115   -701  -1378      *      * 
    24   -608   5196  -2368  -2362  -1635  -1253  -1702   -987  -2034  -1540  -1191  -1745  -1831  -1953  -1922   -934   -927   -770  -1855  -1692    24
     -   -149   -500    233     43   -381    399    106   -626    210   -466   -720    275    394     45     96    359    117   -369   -294   -249 
     -    -33  -6045  -7087   -894  -1115   -701  -1378      *      * 
    25   -439  -1684    259    477  -2003  -1132    127  -1701   1171  -1675   -868   2151  -1337   1245    378   -316   -380  -1341  -1834  -1249    25
     -   -149   -500    233     43   -381    399    106   -626    210   -466   -720    275    394     45     96    359    117   -369   -294   -249 
     -    -33  -6045  -7087   -894  -1115   -701  -1378      *      * 
    26   -240   -261  -1563  -1021   1967  -1604   -161    282   -782     45    596   -865    -14   -547   -892   -656   -186    831   -143   1353    26
     -   -149   -500    233     43   -381    399    106   -626    210   -466   -720    275    394     45     96    359    117   -369   -294   -249 
     -    -33  -6045  -7087   -894  -1115   -701  -1378      *      * 
    27   -149  -1428     29   1170  -1716  -1090    255  -1407   1101  -1415   -551    242  -1197    685    805    405    486  -1037  -1627  -1017    27
     -      *      *      *      *      *      *      *      *      *      *      *      *      *      *      *      *      *      *      *      * 
     -      *      *      *      *      *      *      *      *      0 
//
HMMER2.0  [2.3.2]
NAME  sequence9
LENG  58
ALPH  Amino
RF    no
CS    no
MAP   yes
COM   hmmbuild sequence9.hmm sequence9.aln
COM   hmmcalibrate sequence9.hmm
NSEQ  6
DATE  Wed Jun 17 10:56:14 2009
CKSUM 2695
XT      -8455     -4  -1000  -1000  -8455     -4  -8455     -4 
NULT      -4  -8455
NULE     595  -1558     85    338   -294    453  -1158    197    249    902  -1085   -142    -21   -313     45    531    201    384  -1998   -644 
EVD   -27.971188   0.323570
HMM        A      C      D      E      F      G      H      I      K      L      M      N      P      Q      R      S      T      V      W      Y    
         m->m   m->i   m->d   i->m   i->i   d->m   d->d   b->m   m->e
         -585      *  -1585
     1   -758  -1103  -1313  -1487  -2460   3331  -1562  -2502  -1720  -2644  -2081  -1324  -1775  -1590  -1790   -958  -1093  -1921  -2198  -2279     1
     -   -149   -500    233     43   -381    399    106   -626    210   -466   -720    275    394     45     96    359    117   -369   -294   -249 
     -    -33  -6045  -7087   -894  -1115   -701  -1378   -585      * 
     2   -637  -1349     -5   -148  -1773  -1078   -624  -1965   -499  -2112  -1514   3456  -1574   -435   -810   -661   -818  -1560  -1900  -1327     2
     -   -149   -500    233     43   -381    399    106   -626    210   -466   -720    275    394     45     96    359    117   -369   -294   -249 
     -    -33  -6045  -7087   -894  -1115   -701  -1378      *      * 
     3   -934  -1220  -1352  -1451  -2187  -1314  -1456  -2160  -1488  -2268  -1827  -1359   3760  -1471  -1571  -1129  -1216  -1780  -2050  -2023     3
     -   -149   -500    233     43   -381    399    106   -626    210   -466   -720    275    394     45     96    359    117   -369   -294   -249 
     -    -33  -6045  -7087   -894  -1115   -701  -1378      *      * 
     4   -938   -644  -3008  -2572   -667  -2794  -2086   2778  -2313    355    423  -2375  -2753  -2121  -2368  -2019   -933   1864  -1884  -1505     4
     -   -149   -500    233     43   -381    399    106   -626    210   -466   -720    275    394     45     96    359    117   -369   -294   -249 
     -    -33  -6045  -7087   -894  -1115   -701  -1378      *      * 
     5  -1028  -1686   -800   -442  -2171  -1521   -263  -1873   3103  -1859  -1251   -547  -1750     74    599  -1004   -972  -1620  -1812  -1528     5
     -   -149   -500    233     43   -381    399    106   -626    210   -466   -720    275    394     45     96    359    117   -369   -294   -249 
     -    -33  -6045  -7087   -894  -1115   -701  -1378      *      * 
     6    318   -309   -900   -722  -1611   -592   -735  -1155   -637  -1498   -754   -478  -1178   -541   -865   1070   2494   -651  -1881  -1469     6
     -   -149   -500    233     43   -381    399    106   -626    210   -466   -720    275    394     45     96    359    117   -369   -294   -249 
     -    -33  -6045  -7087   -894  -1115   -701  -1378      *      * 
     7   -918   -604  -3053  -2607   -754  -2831  -2131   2285  -2371    239    346  -2403  -2778  -2182  -2432  -2048   -908   2487  -1945  -1555     7
     -   -149   -500    233     43   -381    399    106   -626    210   -466   -720    275    394     45     96    359    117   -369   -294   -249 
     -    -33  -6045  -7087   -894  -1115   -701  -1378      *      * 
     8    116   -498   -840   -867  -1751   -671   -949  -1625   -916  -1896  -1218   -622  -1304   -824  -1097   2786   -220  -1038  -1992  -1530     8
     -   -149   -500    233     43   -381    399    106   -626    210   -466   -720    275    394     45     96    359    117   -369   -294   -249 
     -    -33  -6045  -7087   -894  -1115   -701  -1378      *      * 
     9  -1926  -1577  -2416  -2370    192  -2070   -795  -1602  -1882  -1347  -1210  -2018  -2383  -1854  -1777  -2150  -1992  -1643   5696    560     9
     -   -149   -500    233     43   -381    399    106   -626    210   -466   -720    275    394     45     96    359    117   -369   -294   -249 
     -    -33  -6045  -7087   -894  -1115   -701  -1378      *      * 
    10  -1221  -1004  -2880  -2338    117  -2815  -1618    804  -1963   1983   3072  -2240  -2608  -1608  -1928  -1974  -1148    383  -1208  -1008    10
     -   -149   -500    233     43   -381    399    106   -626    210   -466   -720    275    394     45     96    359    117   -369   -294   -249 
     -    -33  -6045  -7087   -894  -1115   -701  -1378      *      * 
    11  -1028  -1686   -800   -442  -2171  -1521   -263  -1873   3103  -1859  -1251   -547  -1750     74    599  -1004   -972  -1620  -1812  -1528    11
     -   -149   -500    233     43   -381    399    106   -626    210   -466   -720    275    394     45     96    359    117   -369   -294   -249 
     -    -33  -6045  -7087   -894  -1115   -701  -1378      *      * 
    12  -1130  -2063   3441    243  -2502  -1157   -662  -2514   -843  -2578  -2029    -96  -1658   -421  -1434   -970  -1239  -2138  -2388  -1915    12
     -   -149   -500    233     43   -381    399    106   -626    210   -466   -720    275    394     45     96    359    117   -369   -294   -249 
     -    -33  -6045  -7087   -894  -1115   -701  -1378      *      * 
    13   -758  -1103  -1313  -1487  -2460   3331  -1562  -2502  -1720  -2644  -2081  -1324  -1775  -1590  -1790   -958  -1093  -1921  -2198  -2279    13
     -   -149   -500    233     43   -381    399    106   -626    210   -466   -720    275    394     45     96    359    117   -369   -294   -249 
     -    -33  -6045  -7087   -894  -1115   -701  -1378      *      * 
    14   -291  -1195   -357    191  -1346  -1257   1369  -1009   1880  -1126   -366    -16  -1353    519    512   -285   -214    292  -1382   -862    14
     -   -149   -500    233     43   -381    399    106   -626    210   -466   -720    275    394     45     96    359    117   -369   -294   -249 
     -    -33  -6045  -7087   -894  -1115   -701  -1378      *      * 
    15   1456   -368   -738   -459  -1659   -597   -556  -1303   -425  -1529   -723   -332   1297   -298   -740   1313     67   -755  -1865  -1433    15
     -   -149   -500    233     43   -381    399    106   -626    210   -466   -720    275    394     45     96    359    117   -369   -294   -249 
     -    -33  -6045  -7087   -894  -1115   -701  -1378      *      * 
    16  -1104   -803  -3047  -2557   -238  -2903  -1893   2552  -2234   1431    827  -2399  -2743  -1938  -2221  -2100  -1060   1160  -1521  -1219    16
     -   -149   -500    233     43   -381    399    106   -626    210   -466   -720    275    394     45     96    359    117   -369   -294   -249 
     -    -33  -6045  -7087   -894  -1115   -701  -1378      *      * 
    17   -245  -1407   1701    569  -2098   1185   -113  -1849      4  -1901  -1088    281  -1246    249   -553    757   -335  -1369  -2142  -1455    17
     -   -149   -500    233     43   -381    399    106   -626    210   -466   -720    275    394     45     96    359    117   -369   -294   -249 
     -    -33  -6045  -7087   -894  -1115   -701  -1378      *      * 
    18   -647  -1109   -790   -446    125  -1539   3619   -726     64     99   -289   -515  -1710   -124   -126   -739   -619   -645   -426    481    18
     -   -149   -500    233     43   -381    399    106   -626    210   -466   -720    275    394     45     96    359    117   -369   -294   -249 
     -    -33  -6045  -7087   -894  -1115   -701  -1378      *      * 
    19   -164  -1381    310   1288  -1731   -987    134  -1430    445  -1485   -644    950  -1203    535    -47    776    693  -1054  -1743  -1103    19
     -   -149   -500    233     43   -381    399    106   -626    210   -466   -720    275    394     45     96    359    117   -369   -294   -249 
     -    -33  -6045  -7087   -894  -1115   -701  -1378      *      * 
    20   -717  -2336   2040   2265  -2570   -918   -117  -2392   -137  -2351  -1601    460  -1356    240   -820   -464   -744  -1943  -2541  -1697    20
     -   -149   -500    233     43   -381    399    106   -626    210   -466   -720    275    394     45     96    359    117   -369   -294   -249 
     -    -33  -6045  -7087   -894  -1115   -701  -1378      *      * 
    21   1378   -718   -227     91  -1581   -785   -171  -1249     68  -1403   -586   1100    376    166   -349    618     -4   -806  -1717  -1191    21
     -   -149   -500    233     43   -381    399    106   -626    210   -466   -720    275    394     45     96    359    117   -369   -294   -249 
     -    -33  -6045  -7087   -894  -1115   -701  -1378      *      * 
    22   -700   -665  -2337  -2135   -873  -1965  -1727   1107  -1863   -105     22  -1851  -2286  -1794  -1920  -1368   -823   2927  -1816  -1362    22
     -   -149   -500    233     43   -381    399    106   -626    210   -466   -720    275    394     45     96    359    117   -369   -294   -249 
     -    -33  -6045  -7087   -894  -1115   -701  -1378      *      * 
    23  -1369  -1199  -2542  -2295   -129  -2453  -1603    488  -1867   2607    742  -2168  -2539  -1724  -1835  -1992  -1384    130  -1284   -897    23
     -   -149   -500    233     43   -381    399    106   -626    210   -466   -720    275    394     45     96    359    117   -369   -294   -249 
     -    -33  -6045  -7087   -894  -1115   -701  -1378      *      * 
    24  -1181  -1614  -1431   -903  -2066  -1632   -446  -1944    559  -1867  -1326   -899  -1873   -156   3432  -1225  -1148  -1717  -1746  -1529    24
     -   -149   -500    233     43   -381    399    106   -626    210   -466   -720    275    394     45     96    359    117   -369   -294   -249 
     -    -33  -6045  -7087   -894  -1115   -701  -1378      *      * 
    25  -1016   -805  -2637  -2367   -591  -2470  -1853   3039  -2040    329    346  -2180  -2589  -1943  -2070  -1879  -1051   1184  -1698  -1261    25
     -   -149   -500    233     43   -381    399    106   -626    210   -466   -720    275    394     45     96    359    117   -369   -294   -249 
     -    -33  -6045  -7087   -894  -1115   -701  -1378      *      * 
    26   -988  -1921    379   3052  -2309  -1196   -495  -2108   -350  -2194  -1612   -103  -1621   -210   -770   -862  -1042  -1799  -2207  -1742    26
     -   -149   -500    233     43   -381    399    106   -626    210   -466   -720    275    394     45     96    359    117   -369   -294   -249 
     -    -33  -6045  -7087   -894  -1115   -701  -1378      *      * 
    27   -117   -994     -9    158  -1628   -910   -150  -1395    215  -1510   -751    -10  -1281   1362   -119   1929   -222   -997  -1741  -1172    27
     -   -149   -500    233     43   -381    399    106   -626    210   -466   -720    275    394     45     96    359    117   -369   -294   -249 
     -    -33  -6045  -7087   -894  -1115   -701  -1378      *      * 
    28   -700   -665  -2337  -2135   -873  -1965  -1727   1107  -1863   -105     22  -1851  -2286  -1794  -1920  -1368   -823   2927  -1816  -1362    28
     -   -149   -500    233     43   -381    399    106   -626    210   -466   -720    275    394     45     96    359    117   -369   -294   -249 
     -    -33  -6045  -7087   -894  -1115   -701  -1378      *      * 
    29   -924  -1809  -1084   -275  -2367  -1630    152  -1880   2410  -1717   -992   -342  -1661    563   2148   -836   -739  -1607  -1705  -1423    29
     -   -149   -500    233     43   -381    399    106   -626    210   -466   -720    275    394     45     96    359    117   -369   -294   -249 
     -    -33  -6045  -7087   -894  -1115   -701  -1378      *      * 
    30   -901  -1788  -1017   -253  -2329  -1607    142  -1856   2602  -1707   -983   -328  -1650    551   1793   -816   -726  -1582  -1705  -1410    30
     -   -149   -500    233     43   -381    399    106   -626    210   -466   -720    275    394     45     96    359    117   -369   -294   -249 
     -    -33  -6045  -7087   -894  -1115   -701  -1378      *      * 
    31   -704  -2268   1575   2509  -2511   -930   -119  -2321   -116  -2298  -1550    437  -1361    237   -774   -463   -729  -1886  -2486  -1669    31
     -   -149   -500    233     43   -381    399    106   -626    210   -466   -720    275    394     45     96    359    117   -369   -294   -249 
     -    -33  -6045  -7087   -894  -1115   -701  -1378      *      * 
    32  -1130  -2063   3441    243  -2502  -1157   -662  -2514   -843  -2578  -2029    -96  -1658   -421  -1434   -970  -1239  -2138  -2388  -1915    32
     -   -149   -500    233     43   -381    399    106   -626    210   -466   -720    275    394     45     96    359    117   -369   -294   -249 
     -    -33  -6045  -7087   -894  -1115   -701  -1378      *      * 
    33   -893  -1777   -987   -246  -2310  -1597    135  -1845   2648  -1703   -981   -324  -1648    542   1681   -811   -724  -1571  -1705  -1406    33
     -   -149   -500    233     43   -381    399    106   -626    210   -466   -720    275    394     45     96    359    117   -369   -294   -249 
     -    -33  -6045  -7087   -894  -1115   -701  -1378      *      * 
    34   -758  -1103  -1313  -1487  -2460   3331  -1562  -2502  -1720  -2644  -2081  -1324  -1775  -1590  -1790   -958  -1093  -1921  -2198  -2279    34
     -   -149   -500    233     43   -381    399    106   -626    210   -466   -720    275    394     45     96    359    117   -369   -294   -249 
     -    -33  -6045  -7087   -894  -1115   -701  -1378      *      * 
    35   -965   -982  -2125  -1844   -276  -2022  -1302    373  -1390    610   4141  -1701  -2229  -1356  -1425  -1444  -1028    126  -1279   -880    35
     -   -149   -500    233     43   -381    399    106   -626    210   -466   -720    275    394     45     96    359    117   -369   -294   -249 
     -    -33  -6045  -7087   -894  -1115   -701  -1378      *      * 
    36  -1667  -1473  -2001  -1964   1181  -2210    -25  -1224  -1658  -1018   -871  -1505  -2415  -1423  -1618  -1747  -1692  -1248    501   4149    36
     -   -149   -500    233     43   -381    399    106   -626    210   -466   -720    275    394     45     96    359    117   -369   -294   -249 
     -    -33  -6045  -7087   -894  -1115   -701  -1378      *      * 
    37   -862  -1548   -321   -247  -1672  -1336   -419  -1721    130  -1660  -1161   -427  -1678   3540    -59   -855   -904  -1495  -1728  -1237    37
     -   -149   -500    233     43   -381    399    106   -626    210   -466   -720    275    394     45     96    359    117   -369   -294   -249 
     -    -33  -6045  -7087   -894  -1115   -701  -1378      *      * 
    38   -608   5196  -2368  -2362  -1635  -1253  -1702   -987  -2034  -1540  -1191  -1745  -1831  -1953  -1922   -934   -927   -770  -1855  -1692    38
     -   -149   -500    233     43   -381    399    106   -626    210   -466   -720    275    394     45     96    359    117   -369   -294   -249 
     -    -33  -6045  -7087   -894  -1115   -701  -1378      *      * 
    39  -1601  -1340  -2512  -2455   3740  -2315   -379   -478  -2225   -175   -190  -1874  -2503  -1781  -2079  -1892  -1647   -683    210   1257    39
     -   -149   -500    233     43   -381    399    106   -626    210   -466   -720    275    394     45     96    359    117   -369   -294   -249 
     -    -33  -6045  -7087   -894  -1115   -701  -1378      *      * 
    40   -911   -603  -3030  -2585   -753  -2811  -2112   2181  -2347    234    343  -2383  -2765  -2162  -2411  -2028   -902   2556  -1939  -1546    40
     -   -149   -500    233     43   -381    399    106   -626    210   -466   -720    275    394     45     96    359    117   -369   -294   -249 
     -    -33  -6045  -7087   -894  -1115   -701  -1378      *      * 
    41  -1181  -1614  -1431   -903  -2066  -1632   -446  -1944    559  -1867  -1326   -899  -1873   -156   3432  -1225  -1148  -1717  -1746  -1529    41
     -   -149   -500    233     43   -381    399    106   -626    210   -466   -720    275    394     45     96    359    117   -369   -294   -249 
     -    -33  -6045  -7087   -894  -1115   -701  -1378      *      * 
    42   -637  -1349     -5   -148  -1773  -1078   -624  -1965   -499  -2112  -1514   3456  -1574   -435   -810   -661   -818  -1560  -1900  -1327    42
     -   -149   -500    233     43   -381    399    106   -626    210   -466   -720    275    394     45     96    359    117   -369   -294   -249 
     -    -33  -6045  -7087   -894  -1115   -701  -1378      *      * 
    43  -1130  -2063   3441    243  -2502  -1157   -662  -2514   -843  -2578  -2029    -96  -1658   -421  -1434   -970  -1239  -2138  -2388  -1915    43
     -   -149   -500    233     43   -381    399    106   -626    210   -466   -720    275    394     45     96    359    117   -369   -294   -249 
     -    -33  -6045  -7087   -894  -1115   -701  -1378      *      * 
    44   -625  -1576   -418     32  -1889  -1366     85  -1604    962  -1546   -827   -137  -1508   2799   1318   -562   -536  -1321  -1653  -1201    44
     -   -149   -500    233     43   -381    399    106   -626    210   -466   -720    275    394     45     96    359    117   -369   -294   -249 
     -    -33  -6045  -7087   -894  -1115   -701  -1378      *      * 
    45   -988  -1921    379   3052  -2309  -1196   -495  -2108   -350  -2194  -1612   -103  -1621   -210   -770   -862  -1042  -1799  -2207  -1742    45
     -   -149   -500    233     43   -381    399    106   -626    210   -466   -720    275    394     45     96    359    117   -369   -294   -249 
     -    -33  -6045  -7087   -894  -1115   -701  -1378      *      * 
    46    116   -498   -840   -867  -1751   -671   -949  -1625   -916  -1896  -1218   -622  -1304   -824  -1097   2786   -220  -1038  -1992  -1530    46
     -   -149   -500    233     43   -381    399    106   -626    210   -466   -720    275    394     45     96    359    117   -369   -294   -249 
     -    -33  -6045  -7087   -894  -1115   -701  -1378      *      * 
    47   2806   -444  -1270  -1265  -1732   -744  -1182  -1034  -1212  -1545  -1010   -869  -1380  -1102  -1325   -156   -259   -640  -2039  -1721    47
     -   -149   -500    233     43   -381    399    106   -626    210   -466   -720    275    394     45     96    359    117   -369   -294   -249 
     -    -33  -6045  -7087   -894  -1115   -701  -1378      *      * 
    48   -519  -1811    507   1459  -2079  -1075     41  -1811    471  -1793  -1022    255  -1354   2490     90   -371   -485  -1453  -1977  -1340    48
     -   -149   -500    233     43   -381    399    106   -626    210   -466   -720    275    394     45     96    359    117   -369   -294   -249 
     -    -33  -6045  -7087   -894  -1115   -701  -1378      *      * 
    49   2806   -444  -1270  -1265  -1732   -744  -1182  -1034  -1212  -1545  -1010   -869  -1380  -1102  -1325   -156   -259   -640  -2039  -1721    49
     -   -149   -500    233     43   -381    399    106   -626    210   -466   -720    275    394     45     96    359    117   -369   -294   -249 
     -    -33  -6045  -7087   -894  -1115   -701  -1378      *      * 
    50    334   -320   -862   -669  -1688   -572   -714  -1275   -604  -1580   -811   -443  -1159   -498   -854   2100   1534   -728  -1931  -1514    50
     -   -149   -500    233     43   -381    399    106   -626    210   -466   -720    275    394     45     96    359    117   -369   -294   -249 
     -    -33  -6045  -7087   -894  -1115   -701  -1378      *      * 
    51   2806   -444  -1270  -1265  -1732   -744  -1182  -1034  -1212  -1545  -1010   -869  -1380  -1102  -1325   -156   -259   -640  -2039  -1721    51
     -   -149   -500    233     43   -381    399    106   -626    210   -466   -720    275    394     45     96    359    117   -369   -294   -249 
     -    -33  -6045  -7087   -894  -1115   -701  -1378      *      * 
    52   -988  -1921    379   3052  -2309  -1196   -495  -2108   -350  -2194  -1612   -103  -1621   -210   -770   -862  -1042  -1799  -2207  -1742    52
     -   -149   -500    233     43   -381    399    106   -626    210   -466   -720    275    394     45     96    359    117   -369   -294   -249 
     -    -33  -6045  -7087   -894  -1115   -701  -1378      *      * 
    53  -1369  -1199  -2542  -2295   -129  -2453  -1603    488  -1867   2607    742  -2168  -2539  -1724  -1835  -1992  -1384    130  -1284   -897    53
     -   -149   -500    233     43   -381    399    106   -626    210   -466   -720    275    394     45     96    359    117   -369   -294   -249 
     -    -33  -6045  -7087   -894  -1115   -701  -1378      *      * 
    54  -1028  -1686   -800   -442  -2171  -1521   -263  -1873   3103  -1859  -1251   -547  -1750     74    599  -1004   -972  -1620  -1812  -1528    54
     -   -149   -500    233     43   -381    399    106   -626    210   -466   -720    275    394     45     96    359    117   -369   -294   -249 
     -    -33  -6045  -7087   -894  -1115   -701  -1378      *      * 
    55  -1369  -1199  -2542  -2295   -129  -2453  -1603    488  -1867   2607    742  -2168  -2539  -1724  -1835  -1992  -1384    130  -1284   -897    55
     -   -149   -500    233     43   -381    399    106   -626    210   -466   -720    275    394     45     96    359    117   -369   -294   -249 
     -    -33  -6045  -7087   -894  -1115   -701  -1378      *      * 
    56   -758  -1103  -1313  -1487  -2460   3331  -1562  -2502  -1720  -2644  -2081  -1324  -1775  -1590  -1790   -958  -1093  -1921  -2198  -2279    56
     -   -149   -500    233     43   -381    399    106   -626    210   -466   -720    275    394     45     96    359    117   -369   -294   -249 
     -    -33  -6045  -7087   -894  -1115   -701  -1378      *      * 
    57   -758  -1103  -1313  -1487  -2460   3331  -1562  -2502  -1720  -2644  -2081  -1324  -1775  -1590  -1790   -958  -1093  -1921  -2198  -2279    57
     -   -149   -500    233     43   -381    399    106   -626    210   -466   -720    275    394     45     96    359    117   -369   -294   -249 
     -    -37  -5864  -6906   -894  -1115   -701  -1378      *      * 
    58   -939  -1407  -1166   -664  -1811  -1440   -263  -1665    700  -1622  -1076   -678  -1682     26   3236   -985   -912  -1444  -1560  -1302    58
     -      *      *      *      *      *      *      *      *      *      *      *      *      *      *      *      *      *      *      *      * 
     -      *      *      *      *      *      *      *      *      0 
//
HMMER2.0  [2.3.2]
NAME  sequence10
LENG  49
ALPH  Amino
RF    no
CS    no
MAP   yes
COM   hmmbuild sequence10.hmm sequence10.aln
COM   hmmcalibrate sequence10.hmm
NSEQ  6
DATE  Wed Jun 17 10:56:17 2009
CKSUM 456
XT      -8455     -4  -1000  -1000  -8455     -4  -8455     -4 
NULT      -4  -8455
NULE     595  -1558     85    338   -294    453  -1158    197    249    902  -1085   -142    -21   -313     45    531    201    384  -1998   -644 
EVD   -20.957422   0.353233
HMM        A      C      D      E      F      G      H      I      K      L      M      N      P      Q      R      S      T      V      W      Y    
         m->m   m->i   m->d   i->m   i->i   d->m   d->d   b->m   m->e
         -585      *  -1585
     1   -233   -327  -1429   -872   1727  -1576   -310    399   -544    133    607   -809  -1650   -436    506   -634   -186   1247   -545      6     1
     -   -149   -500    233     43   -381    399    106   -626    210   -466   -720    275    394     45     96    359    117   -369   -294   -249 
     -    -33  -6045  -7087   -894  -1115   -701  -1378   -585      * 
     2   -736  -2371   2335   2038  -2601   -914   -126  -2429   -165  -2384  -1640    467  -1361    228   -859   -476   -766  -1976  -2575  -1720     2
     -   -149   -500    233     43   -381    399    106   -626    210   -466   -720    275    394     45     96    359    117   -369   -294   -249 
     -    -33  -6045  -7087   -894  -1115   -701  -1378      *      * 
     3   -934  -1220  -1352  -1451  -2187  -1314  -1456  -2160  -1488  -2268  -1827  -1359   3760  -1471  -1571  -1129  -1216  -1780  -2050  -2023     3
     -   -149   -500    233     43   -381    399    106   -626    210   -466   -720    275    394     45     96    359    117   -369   -294   -249 
     -    -33  -6045  -7087   -894  -1115   -701  -1378      *      * 
     4   -934  -1220  -1352  -1451  -2187  -1314  -1456  -2160  -1488  -2268  -1827  -1359   3760  -1471  -1571  -1129  -1216  -1780  -2050  -2023     4
     -   -149   -500    233     43   -381    399    106   -626    210   -466   -720    275    394     45     96    359    117   -369   -294   -249 
     -    -33  -6045  -7087   -894  -1115   -701  -1378      *      * 
     5   -255   -730   -739   -221   -677  -1421   -194    705     74   -208    243   -375  -1522   2129   -229   -451   -213    687  -1158   -689     5
     -   -149   -500    233     43   -381    399    106   -626    210   -466   -720    275    394     45     96    359    117   -369   -294   -249 
     -    -33  -6045  -7087   -894  -1115   -701  -1378      *      * 
     6   -965   -711  -2831  -2352   1295  -2618  -1324   2575  -2074    768    792  -2090  -2531  -1711  -2035  -1787   -922    978   -940   -344     6
     -   -149   -500    233     43   -381    399    106   -626    210   -466   -720    275    394     45     96    359    117   -369   -294   -249 
     -    -33  -6045  -7087   -894  -1115   -701  -1378      *      * 
     7   -504  -1017  -1038   -399  -1032  -1508   -112    735    633   -627   -143   -471  -1615    175   2397   -642   -442   -297  -1289   -847     7
     -   -149   -500    233     43   -381    399    106   -626    210   -466   -720    275    394     45     96    359    117   -369   -294   -249 
     -    -33  -6045  -7087   -894  -1115   -701  -1378      *      * 
     8   -277  -1636    347    998  -1900  -1052   1972  -1632    604  -1616   -763   1067  -1235   1575    162   -149   -223  -1244  -1805  -1150     8
     -   -149   -500    233     43   -381    399    106   -626    210   -466   -720    275    394     45     96    359    117   -369   -294   -249 
     -    -33  -6045  -7087   -894  -1115   -701  -1378      *      * 
     9   2303   -236  -1175   -985  -1587   -590   -895   -855   -867  -1376   -697   -617  -1200   -738  -1053    114   1182   -425  -1921  -1555     9
     -   -149   -500    233     43   -381    399    106   -626    210   -466   -720    275    394     45     96    359    117   -369   -294   -249 
     -    -33  -6045  -7087   -894  -1115   -701  -1378      *      * 
    10  -1601  -1340  -2512  -2455   3740  -2315   -379   -478  -2225   -175   -190  -1874  -2503  -1781  -2079  -1892  -1647   -683    210   1257    10
     -   -149   -500    233     43   -381    399    106   -626    210   -466   -720    275    394     45     96    359    117   -369   -294   -249 
     -    -33  -6045  -7087   -894  -1115   -701  -1378      *      * 
    11    780  -1487    873    636  -1776  -1001    195  -1495    519  -1515   -652    879    -16   1139      5    -54   -122  -1106  -1750  -1084    11
     -   -149   -500    233     43   -381    399    106   -626    210   -466   -720    275    394     45     96    359    117   -369   -294   -249 
     -    -33  -6045  -7087   -894  -1115   -701  -1378      *      * 
    12   -988  -1921    379   3052  -2309  -1196   -495  -2108   -350  -2194  -1612   -103  -1621   -210   -770   -862  -1042  -1799  -2207  -1742    12
     -   -149   -500    233     43   -381    399    106   -626    210   -466   -720    275    394     45     96    359    117   -369   -294   -249 
     -    -33  -6045  -7087   -894  -1115   -701  -1378      *      * 
    13   -503  -1682    206   2168  -2009  -1162     64  -1699    643  -1690   -914    130  -1382    456   1183   -389   -451  -1358  -1845  -1288    13
     -   -149   -500    233     43   -381    399    106   -626    210   -466   -720    275    394     45     96    359    117   -369   -294   -249 
     -    -33  -6045  -7087   -894  -1115   -701  -1378      *      * 
    14   -181   -450  -1400   -997   -721  -1361   -772   1193   -732   -193    177   -897  -1671   -675   -930   -552   2205    637  -1359   -933    14
     -   -149   -500    233     43   -381    399    106   -626    210   -466   -720    275    394     45     96    359    117   -369   -294   -249 
     -    -33  -6045  -7087   -894  -1115   -701  -1378      *      * 
    15   -303   -267  -1810  -1223    -39  -1778   -598   1155   -945   1137   1647  -1105  -1791   -724    123   -832   -240   1031   -725   -393    15
     -   -149   -500    233     43   -381    399    106   -626    210   -466   -720    275    394     45     96    359    117   -369   -294   -249 
     -    -33  -6045  -7087   -894  -1115   -701  -1378      *      * 
    16   -386  -1652    285    968  -1874  -1114   1368  -1625    655  -1613   -798    229  -1306   2344    295   -264   -326  -1271  -1775  -1155    16
     -   -149   -500    233     43   -381    399    106   -626    210   -466   -720    275    394     45     96    359    117   -369   -294   -249 
     -    -33  -6045  -7087   -894  -1115   -701  -1378      *      * 
    17   -934  -1220  -1352  -1451  -2187  -1314  -1456  -2160  -1488  -2268  -1827  -1359   3760  -1471  -1571  -1129  -1216  -1780  -2050  -2023    17
     -   -149   -500    233     43   -381    399    106   -626    210   -466   -720    275    394     45     96    359    117   -369   -294   -249 
     -    -33  -6045  -7087   -894  -1115   -701  -1378      *      * 
    18   -758  -1103  -1313  -1487  -2460   3331  -1562  -2502  -1720  -2644  -2081  -1324  -1775  -1590  -1790   -958  -1093  -1921  -2198  -2279    18
     -   -149   -500    233     43   -381    399    106   -626    210   -466   -720    275    394     45     96    359    117   -369   -294   -249 
     -    -33  -6045  -7087   -894  -1115   -701  -1378      *      * 
    19     54   -757   -142     56  -1605   -805   -238  -1253     10  -1442   -659    898   2025     75   -363    -27    809   -831  -1758  -1237    19
     -   -149   -500    233     43   -381    399    106   -626    210   -466   -720    275    394     45     96    359    117   -369   -294   -249 
     -    -33  -6045  -7087   -894  -1115   -701  -1378      *      * 
    20    247   -450   -594   -472  -1785   -609   -647  -1513   -515  -1724   -941   -353    740   -407   -800   2323    -37   -921  -1980  -1527    20
     -   -149   -500    233     43   -381    399    106   -626    210   -466   -720    275    394     45     96    359    117   -369   -294   -249 
     -    -33  -6045  -7087   -894  -1115   -701  -1378      *      * 
    21   -738   -578  -2539  -2060   -448  -2357  -1520   1286  -1752    458   1675  -1885  -2395  -1575  -1820  -1535   -736   2536  -1484  -1121    21
     -   -149   -500    233     43   -381    399    106   -626    210   -466   -720    275    394     45     96    359    117   -369   -294   -249 
     -    -33  -6045  -7087   -894  -1115   -701  -1378      *      * 
    22   -363   -578  -1455  -1180   2896  -1422   -215   -277  -1015   -417      5   -918  -1730   -797  -1131    596   -461   -186    -77    864    22
     -   -149   -500    233     43   -381    399    106   -626    210   -466   -720    275    394     45     96    359    117   -369   -294   -249 
     -    -33  -6045  -7087   -894  -1115   -701  -1378      *      * 
    23  -1369  -1199  -2542  -2295   -129  -2453  -1603    488  -1867   2607    742  -2168  -2539  -1724  -1835  -1992  -1384    130  -1284   -897    23
     -   -149   -500    233     43   -381    399    106   -626    210   -466   -720    275    394     45     96    359    117   -369   -294   -249 
     -    -33  -6045  -7087   -894  -1115   -701  -1378      *      * 
    24  -1028  -1686   -800   -442  -2171  -1521   -263  -1873   3103  -1859  -1251   -547  -1750     74    599  -1004   -972  -1620  -1812  -1528    24
     -   -149   -500    233     43   -381    399    106   -626    210   -466   -720    275    394     45     96    359    117   -369   -294   -249 
     -    -33  -6045  -7087   -894  -1115   -701  -1378      *      * 
    25   -608   5196  -2368  -2362  -1635  -1253  -1702   -987  -2034  -1540  -1191  -1745  -1831  -1953  -1922   -934   -927   -770  -1855  -1692    25
     -   -149   -500    233     43   -381    399    106   -626    210   -466   -720    275    394     45     96    359    117   -369   -294   -249 
     -    -33  -6045  -7087   -894  -1115   -701  -1378      *      * 
    26   -300   -292  -1883  -1373   -461  -1758   -876   1752  -1132     -4    436  -1224  -1892   -961  -1258    242   -304   1918  -1116   -721    26
     -   -149   -500    233     43   -381    399    106   -626    210   -466   -720    275    394     45     96    359    117   -369   -294   -249 
     -    -33  -6045  -7087   -894  -1115   -701  -1378      *      * 
    27   2806   -444  -1270  -1265  -1732   -744  -1182  -1034  -1212  -1545  -1010   -869  -1380  -1102  -1325   -156   -259   -640  -2039  -1721    27
     -   -149   -500    233     43   -381    399    106   -626    210   -466   -720    275    394     45     96    359    117   -369   -294   -249 
     -    -33  -6045  -7087   -894  -1115   -701  -1378      *      * 
    28    317   -370   -661   -618  -1965   1249   -807  -1711   -759  -1922  -1108   -412  -1154   -588  -1025   2207    -11  -1005  -2148  -1735    28
     -   -149   -500    233     43   -381    399    106   -626    210   -466   -720    275    394     45     96    359    117   -369   -294   -249 
     -    -33  -6045  -7087   -894  -1115   -701  -1378      *      * 
    29   -758  -1103  -1313  -1487  -2460   3331  -1562  -2502  -1720  -2644  -2081  -1324  -1775  -1590  -1790   -958  -1093  -1921  -2198  -2279    29
     -   -149   -500    233     43   -381    399    106   -626    210   -466   -720    275    394     45     96    359    117   -369   -294   -249 
     -    -33  -6045  -7087   -894  -1115   -701  -1378      *      * 
    30   -637  -1349     -5   -148  -1773  -1078   -624  -1965   -499  -2112  -1514   3456  -1574   -435   -810   -661   -818  -1560  -1900  -1327    30
     -   -149   -500    233     43   -381    399    106   -626    210   -466   -720    275    394     45     96    359    117   -369   -294   -249 
     -    -33  -6045  -7087   -894  -1115   -701  -1378      *      * 
    31   -934  -1220  -1352  -1451  -2187  -1314  -1456  -2160  -1488  -2268  -1827  -1359   3760  -1471  -1571  -1129  -1216  -1780  -2050  -2023    31
     -   -149   -500    233     43   -381    399    106   -626    210   -466   -720    275    394     45     96    359    117   -369   -294   -249 
     -    -33  -6045  -7087   -894  -1115   -701  -1378      *      * 
    32   -181   -520  -1236   -850   -663  -1291   -645    258   -543    577    179   -781  -1608   -532   -742   -491   2198    314  -1281   -829    32
     -   -149   -500    233     43   -381    399    106   -626    210   -466   -720    275    394     45     96    359    117   -369   -294   -249 
     -    -33  -6045  -7087   -894  -1115   -701  -1378      *      * 
    33   -934  -1220  -1352  -1451  -2187  -1314  -1456  -2160  -1488  -2268  -1827  -1359   3760  -1471  -1571  -1129  -1216  -1780  -2050  -2023    33
     -   -149   -500    233     43   -381    399    106   -626    210   -466   -720    275    394     45     96    359    117   -369   -294   -249 
     -    -33  -6045  -7087   -894  -1115   -701  -1378      *      * 
    34   -988  -1921    379   3052  -2309  -1196   -495  -2108   -350  -2194  -1612   -103  -1621   -210   -770   -862  -1042  -1799  -2207  -1742    34
     -   -149   -500    233     43   -381    399    106   -626    210   -466   -720    275    394     45     96    359    117   -369   -294   -249 
     -    -33  -6045  -7087   -894  -1115   -701  -1378      *      * 
    35  -1016   -805  -2637  -2367   -591  -2470  -1853   3039  -2040    329    346  -2180  -2589  -1943  -2070  -1879  -1051   1184  -1698  -1261    35
     -   -149   -500    233     43   -381    399    106   -626    210   -466   -720    275    394     45     96    359    117   -369   -294   -249 
     -    -33  -6045  -7087   -894  -1115   -701  -1378      *      * 
    36   1022   -275   -968   -674  -1578   -578   -665  -1144   -582  -1445   -663   -444  -1141   -449   -850   1326   1969   -629  -1829  -1431    36
     -   -149   -500    233     43   -381    399    106   -626    210   -466   -720    275    394     45     96    359    117   -369   -294   -249 
     -    -33  -6045  -7087   -894  -1115   -701  -1378      *      * 
    37  -1926  -1577  -2416  -2370    192  -2070   -795  -1602  -1882  -1347  -1210  -2018  -2383  -1854  -1777  -2150  -1992  -1643   5696    560    37
     -   -149   -500    233     43   -381    399    106   -626    210   -466   -720    275    394     45     96    359    117   -369   -294   -249 
     -    -33  -6045  -7087   -894  -1115   -701  -1378      *      * 
    38   -988  -1921    379   3052  -2309  -1196   -495  -2108   -350  -2194  -1612   -103  -1621   -210   -770   -862  -1042  -1799  -2207  -1742    38
     -   -149   -500    233     43   -381    399    106   -626    210   -466   -720    275    394     45     96    359    117   -369   -294   -249 
     -    -33  -6045  -7087   -894  -1115   -701  -1378      *      * 
    39  -1369  -1199  -2542  -2295   -129  -2453  -1603    488  -1867   2607    742  -2168  -2539  -1724  -1835  -1992  -1384    130  -1284   -897    39
     -   -149   -500    233     43   -381    399    106   -626    210   -466   -720    275    394     45     96    359    117   -369   -294   -249 
     -    -33  -6045  -7087   -894  -1115   -701  -1378      *      * 
    40   -550  -1652   2580    505  -1046  -1080    -45  -1539    -37  -1607   -936    194  -1408    192   -565   -433   -553  -1255  -1403   1036    40
     -   -149   -500    233     43   -381    399    106   -626    210   -466   -720    275    394     45     96    359    117   -369   -294   -249 
     -    -33  -6045  -7087   -894  -1115   -701  -1378      *      * 
    41   -758  -1103  -1313  -1487  -2460   3331  -1562  -2502  -1720  -2644  -2081  -1324  -1775  -1590  -1790   -958  -1093  -1921  -2198  -2279    41
     -   -149   -500    233     43   -381    399    106   -626    210   -466   -720    275    394     45     96    359    117   -369   -294   -249 
     -    -33  -6045  -7087   -894  -1115   -701  -1378      *      * 
    42   -890  -1772   -972   -243  -2301  -1591    131  -1840   2668  -1701   -980   -323  -1646    537   1630   -809   -723  -1566  -1705  -1404    42
     -   -149   -500    233     43   -381    399    106   -626    210   -466   -720    275    394     45     96    359    117   -369   -294   -249 
     -    -33  -6045  -7087   -894  -1115   -701  -1378      *      * 
    43   -914  -1802  -1058   -265  -2354  -1621    149  -1872   2504  -1713   -988   -335  -1656    560   1993   -827   -733  -1598  -1705  -1418    43
     -   -149   -500    233     43   -381    399    106   -626    210   -466   -720    275    394     45     96    359    117   -369   -294   -249 
     -    -33  -6045  -7087   -894  -1115   -701  -1378      *      * 
    44  -1154   -853  -3088  -2582   -140  -2935  -1879   2269  -2260   1787    938  -2430  -2743  -1913  -2223  -2124  -1101   1020  -1454  -1195    44
     -   -149   -500    233     43   -381    399    106   -626    210   -466   -720    275    394     45     96    359    117   -369   -294   -249 
     -    -33  -6045  -7087   -894  -1115   -701  -1378      *      * 
    45    995   -269   -966   -716  -1703   -540   -727  -1281   -645  -1577   -783   -456  -1130   -507   -904   2108    975   -711  -1938  -1546    45
     -   -149   -500    233     43   -381    399    106   -626    210   -466   -720    275    394     45     96    359    117   -369   -294   -249 
     -    -33  -6045  -7087   -894  -1115   -701  -1378      *      * 
    46    -90   -981    212    194  -1841   -783   -304  -1689   -117  -1825  -1051   2674  -1262     -2   -514    837   -269  -1184  -1984  -1362    46
     -   -149   -500    233     43   -381    399    106   -626    210   -466   -720    275    394     45     96    359    117   -369   -294   -249 
     -    -33  -6045  -7087   -894  -1115   -701  -1378      *      * 
    47     98   -755   -139     89  -1687   -768   -221  -1365     21  -1522   -710   1535  -1183    111   -381   1531    733   -896  -1812  -1276    47
     -   -149   -500    233     43   -381    399    106   -626    210   -466   -720    275    394     45     96    359    117   -369   -294   -249 
     -    -33  -6045  -7087   -894  -1115   -701  -1378      *      * 
    48   -714  -2328   1973   2307  -2562   -919   -116  -2383   -133  -2344  -1593    458  -1356    242   -812   -462   -740  -1935  -2534  -1693    48
     -   -149   -500    233     43   -381    399    106   -626    210   -466   -720    275    394     45     96    359    117   -369   -294   -249 
     -    -33  -6045  -7087   -894  -1115   -701  -1378      *      * 
    49  -1181  -1614  -1431   -903  -2066  -1632   -446  -1944    559  -1867  -1326   -899  -1873   -156   3432  -1225  -1148  -1717  -1746  -1529    49
     -      *      *      *      *      *      *      *      *      *      *      *      *      *      *      *      *      *      *      *      * 
     -      *      *      *      *      *      *      *      *      0 
//
HMMER2.0  [2.3.2]
NAME  sequence11
LENG  36
ALPH  Amino
RF    no
CS    no
MAP   yes
COM   hmmbuild sequence11.hmm sequence11.aln
COM   hmmcalibrate sequence11.hmm
NSEQ  6
DATE  Wed Jun 17 10:56:20 2009
CKSUM 6636
XT      -8455     -4  -1000  -1000  -8455     -4  -8455     -4 
NULT      -4  -8455
NULE     595  -1558     85    338   -294    453  -1158    197    249    902  -1085   -142    -21   -313     45    531    201    384  -1998   -644 
EVD   -15.966822   0.367335
HMM        A      C      D      E      F      G      H      I      K      L      M      N      P      Q      R      S      T      V      W      Y    
         m->m   m->i   m->d   i->m   i->i   d->m   d->d   b->m   m->e
         -585      *  -1585
     1   -123   -275  -1161   -613    -15  -1450   -168    286   -389    559    558    367  -1522   -246   -595   -480    -68   1040   -511   1415     1
     -   -149   -500    233     43   -381    399    106   -626    210   -466   -720    275    394     45     96    359    117   -369   -294   -249 
     -    -33  -6045  -7087   -894  -1115   -701  -1378   -585      * 
     2   -548  -1561    -13    236  -1363  -1249   1372  -1551    678  -1523   -807      7  -1449   2776    433   -468   -491  -1261  -1452   -776     2
     -   -149   -500    233     43   -381    399    106   -626    210   -466   -720    275    394     45     96    359    117   -369   -294   -249 
     -    -33  -6045  -7087   -894  -1115   -701  -1378      *      * 
     3   -922   -605  -3063  -2617   -753  -2840  -2139   2352  -2382    244    349  -2413  -2783  -2190  -2441  -2058   -911   2435  -1948  -1559     3
     -   -149   -500    233     43   -381    399    106   -626    210   -466   -720    275    394     45     96    359    117   -369   -294   -249 
     -    -33  -6045  -7087   -894  -1115   -701  -1378      *      * 
     4   -758  -1103  -1313  -1487  -2460   3331  -1562  -2502  -1720  -2644  -2081  -1324  -1775  -1590  -1790   -958  -1093  -1921  -2198  -2279     4
     -   -149   -500    233     43   -381    399    106   -626    210   -466   -720    275    394     45     96    359    117   -369   -294   -249 
     -    -33  -6045  -7087   -894  -1115   -701  -1378      *      * 
     5   -512  -1545    -22    258  -1342  -1243   2040  -1524    690  -1502   -771     25  -1429   2530    434   -432   -450  -1230  -1433   -752     5
     -   -149   -500    233     43   -381    399    106   -626    210   -466   -720    275    394     45     96    359    117   -369   -294   -249 
     -    -33  -6045  -7087   -894  -1115   -701  -1378      *      * 
     6  -1924  -1448  -2771  -2658   2578  -2762    361  -1034  -2326   -707   -591  -1653  -2716  -1612  -2093  -1950  -1843  -1126   1034   3727     6
     -   -149   -500    233     43   -381    399    106   -626    210   -466   -720    275    394     45     96    359    117   -369   -294   -249 
     -    -33  -6045  -7087   -894  -1115   -701  -1378      *      * 
     7   -220   -378  -1833  -1471   -842  -1474  -1139    925  -1221   -251    107  -1225  -1826  -1115  -1360   -706   1085   2347  -1561  -1159     7
     -   -149   -500    233     43   -381    399    106   -626    210   -466   -720    275    394     45     96    359    117   -369   -294   -249 
     -    -33  -6045  -7087   -894  -1115   -701  -1378      *      * 
     8   1314   -263  -1117   -904  -1527   -625   -831   -791   -778  -1310   -636   -589  -1213   -664   -979     88   2401   -389  -1863  -1485     8
     -   -149   -500    233     43   -381    399    106   -626    210   -466   -720    275    394     45     96    359    117   -369   -294   -249 
     -    -33  -6045  -7087   -894  -1115   -701  -1378      *      * 
     9     25   -338  -1310  -1071  -1004    833   -862    144   -933   -706   -178   -832  -1485   -812  -1098   -295   -174   2256  -1499  -1092     9
     -   -149   -500    233     43   -381    399    106   -626    210   -466   -720    275    394     45     96    359    117   -369   -294   -249 
     -    -33  -6045  -7087   -894  -1115   -701  -1378      *      * 
    10    -50   -882      5     96  -1690   -830   -277  -1334    -27  -1568   -819   2481  -1266     29   -392   -113   1176   -920  -1847  -1285    10
     -   -149   -500    233     43   -381    399    106   -626    210   -466   -720    275    394     45     96    359    117   -369   -294   -249 
     -    -33  -6045  -7087   -894  -1115   -701  -1378      *      * 
    11   -113   -939    139     60  -2007   2116   -470  -1838   -355  -1975  -1207   1638  -1296   -192   -745   -171   -332  -1283  -2111  -1567    11
     -   -149   -500    233     43   -381    399    106   -626    210   -466   -720    275    394     45     96    359    117   -369   -294   -249 
     -    -33  -6045  -7087   -894  -1115   -701  -1378      *      * 
    12   -772  -2407   2670   1658  -2634   -912   -151  -2467   -220  -2427  -1699    466  -1374    196   -928   -506   -809  -2016  -2617  -1755    12
     -   -149   -500    233     43   -381    399    106   -626    210   -466   -720    275    394     45     96    359    117   -369   -294   -249 
     -    -33  -6045  -7087   -894  -1115   -701  -1378      *      * 
    13   -700   -665  -2337  -2135   -873  -1965  -1727   1107  -1863   -105     22  -1851  -2286  -1794  -1920  -1368   -823   2927  -1816  -1362    13
     -   -149   -500    233     43   -381    399    106   -626    210   -466   -720    275    394     45     96    359    117   -369   -294   -249 
     -    -33  -6045  -7087   -894  -1115   -701  -1378      *      * 
    14   -700   -665  -2337  -2135   -873  -1965  -1727   1107  -1863   -105     22  -1851  -2286  -1794  -1920  -1368   -823   2927  -1816  -1362    14
     -   -149   -500    233     43   -381    399    106   -626    210   -466   -720    275    394     45     96    359    117   -369   -294   -249 
     -    -33  -6045  -7087   -894  -1115   -701  -1378      *      * 
    15    116   -498   -840   -867  -1751   -671   -949  -1625   -916  -1896  -1218   -622  -1304   -824  -1097   2786   -220  -1038  -1992  -1530    15
     -   -149   -500    233     43   -381    399    106   -626    210   -466   -720    275    394     45     96    359    117   -369   -294   -249 
     -    -33  -6045  -7087   -894  -1115   -701  -1378      *      * 
    16  -1179  -1341  -1329  -1036   1276  -2030   3294  -1131   -692   -978   -611   -878  -2112   -616   -848  -1186  -1117  -1059    608   2950    16
     -   -149   -500    233     43   -381    399    106   -626    210   -466   -720    275    394     45     96    359    117   -369   -294   -249 
     -    -33  -6045  -7087   -894  -1115   -701  -1378      *      * 
    17  -1369  -1199  -2542  -2295   -129  -2453  -1603    488  -1867   2607    742  -2168  -2539  -1724  -1835  -1992  -1384    130  -1284   -897    17
     -   -149   -500    233     43   -381    399    106   -626    210   -466   -720    275    394     45     96    359    117   -369   -294   -249 
     -    -33  -6045  -7087   -894  -1115   -701  -1378      *      * 
    18   -637  -1349     -5   -148  -1773  -1078   -624  -1965   -499  -2112  -1514   3456  -1574   -435   -810   -661   -818  -1560  -1900  -1327    18
     -   -149   -500    233     43   -381    399    106   -626    210   -466   -720    275    394     45     96    359    117   -369   -294   -249 
     -    -33  -6045  -7087   -894  -1115   -701  -1378      *      * 
    19  -1016   -805  -2637  -2367   -591  -2470  -1853   3039  -2040    329    346  -2180  -2589  -1943  -2070  -1879  -1051   1184  -1698  -1261    19
     -   -149   -500    233     43   -381    399    106   -626    210   -466   -720    275    394     45     96    359    117   -369   -294   -249 
     -    -33  -6045  -7087   -894  -1115   -701  -1378      *      * 
    20    321   -311   -892   -703  -1615   -590   -721  -1170   -621  -1503   -752   -467  -1173   -522   -856   1225   2407   -661  -1880  -1467    20
     -   -149   -500    233     43   -381    399    106   -626    210   -466   -720    275    394     45     96    359    117   -369   -294   -249 
     -    -33  -6045  -7087   -894  -1115   -701  -1378      *      * 
    21   1753   -250   -987   -834  -1785   -507   -847  -1380   -809  -1692   -908   -509  -1135   -655  -1033   1966     66   -767  -2034  -1646    21
     -   -149   -500    233     43   -381    399    106   -626    210   -466   -720    275    394     45     96    359    117   -369   -294   -249 
     -    -33  -6045  -7087   -894  -1115   -701  -1378      *      * 
    22   -658   -452  -2588  -2092   -675  -2388  -1574   2236  -1851    102    357  -1903  -2415  -1666  -1936  -1546    283   2166  -1602  -1218    22
     -   -149   -500    233     43   -381    399    106   -626    210   -466   -720    275    394     45     96    359    117   -369   -294   -249 
     -    -33  -6045  -7087   -894  -1115   -701  -1378      *      * 
    23  -1192  -1547   -812   -781   -520  -1557   4586  -1881   -457  -1789  -1357   -866  -1913   -669   -600  -1231  -1258  -1678   -918    -90    23
     -   -149   -500    233     43   -381    399    106   -626    210   -466   -720    275    394     45     96    359    117   -369   -294   -249 
     -    -33  -6045  -7087   -894  -1115   -701  -1378      *      * 
    24    945   -257  -1005   -748  -1569   -575   -718  -1096   -653  -1435   -667   -483  -1152   -522   -896    835   2342   -594  -1838  -1450    24
     -   -149   -500    233     43   -381    399    106   -626    210   -466   -720    275    394     45     96    359    117   -369   -294   -249 
     -    -33  -6045  -7087   -894  -1115   -701  -1378      *      * 
    25   -637  -1349     -5   -148  -1773  -1078   -624  -1965   -499  -2112  -1514   3456  -1574   -435   -810   -661   -818  -1560  -1900  -1327    25
     -   -149   -500    233     43   -381    399    106   -626    210   -466   -720    275    394     45     96    359    117   -369   -294   -249 
     -    -33  -6045  -7087   -894  -1115   -701  -1378      *      * 
    26  -1130  -2063   3441    243  -2502  -1157   -662  -2514   -843  -2578  -2029    -96  -1658   -421  -1434   -970  -1239  -2138  -2388  -1915    26
     -   -149   -500    233     43   -381    399    106   -626    210   -466   -720    275    394     45     96    359    117   -369   -294   -249 
     -    -33  -6045  -7087   -894  -1115   -701  -1378      *      * 
    27   -758  -1103  -1313  -1487  -2460   3331  -1562  -2502  -1720  -2644  -2081  -1324  -1775  -1590  -1790   -958  -1093  -1921  -2198  -2279    27
     -   -149   -500    233     43   -381    399    106   -626    210   -466   -720    275    394     45     96    359    117   -369   -294   -249 
     -    -33  -6045  -7087   -894  -1115   -701  -1378      *      * 
    28   -758  -1103  -1313  -1487  -2460   3331  -1562  -2502  -1720  -2644  -2081  -1324  -1775  -1590  -1790   -958  -1093  -1921  -2198  -2279    28
     -   -149   -500    233     43   -381    399    106   -626    210   -466   -720    275    394     45     96    359    117   -369   -294   -249 
     -    -33  -6045  -7087   -894  -1115   -701  -1378      *      * 
    29  -1369  -1199  -2542  -2295   -129  -2453  -1603    488  -1867   2607    742  -2168  -2539  -1724  -1835  -1992  -1384    130  -1284   -897    29
     -   -149   -500    233     43   -381    399    106   -626    210   -466   -720    275    394     45     96    359    117   -369   -294   -249 
     -    -33  -6045  -7087   -894  -1115   -701  -1378      *      * 
    30  -1667  -1473  -2001  -1964   1181  -2210    -25  -1224  -1658  -1018   -871  -1505  -2415  -1423  -1618  -1747  -1692  -1248    501   4149    30
     -   -149   -500    233     43   -381    399    106   -626    210   -466   -720    275    394     45     96    359    117   -369   -294   -249 
     -    -33  -6045  -7087   -894  -1115   -701  -1378      *      * 
    31   -891  -1774   -979   -244  -2305  -1594    132  -1842   2660  -1702   -980   -324  -1647    539   1651   -810   -723  -1568  -1705  -1405    31
     -   -149   -500    233     43   -381    399    106   -626    210   -466   -720    275    394     45     96    359    117   -369   -294   -249 
     -    -33  -6045  -7087   -894  -1115   -701  -1378      *      * 
    32   -608   5196  -2368  -2362  -1635  -1253  -1702   -987  -2034  -1540  -1191  -1745  -1831  -1953  -1922   -934   -927   -770  -1855  -1692    32
     -   -149   -500    233     43   -381    399    106   -626    210   -466   -720    275    394     45     96    359    117   -369   -294   -249 
     -    -33  -6045  -7087   -894  -1115   -701  -1378      *      * 
    33    624   -312  -2183  -1628   -342  -2045  -1008   1749  -1383    249   1531  -1463  -2066  -1155  -1458  -1139   -402   1732  -1085   -728    33
     -   -149   -500    233     43   -381    399    106   -626    210   -466   -720    275    394     45     96    359    117   -369   -294   -249 
     -    -33  -6045  -7087   -894  -1115   -701  -1378      *      * 
    34   2806   -444  -1270  -1265  -1732   -744  -1182  -1034  -1212  -1545  -1010   -869  -1380  -1102  -1325   -156   -259   -640  -2039  -1721    34
     -   -149   -500    233     43   -381    399    106   -626    210   -466   -720    275    394     45     96    359    117   -369   -294   -249 
     -    -33  -6045  -7087   -894  -1115   -701  -1378      *      * 
    35    341   -750   -382    138   -913  -1135     66   -548    763   -759     -8    -50  -1273    356    -10   1189    -20   -328   1180   -647    35
     -   -149   -500    233     43   -381    399    106   -626    210   -466   -720    275    394     45     96    359    117   -369   -294   -249 
     -    -33  -6045  -7087   -894  -1115   -701  -1378      *      * 
    36    116   -498   -840   -867  -1751   -671   -949  -1625   -916  -1896  -1218   -622  -1304   -824  -1097   2786   -220  -1038  -1992  -1530    36
     -      *      *      *      *      *      *      *      *      *      *      *      *      *      *      *      *      *      *      *      * 
     -      *      *      *      *      *      *      *      *      0 
//
HMMER2.0  [2.3.2]
NAME  sequence12
LENG  51
ALPH  Amino
RF    no
CS    no
MAP   yes
COM   hmmbuild sequence12.hmm sequence12.aln
COM   hmmcalibrate sequence12.hmm
NSEQ  6
DATE  Wed Jun 17 10:56:22 2009
CKSUM 2396
XT      -8455     -4  -1000  -1000  -8455     -4  -8455     -4 
NULT      -4  -8455
NULE     595  -1558     85    338   -294    453  -1158    197    249    902  -1085   -142    -21   -313     45    531    201    384  -1998   -644 
EVD   -23.942091   0.326450
HMM        A      C      D      E      F      G      H      I      K      L      M      N      P      Q      R      S      T      V      W      Y    
         m->m   m->i   m->d   i->m   i->i   d->m   d->d   b->m   m->e
         -585      *  -1585
     1  -1028  -1686   -800   -442  -2171  -1521   -263  -1873   3103  -1859  -1251   -547  -1750     74    599  -1004   -972  -1620  -1812  -1528     1
     -   -149   -500    233     43   -381    399    106   -626    210   -466   -720    275    394     45     96    359    117   -369   -294   -249 
     -    -33  -6045  -7087   -894  -1115   -701  -1378   -585      * 
     2   -700   -665  -2337  -2135   -873  -1965  -1727   1107  -1863   -105     22  -1851  -2286  -1794  -1920  -1368   -823   2927  -1816  -1362     2
     -   -149   -500    233     43   -381    399    106   -626    210   -466   -720    275    394     45     96    359    117   -369   -294   -249 
     -    -33  -6045  -7087   -894  -1115   -701  -1378      *      * 
     3   -758  -1103  -1313  -1487  -2460   3331  -1562  -2502  -1720  -2644  -2081  -1324  -1775  -1590  -1790   -958  -1093  -1921  -2198  -2279     3
     -   -149   -500    233     43   -381    399    106   -626    210   -466   -720    275    394     45     96    359    117   -369   -294   -249 
     -    -33  -6045  -7087   -894  -1115   -701  -1378      *      * 
     4      9   -642   -437     63   -878  -1081   1483   -479    207   -724     19    -97  -1263    266   -166    891    654    512  -1149   -658     4
     -   -149   -500    233     43   -381    399    106   -626    210   -466   -720    275    394     45     96    359    117   -369   -294   -249 
     -    -33  -6045  -7087   -894  -1115   -701  -1378      *      * 
     5   2173   -293  -1461  -1174  -1130   -908   -958    127   -987   -704   -234   -846  -1429   -861  -1156   -176   -111   1086  -1677  -1282     5
     -   -149   -500    233     43   -381    399    106   -626    210   -466   -720    275    394     45     96    359    117   -369   -294   -249 
     -    -33  -6045  -7087   -894  -1115   -701  -1378      *      * 
     6   -727  -2357   2215   2139  -2588   -915   -121  -2414   -152  -2370  -1623    465  -1358    234   -842   -470   -756  -1962  -2561  -1710     6
     -   -149   -500    233     43   -381    399    106   -626    210   -466   -720    275    394     45     96    359    117   -369   -294   -249 
     -    -33  -6045  -7087   -894  -1115   -701  -1378      *      * 
     7  -1192  -1547   -812   -781   -520  -1557   4586  -1881   -457  -1789  -1357   -866  -1913   -669   -600  -1231  -1258  -1678   -918    -90     7
     -   -149   -500    233     43   -381    399    106   -626    210   -466   -720    275    394     45     96    359    117   -369   -294   -249 
     -    -33  -6045  -7087   -894  -1115   -701  -1378      *      * 
     8    116   -498   -840   -867  -1751   -671   -949  -1625   -916  -1896  -1218   -622  -1304   -824  -1097   2786   -220  -1038  -1992  -1530     8
     -   -149   -500    233     43   -381    399    106   -626    210   -466   -720    275    394     45     96    359    117   -369   -294   -249 
     -    -33  -6045  -7087   -894  -1115   -701  -1378      *      * 
     9   2195   -560   -353   -267  -1654   -697   -522  -1252   -375  -1555   -809   1094  -1225   -274   -688      1    -97   -785  -1879  -1389     9
     -   -149   -500    233     43   -381    399    106   -626    210   -466   -720    275    394     45     96    359    117   -369   -294   -249 
     -    -33  -6045  -7087   -894  -1115   -701  -1378      *      * 
    10   -945  -1811  -1127   -303  -2373  -1645    148  -1881   2125  -1717   -997   -360  -1674    558   2492   -860   -757  -1613  -1703  -1429    10
     -   -149   -500    233     43   -381    399    106   -626    210   -466   -720    275    394     45     96    359    117   -369   -294   -249 
     -    -33  -6045  -7087   -894  -1115   -701  -1378      *      * 
    11  -1133   -850  -3086  -2525   1416  -2818  -1509   1555  -2241   1980   1156  -2301  -2597  -1730  -2121  -1956  -1053    561  -1008   -659    11
     -   -149   -500    233     43   -381    399    106   -626    210   -466   -720    275    394     45     96    359    117   -369   -294   -249 
     -    -33  -6045  -7087   -894  -1115   -701  -1378      *      * 
    12   -637  -1349     -5   -148  -1773  -1078   -624  -1965   -499  -2112  -1514   3456  -1574   -435   -810   -661   -818  -1560  -1900  -1327    12
     -   -149   -500    233     43   -381    399    106   -626    210   -466   -720    275    394     45     96    359    117   -369   -294   -249 
     -    -33  -6045  -7087   -894  -1115   -701  -1378      *      * 
    13   -700   -665  -2337  -2135   -873  -1965  -1727   1107  -1863   -105     22  -1851  -2286  -1794  -1920  -1368   -823   2927  -1816  -1362    13
     -   -149   -500    233     43   -381    399    106   -626    210   -466   -720    275    394     45     96    359    117   -369   -294   -249 
     -    -33  -6045  -7087   -894  -1115   -701  -1378      *      * 
    14  -1667  -1473  -2001  -1964   1181  -2210    -25  -1224  -1658  -1018   -871  -1505  -2415  -1423  -1618  -1747  -1692  -1248    501   4149    14
     -   -149   -500    233     43   -381    399    106   -626    210   -466   -720    275    394     45     96    359    117   -369   -294   -249 
     -    -33  -6045  -7087   -894  -1115   -701  -1378      *      * 
    15   -758  -1103  -1313  -1487  -2460   3331  -1562  -2502  -1720  -2644  -2081  -1324  -1775  -1590  -1790   -958  -1093  -1921  -2198  -2279    15
     -   -149   -500    233     43   -381    399    106   -626    210   -466   -720    275    394     45     96    359    117   -369   -294   -249 
     -    -33  -6045  -7087   -894  -1115   -701  -1378      *      * 
    16    479   -612  -1787  -1420   -323  -1725  -1021    613  -1106   1958    612  -1284  -1949  -1005  -1216   -944   -555    510  -1235   -863    16
     -   -149   -500    233     43   -381    399    106   -626    210   -466   -720    275    394     45     96    359    117   -369   -294   -249 
     -    -33  -6045  -7087   -894  -1115   -701  -1378      *      * 
    17   -934  -1220  -1352  -1451  -2187  -1314  -1456  -2160  -1488  -2268  -1827  -1359   3760  -1471  -1571  -1129  -1216  -1780  -2050  -2023    17
     -   -149   -500    233     43   -381    399    106   -626    210   -466   -720    275    394     45     96    359    117   -369   -294   -249 
     -    -33  -6045  -7087   -894  -1115   -701  -1378      *      * 
    18  -1833  -1385  -2757  -2624   3399  -2725    321   -896  -2291   -577   -461  -1655  -2682  -1599  -2065  -1912  -1756  -1004    987   2793    18
     -   -149   -500    233     43   -381    399    106   -626    210   -466   -720    275    394     45     96    359    117   -369   -294   -249 
     -    -33  -6045  -7087   -894  -1115   -701  -1378      *      * 
    19   -902   -603  -3000  -2557   -750  -2784  -2089   2082  -2315    232    342  -2357  -2748  -2135  -2383  -2001   -896   2612  -1929  -1532    19
     -   -149   -500    233     43   -381    399    106   -626    210   -466   -720    275    394     45     96    359    117   -369   -294   -249 
     -    -33  -6045  -7087   -894  -1115   -701  -1378      *      * 
    20   -957  -1776  -1133   -339  -2320  -1644    122  -1841   1739  -1698   -992   -387  -1688    525   2781   -884   -777  -1583  -1693  -1421    20
     -   -149   -500    233     43   -381    399    106   -626    210   -466   -720    275    394     45     96    359    117   -369   -294   -249 
     -    -33  -6045  -7087   -894  -1115   -701  -1378      *      * 
    21    -84  -1150     -8    446  -1417  -1056   1155  -1086    541  -1189   -367    181    839    938    100    560    349   -771  -1488   -906    21
     -   -149   -500    233     43   -381    399    106   -626    210   -466   -720    275    394     45     96    359    117   -369   -294   -249 
     -    -33  -6045  -7087   -894  -1115   -701  -1378      *      * 
    22   -965   -982  -2125  -1844   -276  -2022  -1302    373  -1390    610   4141  -1701  -2229  -1356  -1425  -1444  -1028    126  -1279   -880    22
     -   -149   -500    233     43   -381    399    106   -626    210   -466   -720    275    394     45     96    359    117   -369   -294   -249 
     -    -33  -6045  -7087   -894  -1115   -701  -1378      *      * 
    23   -718  -2340   2067   2246  -2573   -917   -117  -2396   -139  -2354  -1604    461  -1357    240   -823   -465   -746  -1946  -2544  -1699    23
     -   -149   -500    233     43   -381    399    106   -626    210   -466   -720    275    394     45     96    359    117   -369   -294   -249 
     -    -33  -6045  -7087   -894  -1115   -701  -1378      *      * 
    24  -1028  -1686   -800   -442  -2171  -1521   -263  -1873   3103  -1859  -1251   -547  -1750     74    599  -1004   -972  -1620  -1812  -1528    24
     -   -149   -500    233     43   -381    399    106   -626    210   -466   -720    275    394     45     96    359    117   -369   -294   -249 
     -    -33  -6045  -7087   -894  -1115   -701  -1378      *      * 
    25   -320  -1290   -326    218  -1542  -1257    164  -1117   1838  -1213   -452      4  -1355   1354    576   -292   -240    294  -1493   -998    25
     -   -149   -500    233     43   -381    399    106   -626    210   -466   -720    275    394     45     96    359    117   -369   -294   -249 
     -    -33  -6045  -7087   -894  -1115   -701  -1378      *      * 
    26   2806   -444  -1270  -1265  -1732   -744  -1182  -1034  -1212  -1545  -1010   -869  -1380  -1102  -1325   -156   -259   -640  -2039  -1721    26
     -   -149   -500    233     43   -381    399    106   -626    210   -466   -720    275    394     45     96    359    117   -369   -294   -249 
     -    -33  -6045  -7087   -894  -1115   -701  -1378      *      * 
    27   -937   -633  -3035  -2594   -690  -2817  -2109   2729  -2344    328    405  -2395  -2768  -2148  -2398  -2039   -929   1969  -1905  -1526    27
     -   -149   -500    233     43   -381    399    106   -626    210   -466   -720    275    394     45     96    359    117   -369   -294   -249 
     -    -33  -6045  -7087   -894  -1115   -701  -1378      *      * 
    28   -700   -665  -2337  -2135   -873  -1965  -1727   1107  -1863   -105     22  -1851  -2286  -1794  -1920  -1368   -823   2927  -1816  -1362    28
     -   -149   -500    233     43   -381    399    106   -626    210   -466   -720    275    394     45     96    359    117   -369   -294   -249 
     -    -33  -6045  -7087   -894  -1115   -701  -1378      *      * 
    29   2806   -444  -1270  -1265  -1732   -744  -1182  -1034  -1212  -1545  -1010   -869  -1380  -1102  -1325   -156   -259   -640  -2039  -1721    29
     -   -149   -500    233     43   -381    399    106   -626    210   -466   -720    275    394     45     96    359    117   -369   -294   -249 
     -    -33  -6045  -7087   -894  -1115   -701  -1378      *      * 
    30   -758  -1103  -1313  -1487  -2460   3331  -1562  -2502  -1720  -2644  -2081  -1324  -1775  -1590  -1790   -958  -1093  -1921  -2198  -2279    30
     -   -149   -500    233     43   -381    399    106   -626    210   -466   -720    275    394     45     96    359    117   -369   -294   -249 
     -    -33  -6045  -7087   -894  -1115   -701  -1378      *      * 
    31   -534  -1722    643   2416  -2219    635   -175  -1971    -23  -2022  -1266    231  -1371    172   -532   -410   -586  -1559  -2192  -1549    31
     -   -149   -500    233     43   -381    399    106   -626    210   -466   -720    275    394     45     96    359    117   -369   -294   -249 
     -    -33  -6045  -7087   -894  -1115   -701  -1378      *      * 
    32   -318   -370  -1636  -1089   -296  -1733   -672   1366   -839    276   1674  -1037  -1810   -684  -1006   -808   1586    810   -979   -612    32
     -   -149   -500    233     43   -381    399    106   -626    210   -466   -720    275    394     45     96    359    117   -369   -294   -249 
     -    -33  -6045  -7087   -894  -1115   -701  -1378      *      * 
    33  -1297  -1058  -2979  -2439    127  -2913  -1709    812  -2063   2298   2343  -2347  -2674  -1681  -2013  -2082  -1221    366  -1242  -1061    33
     -   -149   -500    233     43   -381    399    106   -626    210   -466   -720    275    394     45     96    359    117   -369   -294   -249 
     -    -33  -6045  -7087   -894  -1115   -701  -1378      *      * 
    34   -278   -252  -1756  -1172   -138  -1753   -588   1693   -872    340   1833  -1066  -1782   -696    114   -810   -221   1192   -775   -422    34
     -   -149   -500    233     43   -381    399    106   -626    210   -466   -720    275    394     45     96    359    117   -369   -294   -249 
     -    -33  -6045  -7087   -894  -1115   -701  -1378      *      * 
    35   -700   -665  -2337  -2135   -873  -1965  -1727   1107  -1863   -105     22  -1851  -2286  -1794  -1920  -1368   -823   2927  -1816  -1362    35
     -   -149   -500    233     43   -381    399    106   -626    210   -466   -720    275    394     45     96    359    117   -369   -294   -249 
     -    -33  -6045  -7087   -894  -1115   -701  -1378      *      * 
    36   -136   -823   -350    -53  -1009  -1048   1799   -877    175  -1075   -379   -176  -1350    104   -113   -233   2106   -609  -1290   -692    36
     -   -149   -500    233     43   -381    399    106   -626    210   -466   -720    275    394     45     96    359    117   -369   -294   -249 
     -    -33  -6045  -7087   -894  -1115   -701  -1378      *      * 
    37   -608   5196  -2368  -2362  -1635  -1253  -1702   -987  -2034  -1540  -1191  -1745  -1831  -1953  -1922   -934   -927   -770  -1855  -1692    37
     -   -149   -500    233     43   -381    399    106   -626    210   -466   -720    275    394     45     96    359    117   -369   -294   -249 
     -    -33  -6045  -7087   -894  -1115   -701  -1378      *      * 
    38   -934  -1220  -1352  -1451  -2187  -1314  -1456  -2160  -1488  -2268  -1827  -1359   3760  -1471  -1571  -1129  -1216  -1780  -2050  -2023    38
     -   -149   -500    233     43   -381    399    106   -626    210   -466   -720    275    394     45     96    359    117   -369   -294   -249 
     -    -33  -6045  -7087   -894  -1115   -701  -1378      *      * 
    39   -726   -565  -2509  -2051   1312  -2270  -1133   1090  -1790    458    597  -1785  -2313  -1505  -1806  -1442   -717   2392   -903   -267    39
     -   -149   -500    233     43   -381    399    106   -626    210   -466   -720    275    394     45     96    359    117   -369   -294   -249 
     -    -33  -6045  -7087   -894  -1115   -701  -1378      *      * 
    40   2806   -444  -1270  -1265  -1732   -744  -1182  -1034  -1212  -1545  -1010   -869  -1380  -1102  -1325   -156   -259   -640  -2039  -1721    40
     -   -149   -500    233     43   -381    399    106   -626    210   -466   -720    275    394     45     96    359    117   -369   -294   -249 
     -    -33  -6045  -7087   -894  -1115   -701  -1378      *      * 
    41   -758  -1103  -1313  -1487  -2460   3331  -1562  -2502  -1720  -2644  -2081  -1324  -1775  -1590  -1790   -958  -1093  -1921  -2198  -2279    41
     -   -149   -500    233     43   -381    399    106   -626    210   -466   -720    275    394     45     96    359    117   -369   -294   -249 
     -    -33  -6045  -7087   -894  -1115   -701  -1378      *      * 
    42  -1375  -1385  -1590  -1345   1435  -2196   2263  -1176   -990   -978   -669  -1056  -2263   -842  -1087  -1376  -1312  -1133    753   3611    42
     -   -149   -500    233     43   -381    399    106   -626    210   -466   -720    275    394     45     96    359    117   -369   -294   -249 
     -    -33  -6045  -7087   -894  -1115   -701  -1378      *      * 
    43   -934  -1220  -1352  -1451  -2187  -1314  -1456  -2160  -1488  -2268  -1827  -1359   3760  -1471  -1571  -1129  -1216  -1780  -2050  -2023    43
     -   -149   -500    233     43   -381    399    106   -626    210   -466   -720    275    394     45     96    359    117   -369   -294   -249 
     -    -33  -6045  -7087   -894  -1115   -701  -1378      *      * 
    44   -937   -633  -3035  -2594   -690  -2817  -2109   2729  -2344    328    405  -2395  -2768  -2148  -2398  -2039   -929   1969  -1905  -1526    44
     -   -149   -500    233     43   -381    399    106   -626    210   -466   -720    275    394     45     96    359    117   -369   -294   -249 
     -    -33  -6045  -7087   -894  -1115   -701  -1378      *      * 
    45   -776  -2409   2699   1618  -2636   -912   -155  -2469   -226  -2431  -1705    465  -1375    192   -935   -509   -814  -2019  -2620  -1758    45
     -   -149   -500    233     43   -381    399    106   -626    210   -466   -720    275    394     45     96    359    117   -369   -294   -249 
     -    -33  -6045  -7087   -894  -1115   -701  -1378      *      * 
    46    337   -318   -861   -690  -1719   -562   -739  -1311   -633  -1617   -850   -452  -1159   -527   -876   2256   1244   -750  -1962  -1545    46
     -   -149   -500    233     43   -381    399    106   -626    210   -466   -720    275    394     45     96    359    117   -369   -294   -249 
     -    -33  -6045  -7087   -894  -1115   -701  -1378      *      * 
    47   -937   -633  -3035  -2594   -690  -2817  -2109   2729  -2344    328    405  -2395  -2768  -2148  -2398  -2039   -929   1969  -1905  -1526    47
     -   -149   -500    233     43   -381    399    106   -626    210   -466   -720    275    394     45     96    359    117   -369   -294   -249 
     -    -33  -6045  -7087   -894  -1115   -701  -1378      *      * 
    48   -303   -627   -921   -558   -675  -1424   -434    294   -207   -275    157   -613  -1632   1132   -419   -590   -320   2064  -1200   -729    48
     -   -149   -500    233     43   -381    399    106   -626    210   -466   -720    275    394     45     96    359    117   -369   -294   -249 
     -    -33  -6045  -7087   -894  -1115   -701  -1378      *      * 
    49  -1926  -1577  -2416  -2370    192  -2070   -795  -1602  -1882  -1347  -1210  -2018  -2383  -1854  -1777  -2150  -1992  -1643   5696    560    49
     -   -149   -500    233     43   -381    399    106   -626    210   -466   -720    275    394     45     96    359    117   -369   -294   -249 
     -    -33  -6045  -7087   -894  -1115   -701  -1378      *      * 
    50   -988  -1921    379   3052  -2309  -1196   -495  -2108   -350  -2194  -1612   -103  -1621   -210   -770   -862  -1042  -1799  -2207  -1742    50
     -   -149   -500    233     43   -381    399    106   -626    210   -466   -720    275    394     45     96    359    117   -369   -294   -249 
     -    -33  -6045  -7087   -894  -1115   -701  -1378      *      * 
    51   -956  -1789  -1137   -331  -2339  -1647    131  -1855   1829  -1704   -994   -380  -1685    536   2725   -879   -772  -1594  -1696  -1425    51
     -      *      *      *      *      *      *      *      *      *      *      *      *      *      *      *      *      *      *      *      * 
     -      *      *      *      *      *      *      *      *      0 
//
HMMER2.0  [2.3.2]
NAME  sequence13
LENG  54
ALPH  Amino
RF    no
CS    no
MAP   yes
COM   hmmbuild sequence13.hmm sequence13.aln
COM   hmmcalibrate sequence13.hmm
NSEQ  6
DATE  Wed Jun 17 10:56:24 2009
CKSUM 268
XT      -8455     -4  -1000  -1000  -8455     -4  -8455     -4 
NULT      -4  -8455
NULE     595  -1558     85    338   -294    453  -1158    197    249    902  -1085   -142    -21   -313     45    531    201    384  -1998   -644 
EVD   -23.937206   0.329102
HMM        A      C      D      E      F      G      H      I      K      L      M      N      P      Q      R      S      T      V      W      Y    
         m->m   m->i   m->d   i->m   i->i   d->m   d->d   b->m   m->e
         -585      *  -1585
     1   -618  -1843   2725    597  -2444    926   -291  -2283   -341  -2313  -1579    265  -1391     33   -971   -470   -718  -1805  -2432  -1737     1
     -   -149   -500    233     43   -381    399    106   -626    210   -466   -720    275    394     45     96    359    117   -369   -294   -249 
     -    -33  -6045  -7087   -894  -1115   -701  -1378   -585      * 
     2     90   -735    -66     44  -1793   1674   -330  -1474   -141  -1641   -839   1310  -1197    -18   -534      7    761   -968  -1929  -1403     2
     -   -149   -500    233     43   -381    399    106   -626    210   -466   -720    275    394     45     96    359    117   -369   -294   -249 
     -    -33  -6045  -7087   -894  -1115   -701  -1378      *      * 
     3  -1181  -1614  -1431   -903  -2066  -1632   -446  -1944    559  -1867  -1326   -899  -1873   -156   3432  -1225  -1148  -1717  -1746  -1529     3
     -   -149   -500    233     43   -381    399    106   -626    210   -466   -720    275    394     45     96    359    117   -369   -294   -249 
     -    -33  -6045  -7087   -894  -1115   -701  -1378      *      * 
     4    329   -547   -733   -302   -758  -1242   -254     75    -68   -454    134   -391  -1448   1249   -348   -344   -131   1646  -1164   -719     4
     -   -149   -500    233     43   -381    399    106   -626    210   -466   -720    275    394     45     96    359    117   -369   -294   -249 
     -    -33  -6045  -7087   -894  -1115   -701  -1378      *      * 
     5  -1369  -1199  -2542  -2295   -129  -2453  -1603    488  -1867   2607    742  -2168  -2539  -1724  -1835  -1992  -1384    130  -1284   -897     5
     -   -149   -500    233     43   -381    399    106   -626    210   -466   -720    275    394     45     96    359    117   -369   -294   -249 
     -    -33  -6045  -7087   -894  -1115   -701  -1378      *      * 
     6   -934  -1220  -1352  -1451  -2187  -1314  -1456  -2160  -1488  -2268  -1827  -1359   3760  -1471  -1571  -1129  -1216  -1780  -2050  -2023     6
     -   -149   -500    233     43   -381    399    106   -626    210   -466   -720    275    394     45     96    359    117   -369   -294   -249 
     -    -33  -6045  -7087   -894  -1115   -701  -1378      *      * 
     7   -936   -627  -3049  -2606   -705  -2829  -2121   2689  -2360    311    394  -2405  -2775  -2164  -2415  -2050   -926   2040  -1917  -1537     7
     -   -149   -500    233     43   -381    399    106   -626    210   -466   -720    275    394     45     96    359    117   -369   -294   -249 
     -    -33  -6045  -7087   -894  -1115   -701  -1378      *      * 
     8   -637  -1349     -5   -148  -1773  -1078   -624  -1965   -499  -2112  -1514   3456  -1574   -435   -810   -661   -818  -1560  -1900  -1327     8
     -   -149   -500    233     43   -381    399    106   -626    210   -466   -720    275    394     45     96    359    117   -369   -294   -249 
     -    -33  -6045  -7087   -894  -1115   -701  -1378      *      * 
     9  -1181  -1614  -1431   -903  -2066  -1632   -446  -1944    559  -1867  -1326   -899  -1873   -156   3432  -1225  -1148  -1717  -1746  -1529     9
     -   -149   -500    233     43   -381    399    106   -626    210   -466   -720    275    394     45     96    359    117   -369   -294   -249 
     -    -33  -6045  -7087   -894  -1115   -701  -1378      *      * 
    10   -908  -1797  -1042   -260  -2344  -1615    147  -1866   2548  -1711   -986   -332  -1654    557   1908   -822   -730  -1592  -1705  -1415    10
     -   -149   -500    233     43   -381    399    106   -626    210   -466   -720    275    394     45     96    359    117   -369   -294   -249 
     -    -33  -6045  -7087   -894  -1115   -701  -1378      *      * 
    11   -862  -1548   -321   -247  -1672  -1336   -419  -1721    130  -1660  -1161   -427  -1678   3540    -59   -855   -904  -1495  -1728  -1237    11
     -   -149   -500    233     43   -381    399    106   -626    210   -466   -720    275    394     45     96    359    117   -369   -294   -249 
     -    -33  -6045  -7087   -894  -1115   -701  -1378      *      * 
    12   -705  -1742   -409     63  -2165  -1410    136  -1780   2401  -1677   -929   -111  -1524   1655    946   -604   -583  -1475  -1741  -1328    12
     -   -149   -500    233     43   -381    399    106   -626    210   -466   -720    275    394     45     96    359    117   -369   -294   -249 
     -    -33  -6045  -7087   -894  -1115   -701  -1378      *      * 
    13   -700   -665  -2337  -2135   -873  -1965  -1727   1107  -1863   -105     22  -1851  -2286  -1794  -1920  -1368   -823   2927  -1816  -1362    13
     -   -149   -500    233     43   -381    399    106   -626    210   -466   -720    275    394     45     96    359    117   -369   -294   -249 
     -    -33  -6045  -7087   -894  -1115   -701  -1378      *      * 
    14  -1601  -1340  -2512  -2455   3740  -2315   -379   -478  -2225   -175   -190  -1874  -2503  -1781  -2079  -1892  -1647   -683    210   1257    14
     -   -149   -500    233     43   -381    399    106   -626    210   -466   -720    275    394     45     96    359    117   -369   -294   -249 
     -    -33  -6045  -7087   -894  -1115   -701  -1378      *      * 
    15     88   -480   -670   -277   -972   -944   -282    445   -137   -801   -118   -306   1847    -70   -446    656    -22   -212  -1305   -839    15
     -   -149   -500    233     43   -381    399    106   -626    210   -466   -720    275    394     45     96    359    117   -369   -294   -249 
     -    -33  -6045  -7087   -894  -1115   -701  -1378      *      * 
    16   -637  -1349     -5   -148  -1773  -1078   -624  -1965   -499  -2112  -1514   3456  -1574   -435   -810   -661   -818  -1560  -1900  -1327    16
     -   -149   -500    233     43   -381    399    106   -626    210   -466   -720    275    394     45     96    359    117   -369   -294   -249 
     -    -33  -6045  -7087   -894  -1115   -701  -1378      *      * 
    17   -758  -1103  -1313  -1487  -2460   3331  -1562  -2502  -1720  -2644  -2081  -1324  -1775  -1590  -1790   -958  -1093  -1921  -2198  -2279    17
     -   -149   -500    233     43   -381    399    106   -626    210   -466   -720    275    394     45     96    359    117   -369   -294   -249 
     -    -33  -6045  -7087   -894  -1115   -701  -1378      *      * 
    18    -52   -555  -1173  -1112  -1571   -872  -1041   -862   -950  -1353   -866   -843  -1455   -937  -1084   -285   3069   -557  -1898  -1539    18
     -   -149   -500    233     43   -381    399    106   -626    210   -466   -720    275    394     45     96    359    117   -369   -294   -249 
     -    -33  -6045  -7087   -894  -1115   -701  -1378      *      * 
    19  -1369  -1199  -2542  -2295   -129  -2453  -1603    488  -1867   2607    742  -2168  -2539  -1724  -1835  -1992  -1384    130  -1284   -897    19
     -   -149   -500    233     43   -381    399    106   -626    210   -466   -720    275    394     45     96    359    117   -369   -294   -249 
     -    -33  -6045  -7087   -894  -1115   -701  -1378      *      * 
    20  -1016   -805  -2637  -2367   -591  -2470  -1853   3039  -2040    329    346  -2180  -2589  -1943  -2070  -1879  -1051   1184  -1698  -1261    20
     -   -149   -500    233     43   -381    399    106   -626    210   -466   -720    275    394     45     96    359    117   -369   -294   -249 
     -    -33  -6045  -7087   -894  -1115   -701  -1378      *      * 
    21  -1016   -805  -2637  -2367   -591  -2470  -1853   3039  -2040    329    346  -2180  -2589  -1943  -2070  -1879  -1051   1184  -1698  -1261    21
     -   -149   -500    233     43   -381    399    106   -626    210   -466   -720    275    394     45     96    359    117   -369   -294   -249 
     -    -33  -6045  -7087   -894  -1115   -701  -1378      *      * 
    22   -988  -1921    379   3052  -2309  -1196   -495  -2108   -350  -2194  -1612   -103  -1621   -210   -770   -862  -1042  -1799  -2207  -1742    22
     -   -149   -500    233     43   -381    399    106   -626    210   -466   -720    275    394     45     96    359    117   -369   -294   -249 
     -    -33  -6045  -7087   -894  -1115   -701  -1378      *      * 
    23   -637  -1349     -5   -148  -1773  -1078   -624  -1965   -499  -2112  -1514   3456  -1574   -435   -810   -661   -818  -1560  -1900  -1327    23
     -   -149   -500    233     43   -381    399    106   -626    210   -466   -720    275    394     45     96    359    117   -369   -294   -249 
     -    -33  -6045  -7087   -894  -1115   -701  -1378      *      * 
    24   -700   -665  -2337  -2135   -873  -1965  -1727   1107  -1863   -105     22  -1851  -2286  -1794  -1920  -1368   -823   2927  -1816  -1362    24
     -   -149   -500    233     43   -381    399    106   -626    210   -466   -720    275    394     45     96    359    117   -369   -294   -249 
     -    -33  -6045  -7087   -894  -1115   -701  -1378      *      * 
    25   -537  -1885    625   2181  -2144  -1039     19  -1892    371  -1871  -1099    302  -1345   1598    -56   -372   -513  -1519  -2061  -1388    25
     -   -149   -500    233     43   -381    399    106   -626    210   -466   -720    275    394     45     96    359    117   -369   -294   -249 
     -    -33  -6045  -7087   -894  -1115   -701  -1378      *      * 
    26  -1181  -1614  -1431   -903  -2066  -1632   -446  -1944    559  -1867  -1326   -899  -1873   -156   3432  -1225  -1148  -1717  -1746  -1529    26
     -   -149   -500    233     43   -381    399    106   -626    210   -466   -720    275    394     45     96    359    117   -369   -294   -249 
     -    -33  -6045  -7087   -894  -1115   -701  -1378      *      * 
    27    346  -1035   -101    404  -1251  -1079    177   -896    508  -1036    874    933  -1200   1135     63    615     -7   -614  -1375   -813    27
     -   -149   -500    233     43   -381    399    106   -626    210   -466   -720    275    394     45     96    359    117   -369   -294   -249 
     -    -33  -6045  -7087   -894  -1115   -701  -1378      *      * 
    28     -7   -513   -848   -520   -794  -1012   -428   -357   -313    510   -121   -483  -1392   -287   -561   1871   -145   -176  -1251   -708    28
     -   -149   -500    233     43   -381    399    106   -626    210   -466   -720    275    394     45     96    359    117   -369   -294   -249 
     -    -33  -6045  -7087   -894  -1115   -701  -1378      *      * 
    29  -1130  -2063   3441    243  -2502  -1157   -662  -2514   -843  -2578  -2029    -96  -1658   -421  -1434   -970  -1239  -2138  -2388  -1915    29
     -   -149   -500    233     43   -381    399    106   -626    210   -466   -720    275    394     45     96    359    117   -369   -294   -249 
     -    -33  -6045  -7087   -894  -1115   -701  -1378      *      * 
    30   -862  -1548   -321   -247  -1672  -1336   -419  -1721    130  -1660  -1161   -427  -1678   3540    -59   -855   -904  -1495  -1728  -1237    30
     -   -149   -500    233     43   -381    399    106   -626    210   -466   -720    275    394     45     96    359    117   -369   -294   -249 
     -    -33  -6045  -7087   -894  -1115   -701  -1378      *      * 
    31   2315   -276   -977   -904  -1868   1125   -942  -1454   -951  -1777  -1003   -561  -1166   -772  -1155    146     12   -827  -2098  -1749    31
     -   -149   -500    233     43   -381    399    106   -626    210   -466   -720    275    394     45     96    359    117   -369   -294   -249 
     -    -33  -6045  -7087   -894  -1115   -701  -1378      *      * 
    32    321   -311   -893   -704  -1615   -590   -721  -1169   -622  -1503   -752   -468  -1174   -522   -856   1221   2410   -661  -1880  -1467    32
     -   -149   -500    233     43   -381    399    106   -626    210   -466   -720    275    394     45     96    359    117   -369   -294   -249 
     -    -33  -6045  -7087   -894  -1115   -701  -1378      *      * 
    33  -1667  -1473  -2001  -1964   1181  -2210    -25  -1224  -1658  -1018   -871  -1505  -2415  -1423  -1618  -1747  -1692  -1248    501   4149    33
     -   -149   -500    233     43   -381    399    106   -626    210   -466   -720    275    394     45     96    359    117   -369   -294   -249 
     -    -33  -6045  -7087   -894  -1115   -701  -1378      *      * 
    34   -154  -1013    968    234  -1657   -894   -249  -1188   -108  -1481   -759     26  -1298     58   -552   -190   2334   -846  -1843  -1274    34
     -   -149   -500    233     43   -381    399    106   -626    210   -466   -720    275    394     45     96    359    117   -369   -294   -249 
     -    -33  -6045  -7087   -894  -1115   -701  -1378      *      * 
    35   -608   5196  -2368  -2362  -1635  -1253  -1702   -987  -2034  -1540  -1191  -1745  -1831  -1953  -1922   -934   -927   -770  -1855  -1692    35
     -   -149   -500    233     43   -381    399    106   -626    210   -466   -720    275    394     45     96    359    117   -369   -294   -249 
     -    -33  -6045  -7087   -894  -1115   -701  -1378      *      * 
    36   -903   -603  -3005  -2561   -751  -2788  -2093   2097  -2320    232    342  -2361  -2751  -2139  -2387  -2006   -897   2604  -1930  -1534    36
     -   -149   -500    233     43   -381    399    106   -626    210   -466   -720    275    394     45     96    359    117   -369   -294   -249 
     -    -33  -6045  -7087   -894  -1115   -701  -1378      *      * 
    37   2806   -444  -1270  -1265  -1732   -744  -1182  -1034  -1212  -1545  -1010   -869  -1380  -1102  -1325   -156   -259   -640  -2039  -1721    37
     -   -149   -500    233     43   -381    399    106   -626    210   -466   -720    275    394     45     96    359    117   -369   -294   -249 
     -    -33  -6045  -7087   -894  -1115   -701  -1378      *      * 
    38   -890  -1771   -971   -243  -2300  -1591    130  -1839   2670  -1701   -980   -323  -1646    536   1624   -809   -723  -1566  -1705  -1403    38
     -   -149   -500    233     43   -381    399    106   -626    210   -466   -720    275    394     45     96    359    117   -369   -294   -249 
     -    -33  -6045  -7087   -894  -1115   -701  -1378      *      * 
    39   -637  -1349     -5   -148  -1773  -1078   -624  -1965   -499  -2112  -1514   3456  -1574   -435   -810   -661   -818  -1560  -1900  -1327    39
     -   -149   -500    233     43   -381    399    106   -626    210   -466   -720    275    394     45     96    359    117   -369   -294   -249 
     -    -33  -6045  -7087   -894  -1115   -701  -1378      *      * 
    40    498   -858   -206    256  -1352   -946     39  -1001    336  -1151   -341     59    241    907    -95    777    915   -661  -1487   -945    40
     -   -149   -500    233     43   -381    399    106   -626    210   -466   -720    275    394     45     96    359    117   -369   -294   -249 
     -    -33  -6045  -7087   -894  -1115   -701  -1378      *      * 
    41   -535  -1795    476   1271  -2063  -1090     32  -1792    486  -1778  -1016    231  -1368   2630    124   -393   -501  -1443  -1961  -1337    41
     -   -149   -500    233     43   -381    399    106   -626    210   -466   -720    275    394     45     96    359    117   -369   -294   -249 
     -    -33  -6045  -7087   -894  -1115   -701  -1378      *      * 
    42   -758  -1103  -1313  -1487  -2460   3331  -1562  -2502  -1720  -2644  -2081  -1324  -1775  -1590  -1790   -958  -1093  -1921  -2198  -2279    42
     -   -149   -500    233     43   -381    399    106   -626    210   -466   -720    275    394     45     96    359    117   -369   -294   -249 
     -    -33  -6045  -7087   -894  -1115   -701  -1378      *      * 
    43  -1342  -1041  -2580  -2259   2321  -2491    167   -379  -1939    665     26  -1549  -2448  -1385  -1804  -1618  -1264   -484    765   3215    43
     -   -149   -500    233     43   -381    399    106   -626    210   -466   -720    275    394     45     96    359    117   -369   -294   -249 
     -    -33  -6045  -7087   -894  -1115   -701  -1378      *      * 
    44    334   -320   -862   -670  -1690   -571   -715  -1277   -606  -1582   -813   -444  -1159   -500   -855   2112   1515   -729  -1933  -1516    44
     -   -149   -500    233     43   -381    399    106   -626    210   -466   -720    275    394     45     96    359    117   -369   -294   -249 
     -    -33  -6045  -7087   -894  -1115   -701  -1378      *      * 
    45   2376   -226  -1053   -935  -1760   -504   -912  -1316   -906  -1669   -904   -558  -1145   -747  -1099   1074     60   -723  -2033  -1656    45
     -   -149   -500    233     43   -381    399    106   -626    210   -466   -720    275    394     45     96    359    117   -369   -294   -249 
     -    -33  -6045  -7087   -894  -1115   -701  -1378      *      * 
    46   -955  -1797  -1138   -323  -2352  -1648    137  -1864   1907  -1709   -995   -375  -1682    544   2672   -875   -768  -1601  -1698  -1427    46
     -   -149   -500    233     43   -381    399    106   -626    210   -466   -720    275    394     45     96    359    117   -369   -294   -249 
     -    -33  -6045  -7087   -894  -1115   -701  -1378      *      * 
    47   -470  -1430    441   1226  -2123   2231   -328  -1857   -186  -1970  -1242     64  -1402    -18   -631   -424   -581  -1441  -2135  -1585    47
     -   -149   -500    233     43   -381    399    106   -626    210   -466   -720    275    394     45     96    359    117   -369   -294   -249 
     -    -33  -6045  -7087   -894  -1115   -701  -1378      *      * 
    48   -100  -1207     42    446  -1590  -1020    147  -1264   1028  -1341   -508   1135  -1203    545    112    708    840   -909  -1609  -1020    48
     -   -149   -500    233     43   -381    399    106   -626    210   -466   -720    275    394     45     96    359    117   -369   -294   -249 
     -    -33  -6045  -7087   -894  -1115   -701  -1378      *      * 
    49  -1369  -1199  -2542  -2295   -129  -2453  -1603    488  -1867   2607    742  -2168  -2539  -1724  -1835  -1992  -1384    130  -1284   -897    49
     -   -149   -500    233     43   -381    399    106   -626    210   -466   -720    275    394     45     96    359    117   -369   -294   -249 
     -    -33  -6045  -7087   -894  -1115   -701  -1378      *      * 
    50   -988  -1921    379   3052  -2309  -1196   -495  -2108   -350  -2194  -1612   -103  -1621   -210   -770   -862  -1042  -1799  -2207  -1742    50
     -   -149   -500    233     43   -381    399    106   -626    210   -466   -720    275    394     45     96    359    117   -369   -294   -249 
     -    -33  -6045  -7087   -894  -1115   -701  -1378      *      * 
    51   -700   -665  -2337  -2135   -873  -1965  -1727   1107  -1863   -105     22  -1851  -2286  -1794  -1920  -1368   -823   2927  -1816  -1362    51
     -   -149   -500    233     43   -381    399    106   -626    210   -466   -720    275    394     45     96    359    117   -369   -294   -249 
     -    -33  -6045  -7087   -894  -1115   -701  -1378      *      * 
    52   -862  -1548   -321   -247  -1672  -1336   -419  -1721    130  -1660  -1161   -427  -1678   3540    -59   -855   -904  -1495  -1728  -1237    52
     -   -149   -500    233     43   -381    399    106   -626    210   -466   -720    275    394     45     96    359    117   -369   -294   -249 
     -    -33  -6045  -7087   -894  -1115   -701  -1378      *      * 
    53   -700   -665  -2337  -2135   -873  -1965  -1727   1107  -1863   -105     22  -1851  -2286  -1794  -1920  -1368   -823   2927  -1816  -1362    53
     -   -149   -500    233     43   -381    399    106   -626    210   -466   -720    275    394     45     96    359    117   -369   -294   -249 
     -    -33  -6045  -7087   -894  -1115   -701  -1378      *      * 
    54   -965   -982  -2125  -1844   -276  -2022  -1302    373  -1390    610   4141  -1701  -2229  -1356  -1425  -1444  -1028    126  -1279   -880    54
     -      *      *      *      *      *      *      *      *      *      *      *      *      *      *      *      *      *      *      *      * 
     -      *      *      *      *      *      *      *      *      0 
//
HMMER2.0  [2.3.2]
NAME  sequence15
LENG  40
ALPH  Amino
RF    no
CS    no
MAP   yes
COM   hmmbuild sequence15.hmm sequence15.aln
COM   hmmcalibrate sequence15.hmm
NSEQ  6
DATE  Wed Jun 17 10:56:27 2009
CKSUM 99
XT      -8455     -4  -1000  -1000  -8455     -4  -8455     -4 
NULT      -4  -8455
NULE     595  -1558     85    338   -294    453  -1158    197    249    902  -1085   -142    -21   -313     45    531    201    384  -1998   -644 
EVD   -21.953987   0.343684
HMM        A      C      D      E      F      G      H      I      K      L      M      N      P      Q      R      S      T      V      W      Y    
         m->m   m->i   m->d   i->m   i->i   d->m   d->d   b->m   m->e
         -585      *  -1585
     1   -700   -665  -2337  -2135   -873  -1965  -1727   1107  -1863   -105     22  -1851  -2286  -1794  -1920  -1368   -823   2927  -1816  -1362     1
     -   -149   -500    233     43   -381    399    106   -626    210   -466   -720    275    394     45     96    359    117   -369   -294   -249 
     -    -33  -6045  -7087   -894  -1115   -701  -1378   -585      * 
     2   -934  -1220  -1352  -1451  -2187  -1314  -1456  -2160  -1488  -2268  -1827  -1359   3760  -1471  -1571  -1129  -1216  -1780  -2050  -2023     2
     -   -149   -500    233     43   -381    399    106   -626    210   -466   -720    275    394     45     96    359    117   -369   -294   -249 
     -    -33  -6045  -7087   -894  -1115   -701  -1378      *      * 
     3   -934  -1220  -1352  -1451  -2187  -1314  -1456  -2160  -1488  -2268  -1827  -1359   3760  -1471  -1571  -1129  -1216  -1780  -2050  -2023     3
     -   -149   -500    233     43   -381    399    106   -626    210   -466   -720    275    394     45     96    359    117   -369   -294   -249 
     -    -33  -6045  -7087   -894  -1115   -701  -1378      *      * 
     4  -1181  -1614  -1431   -903  -2066  -1632   -446  -1944    559  -1867  -1326   -899  -1873   -156   3432  -1225  -1148  -1717  -1746  -1529     4
     -   -149   -500    233     43   -381    399    106   -626    210   -466   -720    275    394     45     96    359    117   -369   -294   -249 
     -    -33  -6045  -7087   -894  -1115   -701  -1378      *      * 
     5  -1926  -1577  -2416  -2370    192  -2070   -795  -1602  -1882  -1347  -1210  -2018  -2383  -1854  -1777  -2150  -1992  -1643   5696    560     5
     -   -149   -500    233     43   -381    399    106   -626    210   -466   -720    275    394     45     96    359    117   -369   -294   -249 
     -    -33  -6045  -7087   -894  -1115   -701  -1378      *      * 
     6  -1016   -805  -2637  -2367   -591  -2470  -1853   3039  -2040    329    346  -2180  -2589  -1943  -2070  -1879  -1051   1184  -1698  -1261     6
     -   -149   -500    233     43   -381    399    106   -626    210   -466   -720    275    394     45     96    359    117   -369   -294   -249 
     -    -33  -6045  -7087   -894  -1115   -701  -1378      *      * 
     7  -1006   -809  -2762  -2281   -137  -2617  -1643   1081  -1948   2049    905  -2130  -2549  -1673  -1956  -1808   -981   1576  -1368  -1074     7
     -   -149   -500    233     43   -381    399    106   -626    210   -466   -720    275    394     45     96    359    117   -369   -294   -249 
     -    -33  -6045  -7087   -894  -1115   -701  -1378      *      * 
     8   -988  -1921    379   3052  -2309  -1196   -495  -2108   -350  -2194  -1612   -103  -1621   -210   -770   -862  -1042  -1799  -2207  -1742     8
     -   -149   -500    233     43   -381    399    106   -626    210   -466   -720    275    394     45     96    359    117   -369   -294   -249 
     -    -33  -6045  -7087   -894  -1115   -701  -1378      *      * 
     9   -934  -1220  -1352  -1451  -2187  -1314  -1456  -2160  -1488  -2268  -1827  -1359   3760  -1471  -1571  -1129  -1216  -1780  -2050  -2023     9
     -   -149   -500    233     43   -381    399    106   -626    210   -466   -720    275    394     45     96    359    117   -369   -294   -249 
     -    -33  -6045  -7087   -894  -1115   -701  -1378      *      * 
    10    -52   -555  -1173  -1112  -1571   -872  -1041   -862   -950  -1353   -866   -843  -1455   -937  -1084   -285   3069   -557  -1898  -1539    10
     -   -149   -500    233     43   -381    399    106   -626    210   -466   -720    275    394     45     96    359    117   -369   -294   -249 
     -    -33  -6045  -7087   -894  -1115   -701  -1378      *      * 
    11  -1130  -2063   3441    243  -2502  -1157   -662  -2514   -843  -2578  -2029    -96  -1658   -421  -1434   -970  -1239  -2138  -2388  -1915    11
     -   -149   -500    233     43   -381    399    106   -626    210   -466   -720    275    394     45     96    359    117   -369   -294   -249 
     -    -33  -6045  -7087   -894  -1115   -701  -1378      *      * 
    12  -1028  -1686   -800   -442  -2171  -1521   -263  -1873   3103  -1859  -1251   -547  -1750     74    599  -1004   -972  -1620  -1812  -1528    12
     -   -149   -500    233     43   -381    399    106   -626    210   -466   -720    275    394     45     96    359    117   -369   -294   -249 
     -    -33  -6045  -7087   -894  -1115   -701  -1378      *      * 
    13   2806   -444  -1270  -1265  -1732   -744  -1182  -1034  -1212  -1545  -1010   -869  -1380  -1102  -1325   -156   -259   -640  -2039  -1721    13
     -   -149   -500    233     43   -381    399    106   -626    210   -466   -720    275    394     45     96    359    117   -369   -294   -249 
     -    -33  -6045  -7087   -894  -1115   -701  -1378      *      * 
    14  -1601  -1340  -2512  -2455   3740  -2315   -379   -478  -2225   -175   -190  -1874  -2503  -1781  -2079  -1892  -1647   -683    210   1257    14
     -   -149   -500    233     43   -381    399    106   -626    210   -466   -720    275    394     45     96    359    117   -369   -294   -249 
     -    -33  -6045  -7087   -894  -1115   -701  -1378      *      * 
    15   2806   -444  -1270  -1265  -1732   -744  -1182  -1034  -1212  -1545  -1010   -869  -1380  -1102  -1325   -156   -259   -640  -2039  -1721    15
     -   -149   -500    233     43   -381    399    106   -626    210   -466   -720    275    394     45     96    359    117   -369   -294   -249 
     -    -33  -6045  -7087   -894  -1115   -701  -1378      *      * 
    16   -862  -1548   -321   -247  -1672  -1336   -419  -1721    130  -1660  -1161   -427  -1678   3540    -59   -855   -904  -1495  -1728  -1237    16
     -   -149   -500    233     43   -381    399    106   -626    210   -466   -720    275    394     45     96    359    117   -369   -294   -249 
     -    -33  -6045  -7087   -894  -1115   -701  -1378      *      * 
    17   -758  -1103  -1313  -1487  -2460   3331  -1562  -2502  -1720  -2644  -2081  -1324  -1775  -1590  -1790   -958  -1093  -1921  -2198  -2279    17
     -   -149   -500    233     43   -381    399    106   -626    210   -466   -720    275    394     45     96    359    117   -369   -294   -249 
     -    -33  -6045  -7087   -894  -1115   -701  -1378      *      * 
    18    116   -498   -840   -867  -1751   -671   -949  -1625   -916  -1896  -1218   -622  -1304   -824  -1097   2786   -220  -1038  -1992  -1530    18
     -   -149   -500    233     43   -381    399    106   -626    210   -466   -720    275    394     45     96    359    117   -369   -294   -249 
     -    -33  -6045  -7087   -894  -1115   -701  -1378      *      * 
    19   -701  -2373   2483   1594  -2594   -902    -93  -2427   -118  -2364  -1601   1039  -1340    268   -815   -440   -725  -1963  -2566  -1695    19
     -   -149   -500    233     43   -381    399    106   -626    210   -466   -720    275    394     45     96    359    117   -369   -294   -249 
     -    -33  -6045  -7087   -894  -1115   -701  -1378      *      * 
    20   2806   -444  -1270  -1265  -1732   -744  -1182  -1034  -1212  -1545  -1010   -869  -1380  -1102  -1325   -156   -259   -640  -2039  -1721    20
     -   -149   -500    233     43   -381    399    106   -626    210   -466   -720    275    394     45     96    359    117   -369   -294   -249 
     -    -33  -6045  -7087   -894  -1115   -701  -1378      *      * 
    21    494  -1432   -458    129  -1847  -1300    165  -1437   2102  -1443   -658    -54  -1404    568   1199   -374   -340  -1129  -1611  -1160    21
     -   -149   -500    233     43   -381    399    106   -626    210   -466   -720    275    394     45     96    359    117   -369   -294   -249 
     -    -33  -6045  -7087   -894  -1115   -701  -1378      *      * 
    22   -921   -605  -3062  -2616   -753  -2839  -2138   2343  -2381    243    349  -2412  -2783  -2189  -2440  -2056   -911   2443  -1947  -1559    22
     -   -149   -500    233     43   -381    399    106   -626    210   -466   -720    275    394     45     96    359    117   -369   -294   -249 
     -    -33  -6045  -7087   -894  -1115   -701  -1378      *      * 
    23   -988  -1921    379   3052  -2309  -1196   -495  -2108   -350  -2194  -1612   -103  -1621   -210   -770   -862  -1042  -1799  -2207  -1742    23
     -   -149   -500    233     43   -381    399    106   -626    210   -466   -720    275    394     45     96    359    117   -369   -294   -249 
     -    -33  -6045  -7087   -894  -1115   -701  -1378      *      * 
    24   -608   5196  -2368  -2362  -1635  -1253  -1702   -987  -2034  -1540  -1191  -1745  -1831  -1953  -1922   -934   -927   -770  -1855  -1692    24
     -   -149   -500    233     43   -381    399    106   -626    210   -466   -720    275    394     45     96    359    117   -369   -294   -249 
     -    -33  -6045  -7087   -894  -1115   -701  -1378      *      * 
    25  -1028  -1686   -800   -442  -2171  -1521   -263  -1873   3103  -1859  -1251   -547  -1750     74    599  -1004   -972  -1620  -1812  -1528    25
     -   -149   -500    233     43   -381    399    106   -626    210   -466   -720    275    394     45     96    359    117   -369   -294   -249 
     -    -33  -6045  -7087   -894  -1115   -701  -1378      *      * 
    26   2806   -444  -1270  -1265  -1732   -744  -1182  -1034  -1212  -1545  -1010   -869  -1380  -1102  -1325   -156   -259   -640  -2039  -1721    26
     -   -149   -500    233     43   -381    399    106   -626    210   -466   -720    275    394     45     96    359    117   -369   -294   -249 
     -    -33  -6045  -7087   -894  -1115   -701  -1378      *      * 
    27  -1130  -2063   3441    243  -2502  -1157   -662  -2514   -843  -2578  -2029    -96  -1658   -421  -1434   -970  -1239  -2138  -2388  -1915    27
     -   -149   -500    233     43   -381    399    106   -626    210   -466   -720    275    394     45     96    359    117   -369   -294   -249 
     -    -33  -6045  -7087   -894  -1115   -701  -1378      *      * 
    28   -758  -1103  -1313  -1487  -2460   3331  -1562  -2502  -1720  -2644  -2081  -1324  -1775  -1590  -1790   -958  -1093  -1921  -2198  -2279    28
     -   -149   -500    233     43   -381    399    106   -626    210   -466   -720    275    394     45     96    359    117   -369   -294   -249 
     -    -33  -6045  -7087   -894  -1115   -701  -1378      *      * 
    29  -1601  -1340  -2512  -2455   3740  -2315   -379   -478  -2225   -175   -190  -1874  -2503  -1781  -2079  -1892  -1647   -683    210   1257    29
     -   -149   -500    233     43   -381    399    106   -626    210   -466   -720    275    394     45     96    359    117   -369   -294   -249 
     -    -33  -6045  -7087   -894  -1115   -701  -1378      *      * 
    30   -934  -1220  -1352  -1451  -2187  -1314  -1456  -2160  -1488  -2268  -1827  -1359   3760  -1471  -1571  -1129  -1216  -1780  -2050  -2023    30
     -   -149   -500    233     43   -381    399    106   -626    210   -466   -720    275    394     45     96    359    117   -369   -294   -249 
     -    -33  -6045  -7087   -894  -1115   -701  -1378      *      * 
    31   -903  -1791  -1025   -255  -2334  -1609    143  -1860   2586  -1708   -984   -329  -1651    553   1828   -818   -727  -1585  -1705  -1412    31
     -   -149   -500    233     43   -381    399    106   -626    210   -466   -720    275    394     45     96    359    117   -369   -294   -249 
     -    -33  -6045  -7087   -894  -1115   -701  -1378      *      * 
    32   -934  -1220  -1352  -1451  -2187  -1314  -1456  -2160  -1488  -2268  -1827  -1359   3760  -1471  -1571  -1129  -1216  -1780  -2050  -2023    32
     -   -149   -500    233     43   -381    399    106   -626    210   -466   -720    275    394     45     96    359    117   -369   -294   -249 
     -    -33  -6045  -7087   -894  -1115   -701  -1378      *      * 
    33   -287   -958   -444    -73  -1036  -1242   -141   -460    291   -702   -191   -232  -1456   2502     21   -384   -293    713  -1375   -841    33
     -   -149   -500    233     43   -381    399    106   -626    210   -466   -720    275    394     45     96    359    117   -369   -294   -249 
     -    -33  -6045  -7087   -894  -1115   -701  -1378      *      * 
    34   -902   -603  -3002  -2558   -750  -2785  -2090   2087  -2317    232    342  -2358  -2749  -2137  -2384  -2003   -896   2609  -1929  -1533    34
     -   -149   -500    233     43   -381    399    106   -626    210   -466   -720    275    394     45     96    359    117   -369   -294   -249 
     -    -33  -6045  -7087   -894  -1115   -701  -1378      *      * 
    35    321   -311   -893   -706  -1615   -590   -723  -1168   -623  -1502   -752   -469  -1174   -524   -857   1205   2419   -660  -1880  -1467    35
     -   -149   -500    233     43   -381    399    106   -626    210   -466   -720    275    394     45     96    359    117   -369   -294   -249 
     -    -33  -6045  -7087   -894  -1115   -701  -1378      *      * 
    36  -1926  -1577  -2416  -2370    192  -2070   -795  -1602  -1882  -1347  -1210  -2018  -2383  -1854  -1777  -2150  -1992  -1643   5696    560    36
     -   -149   -500    233     43   -381    399    106   -626    210   -466   -720    275    394     45     96    359    117   -369   -294   -249 
     -    -33  -6045  -7087   -894  -1115   -701  -1378      *      * 
    37  -1028  -1686   -800   -442  -2171  -1521   -263  -1873   3103  -1859  -1251   -547  -1750     74    599  -1004   -972  -1620  -1812  -1528    37
     -   -149   -500    233     43   -381    399    106   -626    210   -466   -720    275    394     45     96    359    117   -369   -294   -249 
     -    -33  -6045  -7087   -894  -1115   -701  -1378      *      * 
    38   -925  -1810  -1088   -277  -2369  -1631    152  -1881   2396  -1717   -992   -343  -1662    564   2170   -837   -740  -1608  -1705  -1423    38
     -   -149   -500    233     43   -381    399    106   -626    210   -466   -720    275    394     45     96    359    117   -369   -294   -249 
     -    -33  -6045  -7087   -894  -1115   -701  -1378      *      * 
    39   2806   -444  -1270  -1265  -1732   -744  -1182  -1034  -1212  -1545  -1010   -869  -1380  -1102  -1325   -156   -259   -640  -2039  -1721    39
     -   -149   -500    233     43   -381    399    106   -626    210   -466   -720    275    394     45     96    359    117   -369   -294   -249 
     -    -33  -6045  -7087   -894  -1115   -701  -1378      *      * 
    40   1063   -355   -879   -412   -947   -900   -344   -350   -268   -762    -56   -379    748   -154   -575    -42    993    746  -1288   -862    40
     -      *      *      *      *      *      *      *      *      *      *      *      *      *      *      *      *      *      *      *      * 
     -      *      *      *      *      *      *      *      *      0 
//
HMMER2.0  [2.3.2]
NAME  sequence16
LENG  58
ALPH  Amino
RF    no
CS    no
MAP   yes
COM   hmmbuild sequence16.hmm sequence16.aln
COM   hmmcalibrate sequence16.hmm
NSEQ  6
DATE  Wed Jun 17 10:56:29 2009
CKSUM 7515
XT      -8455     -4  -1000  -1000  -8455     -4  -8455     -4 
NULT      -4  -8455
NULE     595  -1558     85    338   -294    453  -1158    197    249    902  -1085   -142    -21   -313     45    531    201    384  -1998   -644 
EVD   -25.941290   0.309879
HMM        A      C      D      E      F      G      H      I      K      L      M      N      P      Q      R      S      T      V      W      Y    
         m->m   m->i   m->d   i->m   i->i   d->m   d->d   b->m   m->e
         -585      *  -1585
     1   -758  -1103  -1313  -1487  -2460   3331  -1562  -2502  -1720  -2644  -2081  -1324  -1775  -1590  -1790   -958  -1093  -1921  -2198  -2279     1
     -   -149   -500    233     43   -381    399    106   -626    210   -466   -720    275    394     45     96    359    117   -369   -294   -249 
     -    -33  -6045  -7087   -894  -1115   -701  -1378   -585      * 
     2   -161  -1203   2006    467  -1640   -939    -19  -1235    185  -1441   -660    198  -1242    340   -314    606   -199     81  -1768  -1141     2
     -   -149   -500    233     43   -381    399    106   -626    210   -466   -720    275    394     45     96    359    117   -369   -294   -249 
     -    -33  -6045  -7087   -894  -1115   -701  -1378      *      * 
     3    310   -308   -911   -752  -1604   -596   -757  -1128   -662  -1493   -760   -496  -1188   -573   -877    843   2601   -635  -1884  -1472     3
     -   -149   -500    233     43   -381    399    106   -626    210   -466   -720    275    394     45     96    359    117   -369   -294   -249 
     -    -33  -6045  -7087   -894  -1115   -701  -1378      *      * 
     4   -934  -1220  -1352  -1451  -2187  -1314  -1456  -2160  -1488  -2268  -1827  -1359   3760  -1471  -1571  -1129  -1216  -1780  -2050  -2023     4
     -   -149   -500    233     43   -381    399    106   -626    210   -466   -720    275    394     45     96    359    117   -369   -294   -249 
     -    -33  -6045  -7087   -894  -1115   -701  -1378      *      * 
     5    -93   -887     75    -16  -2006   2292   -527  -1844   -424  -1993  -1231   1321  -1300   -263   -795   -168   -330  -1275  -2118  -1591     5
     -   -149   -500    233     43   -381    399    106   -626    210   -466   -720    275    394     45     96    359    117   -369   -294   -249 
     -    -33  -6045  -7087   -894  -1115   -701  -1378      *      * 
     6   -660  -2322   2233   1730  -2550   -907    -68  -2376    -61  -2311  -1533   1278  -1327    300   -742   -409   -678  -1913  -2511  -1655     6
     -   -149   -500    233     43   -381    399    106   -626    210   -466   -720    275    394     45     96    359    117   -369   -294   -249 
     -    -33  -6045  -7087   -894  -1115   -701  -1378      *      * 
     7  -1667  -1473  -2001  -1964   1181  -2210    -25  -1224  -1658  -1018   -871  -1505  -2415  -1423  -1618  -1747  -1692  -1248    501   4149     7
     -   -149   -500    233     43   -381    399    106   -626    210   -466   -720    275    394     45     96    359    117   -369   -294   -249 
     -    -33  -6045  -7087   -894  -1115   -701  -1378      *      * 
     8   -251  -1151   -415    196  -1372  -1258    173     51   1682  -1076   -307    -12  -1333    547   1083   -252    445   -697  -1385   -899     8
     -   -149   -500    233     43   -381    399    106   -626    210   -466   -720    275    394     45     96    359    117   -369   -294   -249 
     -    -33  -6045  -7087   -894  -1115   -701  -1378      *      * 
     9  -1130  -2063   3441    243  -2502  -1157   -662  -2514   -843  -2578  -2029    -96  -1658   -421  -1434   -970  -1239  -2138  -2388  -1915     9
     -   -149   -500    233     43   -381    399    106   -626    210   -466   -720    275    394     45     96    359    117   -369   -294   -249 
     -    -33  -6045  -7087   -894  -1115   -701  -1378      *      * 
    10  -1185   -897  -3119  -2559   1114  -2882  -1586   1492  -2279   2113   1172  -2359  -2641  -1763  -2164  -2025  -1104    550  -1066   -748    10
     -   -149   -500    233     43   -381    399    106   -626    210   -466   -720    275    394     45     96    359    117   -369   -294   -249 
     -    -33  -6045  -7087   -894  -1115   -701  -1378      *      * 
    11   -921  -1808  -1077   -272  -2364  -1628    151  -1879   2438  -1716   -991   -340  -1660    563   2104   -833   -737  -1605  -1705  -1422    11
     -   -149   -500    233     43   -381    399    106   -626    210   -466   -720    275    394     45     96    359    117   -369   -294   -249 
     -   -200  -6045  -3133   -894  -1115   -701  -1378      *      * 
    12    -46   -888   -182    299  -1123  -1063    152   -738    970   -277   -145     83    677    491    163    453    -15   -485  -1278   -758    12
     -   -149   -500    233     43   -381    399    106   -626    210   -466   -720    275    394     45     96    359    117   -369   -294   -249 
     -    -37  -5882  -6924   -894  -1115   -598  -1559      *      * 
    13    -15   -893    103    148  -1814   -764   -294  -1622    -94  -1758   -966   2059  -1232     17   -493   1617   -195  -1110  -1949  -1353    13
     -   -149   -500    233     43   -381    399    106   -626    210   -466   -720    275    394     45     96    359    117   -369   -294   -249 
     -    -33  -6045  -7087   -894  -1115   -701  -1378      *      * 
    14   -632  -2091   1943    768  -2383   -911   -131  -2252   -129  -2247  -1495   2514  -1348    217   -772   -424   -677  -1806  -2408  -1596    14
     -   -149   -500    233     43   -381    399    106   -626    210   -466   -720    275    394     45     96    359    117   -369   -294   -249 
     -    -33  -6045  -7087   -894  -1115   -701  -1378      *      * 
    15    -13   -946    101    252  -1767   -814   -158  -1488     85  -1604   -792   1647   1530    187   -343    657   -138  -1026  -1863  -1285    15
     -   -149   -500    233     43   -381    399    106   -626    210   -466   -720    275    394     45     96    359    117   -369   -294   -249 
     -   -175  -6045  -3333   -894  -1115   -701  -1378      *      * 
    16   -155  -1353   1266    638  -1497   -975    193  -1276    458  -1350   -529    966  -1174    576    -51    483   -119   -941  -1585    764    16
     -   -149   -500    233     43   -381    399    106   -626    210   -466   -720    275    394     45     96    359    117   -369   -294   -249 
     -    -36  -5906  -6948   -894  -1115   -610  -1535      *      * 
    17   -883   -596  -2938  -2412   -391  -2711  -1756   2464  -2156    613   1771  -2216  -2602  -1857  -2159  -1866   -840   1737  -1521  -1230    17
     -   -149   -500    233     43   -381    399    106   -626    210   -466   -720    275    394     45     96    359    117   -369   -294   -249 
     -    -33  -6045  -7087   -894  -1115   -701  -1378      *      * 
    18   -258  -1138   -431    175  -1362  -1260    166     60   1137  -1078   -307    -26  -1340    534   1740    282   -178   -707  -1375   -896    18
     -   -149   -500    233     43   -381    399    106   -626    210   -466   -720    275    394     45     96    359    117   -369   -294   -249 
     -    -33  -6045  -7087   -894  -1115   -701  -1378      *      * 
    19   -889   -604  -2955  -2515   -744  -2742  -2053   1968  -2268    230    340  -2318  -2722  -2096  -2340  -1960   -886   2665  -1913  -1511    19
     -   -149   -500    233     43   -381    399    106   -626    210   -466   -720    275    394     45     96    359    117   -369   -294   -249 
     -    -33  -6045  -7087   -894  -1115   -701  -1378      *      * 
    20   -988  -1921    379   3052  -2309  -1196   -495  -2108   -350  -2194  -1612   -103  -1621   -210   -770   -862  -1042  -1799  -2207  -1742    20
     -   -149   -500    233     43   -381    399    106   -626    210   -466   -720    275    394     45     96    359    117   -369   -294   -249 
     -    -33  -6045  -7087   -894  -1115   -701  -1378      *      * 
    21   -760  -2398   2576   1783  -2625   -912   -142  -2457   -201  -2414  -1680    468  -1369    208   -905   -495   -794  -2005  -2605  -1744    21
     -   -149   -500    233     43   -381    399    106   -626    210   -466   -720    275    394     45     96    359    117   -369   -294   -249 
     -    -33  -6045  -7087   -894  -1115   -701  -1378      *      * 
    22   -758  -1103  -1313  -1487  -2460   3331  -1562  -2502  -1720  -2644  -2081  -1324  -1775  -1590  -1790   -958  -1093  -1921  -2198  -2279    22
     -   -149   -500    233     43   -381    399    106   -626    210   -466   -720    275    394     45     96    359    117   -369   -294   -249 
     -    -33  -6045  -7087   -894  -1115   -701  -1378      *      * 
    23    313   -308   -908   -744  -1606   -594   -751  -1136   -655  -1494   -758   -491  -1185   -564   -874    908   2572   -640  -1883  -1471    23
     -   -149   -500    233     43   -381    399    106   -626    210   -466   -720    275    394     45     96    359    117   -369   -294   -249 
     -    -33  -6045  -7087   -894  -1115   -701  -1378      *      * 
    24  -1369  -1199  -2542  -2295   -129  -2453  -1603    488  -1867   2607    742  -2168  -2539  -1724  -1835  -1992  -1384    130  -1284   -897    24
     -   -149   -500    233     43   -381    399    106   -626    210   -466   -720    275    394     45     96    359    117   -369   -294   -249 
     -    -33  -6045  -7087   -894  -1115   -701  -1378      *      * 
    25    -37   -625   -472     35    445  -1161   1206   -372    165   -607    117   -128  -1301    243   -205   1070    528   -179   -951   -397    25
     -   -149   -500    233     43   -381    399    106   -626    210   -466   -720    275    394     45     96    359    117   -369   -294   -249 
     -    -33  -6045  -7087   -894  -1115   -701  -1378      *      * 
    26   -938   -645  -3006  -2570   -665  -2792  -2085   2781  -2311    357    424  -2373  -2752  -2119  -2365  -2017   -933   1857  -1883  -1504    26
     -   -149   -500    233     43   -381    399    106   -626    210   -466   -720    275    394     45     96    359    117   -369   -294   -249 
     -    -33  -6045  -7087   -894  -1115   -701  -1378      *      * 
    27   -155  -1452    810    621  -1700    -43    207  -1410    540   -595   -590   1236  -1184   1164     36    -56   -108  -1042  -1691  -1038    27
     -   -149   -500    233     43   -381    399    106   -626    210   -466   -720    275    394     45     96    359    117   -369   -294   -249 
     -    -33  -6045  -7087   -894  -1115   -701  -1378      *      * 
    28   -637  -1349     -5   -148  -1773  -1078   -624  -1965   -499  -2112  -1514   3456  -1574   -435   -810   -661   -818  -1560  -1900  -1327    28
     -   -149   -500    233     43   -381    399    106   -626    210   -466   -720    275    394     45     96    359    117   -369   -294   -249 
     -    -33  -6045  -7087   -894  -1115   -701  -1378      *      * 
    29  -1016   -805  -2637  -2367   -591  -2470  -1853   3039  -2040    329    346  -2180  -2589  -1943  -2070  -1879  -1051   1184  -1698  -1261    29
     -   -149   -500    233     43   -381    399    106   -626    210   -466   -720    275    394     45     96    359    117   -369   -294   -249 
     -    -33  -6045  -7087   -894  -1115   -701  -1378      *      * 
    30   -862  -1548   -321   -247  -1672  -1336   -419  -1721    130  -1660  -1161   -427  -1678   3540    -59   -855   -904  -1495  -1728  -1237    30
     -   -149   -500    233     43   -381    399    106   -626    210   -466   -720    275    394     45     96    359    117   -369   -294   -249 
     -    -33  -6045  -7087   -894  -1115   -701  -1378      *      * 
    31  -1028  -1686   -800   -442  -2171  -1521   -263  -1873   3103  -1859  -1251   -547  -1750     74    599  -1004   -972  -1620  -1812  -1528    31
     -   -149   -500    233     43   -381    399    106   -626    210   -466   -720    275    394     45     96    359    117   -369   -294   -249 
     -    -33  -6045  -7087   -894  -1115   -701  -1378      *      * 
    32    329   -321   -866   -659  -1651   -582   -696  -1232   -586  -1539   -773   -441  -1162   -481   -838   1825   1910   -701  -1899  -1482    32
     -   -149   -500    233     43   -381    399    106   -626    210   -466   -720    275    394     45     96    359    117   -369   -294   -249 
     -    -33  -6045  -7087   -894  -1115   -701  -1378      *      * 
    33    -94   -985    217    195  -1842   -784   -306  -1693   -120  -1829  -1056   2692  -1264     -4   -516    804   -273  -1188  -1985  -1362    33
     -   -149   -500    233     43   -381    399    106   -626    210   -466   -720    275    394     45     96    359    117   -369   -294   -249 
     -    -33  -6045  -7087   -894  -1115   -701  -1378      *      * 
    34   -988  -1921    379   3052  -2309  -1196   -495  -2108   -350  -2194  -1612   -103  -1621   -210   -770   -862  -1042  -1799  -2207  -1742    34
     -   -149   -500    233     43   -381    399    106   -626    210   -466   -720    275    394     45     96    359    117   -369   -294   -249 
     -    -33  -6045  -7087   -894  -1115   -701  -1378      *      * 
    35   -758  -1103  -1313  -1487  -2460   3331  -1562  -2502  -1720  -2644  -2081  -1324  -1775  -1590  -1790   -958  -1093  -1921  -2198  -2279    35
     -   -149   -500    233     43   -381    399    106   -626    210   -466   -720    275    394     45     96    359    117   -369   -294   -249 
     -    -33  -6045  -7087   -894  -1115   -701  -1378      *      * 
    36  -1667  -1473  -2001  -1964   1181  -2210    -25  -1224  -1658  -1018   -871  -1505  -2415  -1423  -1618  -1747  -1692  -1248    501   4149    36
     -   -149   -500    233     43   -381    399    106   -626    210   -466   -720    275    394     45     96    359    117   -369   -294   -249 
     -    -33  -6045  -7087   -894  -1115   -701  -1378      *      * 
    37  -1667  -1473  -2001  -1964   1181  -2210    -25  -1224  -1658  -1018   -871  -1505  -2415  -1423  -1618  -1747  -1692  -1248    501   4149    37
     -   -149   -500    233     43   -381    399    106   -626    210   -466   -720    275    394     45     96    359    117   -369   -294   -249 
     -    -33  -6045  -7087   -894  -1115   -701  -1378      *      * 
    38  -1309  -1071  -2979  -2444    124  -2921  -1719    815  -2059   2354   2115  -2355  -2684  -1687  -2012  -2096  -1235    370  -1250  -1062    38
     -   -149   -500    233     43   -381    399    106   -626    210   -466   -720    275    394     45     96    359    117   -369   -294   -249 
     -    -33  -6045  -7087   -894  -1115   -701  -1378      *      * 
    39   -608   5196  -2368  -2362  -1635  -1253  -1702   -987  -2034  -1540  -1191  -1745  -1831  -1953  -1922   -934   -927   -770  -1855  -1692    39
     -   -149   -500    233     43   -381    399    106   -626    210   -466   -720    275    394     45     96    359    117   -369   -294   -249 
     -    -33  -6045  -7087   -894  -1115   -701  -1378      *      * 
    40   -988  -1921    379   3052  -2309  -1196   -495  -2108   -350  -2194  -1612   -103  -1621   -210   -770   -862  -1042  -1799  -2207  -1742    40
     -   -149   -500    233     43   -381    399    106   -626    210   -466   -720    275    394     45     96    359    117   -369   -294   -249 
     -    -33  -6045  -7087   -894  -1115   -701  -1378      *      * 
    41   2806   -444  -1270  -1265  -1732   -744  -1182  -1034  -1212  -1545  -1010   -869  -1380  -1102  -1325   -156   -259   -640  -2039  -1721    41
     -   -149   -500    233     43   -381    399    106   -626    210   -466   -720    275    394     45     96    359    117   -369   -294   -249 
     -    -33  -6045  -7087   -894  -1115   -701  -1378      *      * 
    42   -310   -294  -1906  -1397   -464  -1774   -894   1778  -1154      1    436  -1244  -1907   -982  -1277    199   -313   1930  -1124   -730    42
     -   -149   -500    233     43   -381    399    106   -626    210   -466   -720    275    394     45     96    359    117   -369   -294   -249 
     -    -33  -6045  -7087   -894  -1115   -701  -1378      *      * 
    43   -637  -1349     -5   -148  -1773  -1078   -624  -1965   -499  -2112  -1514   3456  -1574   -435   -810   -661   -818  -1560  -1900  -1327    43
     -   -149   -500    233     43   -381    399    106   -626    210   -466   -720    275    394     45     96    359    117   -369   -294   -249 
     -    -33  -6045  -7087   -894  -1115   -701  -1378      *      * 
    44   -758  -1103  -1313  -1487  -2460   3331  -1562  -2502  -1720  -2644  -2081  -1324  -1775  -1590  -1790   -958  -1093  -1921  -2198  -2279    44
     -   -149   -500    233     43   -381    399    106   -626    210   -466   -720    275    394     45     96    359    117   -369   -294   -249 
     -    -33  -6045  -7087   -894  -1115   -701  -1378      *      * 
    45  -1016   -805  -2637  -2367   -591  -2470  -1853   3039  -2040    329    346  -2180  -2589  -1943  -2070  -1879  -1051   1184  -1698  -1261    45
     -   -149   -500    233     43   -381    399    106   -626    210   -466   -720    275    394     45     96    359    117   -369   -294   -249 
     -    -33  -6045  -7087   -894  -1115   -701  -1378      *      * 
    46   -758  -1103  -1313  -1487  -2460   3331  -1562  -2502  -1720  -2644  -2081  -1324  -1775  -1590  -1790   -958  -1093  -1921  -2198  -2279    46
     -   -149   -500    233     43   -381    399    106   -626    210   -466   -720    275    394     45     96    359    117   -369   -294   -249 
     -    -33  -6045  -7087   -894  -1115   -701  -1378      *      * 
    47   1559   -256   -971   -826  -1798   -507   -848  -1395   -806  -1706   -923   -505  -1136   -654  -1032   2124     62   -778  -2044  -1654    47
     -   -149   -500    233     43   -381    399    106   -626    210   -466   -720    275    394     45     96    359    117   -369   -294   -249 
     -    -33  -6045  -7087   -894  -1115   -701  -1378      *      * 
    48   -758  -1103  -1313  -1487  -2460   3331  -1562  -2502  -1720  -2644  -2081  -1324  -1775  -1590  -1790   -958  -1093  -1921  -2198  -2279    48
     -   -149   -500    233     43   -381    399    106   -626    210   -466   -720    275    394     45     96    359    117   -369   -294   -249 
     -    -33  -6045  -7087   -894  -1115   -701  -1378      *      * 
    49  -1369  -1199  -2542  -2295   -129  -2453  -1603    488  -1867   2607    742  -2168  -2539  -1724  -1835  -1992  -1384    130  -1284   -897    49
     -   -149   -500    233     43   -381    399    106   -626    210   -466   -720    275    394     45     96    359    117   -369   -294   -249 
     -    -33  -6045  -7087   -894  -1115   -701  -1378      *      * 
    50    116   -498   -840   -867  -1751   -671   -949  -1625   -916  -1896  -1218   -622  -1304   -824  -1097   2786   -220  -1038  -1992  -1530    50
     -   -149   -500    233     43   -381    399    106   -626    210   -466   -720    275    394     45     96    359    117   -369   -294   -249 
     -    -33  -6045  -7087   -894  -1115   -701  -1378      *      * 
    51   2806   -444  -1270  -1265  -1732   -744  -1182  -1034  -1212  -1545  -1010   -869  -1380  -1102  -1325   -156   -259   -640  -2039  -1721    51
     -   -149   -500    233     43   -381    399    106   -626    210   -466   -720    275    394     45     96    359    117   -369   -294   -249 
     -    -33  -6045  -7087   -894  -1115   -701  -1378      *      * 
    52   -700   -665  -2337  -2135   -873  -1965  -1727   1107  -1863   -105     22  -1851  -2286  -1794  -1920  -1368   -823   2927  -1816  -1362    52
     -   -149   -500    233     43   -381    399    106   -626    210   -466   -720    275    394     45     96    359    117   -369   -294   -249 
     -    -33  -6045  -7087   -894  -1115   -701  -1378      *      * 
    53   -541   -498  -2157  -1757   -641  -2000  -1344   2625  -1459    125    344  -1581  -2177  -1360  -1566  -1208    532   1239  -1534  -1136    53
     -   -149   -500    233     43   -381    399    106   -626    210   -466   -720    275    394     45     96    359    117   -369   -294   -249 
     -    -33  -6045  -7087   -894  -1115   -701  -1378      *      * 
    54   -430   -417  -1813  -1237   1543  -1866   -592    510   -973   1277   1791  -1146  -1857    488  -1070   -918   -362    358   -643   -229    54
     -   -149   -500    233     43   -381    399    106   -626    210   -466   -720    275    394     45     96    359    117   -369   -294   -249 
     -    -33  -6045  -7087   -894  -1115   -701  -1378      *      * 
    55   -938   -639  -3021  -2583   -678  -2805  -2097   2757  -2328    343    415  -2384  -2760  -2134  -2383  -2029   -931   1912  -1894  -1515    55
     -   -149   -500    233     43   -381    399    106   -626    210   -466   -720    275    394     45     96    359    117   -369   -294   -249 
     -    -33  -6045  -7087   -894  -1115   -701  -1378      *      * 
    56    337   -317   -858   -708  -1744   -555   -763  -1340   -660  -1649   -883   -460  -1160   -554   -896   2352   1027   -767  -1988  -1570    56
     -   -149   -500    233     43   -381    399    106   -626    210   -466   -720    275    394     45     96    359    117   -369   -294   -249 
     -    -33  -6045  -7087   -894  -1115   -701  -1378      *      * 
    57   -700   -665  -2337  -2135   -873  -1965  -1727   1107  -1863   -105     22  -1851  -2286  -1794  -1920  -1368   -823   2927  -1816  -1362    57
     -   -149   -500    233     43   -381    399    106   -626    210   -466   -720    275    394     45     96    359    117   -369   -294   -249 
     -    -33  -6045  -7087   -894  -1115   -701  -1378      *      * 
    58   -862  -1548   -321   -247  -1672  -1336   -419  -1721    130  -1660  -1161   -427  -1678   3540    -59   -855   -904  -1495  -1728  -1237    58
     -      *      *      *      *      *      *      *      *      *      *      *      *      *      *      *      *      *      *      *      * 
     -      *      *      *      *      *      *      *      *      0 
//
HMMER2.0  [2.3.2]
NAME  sequence17
LENG  50
ALPH  Amino
RF    no
CS    no
MAP   yes
COM   hmmbuild sequence17.hmm sequence17.aln
COM   hmmcalibrate sequence17.hmm
NSEQ  6
DATE  Wed Jun 17 10:56:31 2009
CKSUM 9663
XT      -8455     -4  -1000  -1000  -8455     -4  -8455     -4 
NULT      -4  -8455
NULE     595  -1558     85    338   -294    453  -1158    197    249    902  -1085   -142    -21   -313     45    531    201    384  -1998   -644 
EVD   -25.812983   0.295695
HMM        A      C      D      E      F      G      H      I      K      L      M      N      P      Q      R      S      T      V      W      Y    
         m->m   m->i   m->d   i->m   i->i   d->m   d->d   b->m   m->e
         -585      *  -1585
     1   2806   -444  -1270  -1265  -1732   -744  -1182  -1034  -1212  -1545  -1010   -869  -1380  -1102  -1325   -156   -259   -640  -2039  -1721     1
     -   -149   -500    233     43   -381    399    106   -626    210   -466   -720    275    394     45     96    359    117   -369   -294   -249 
     -    -33  -6045  -7087   -894  -1115   -701  -1378   -585      * 
     2   -934  -1220  -1352  -1451  -2187  -1314  -1456  -2160  -1488  -2268  -1827  -1359   3760  -1471  -1571  -1129  -1216  -1780  -2050  -2023     2
     -   -149   -500    233     43   -381    399    106   -626    210   -466   -720    275    394     45     96    359    117   -369   -294   -249 
     -    -33  -6045  -7087   -894  -1115   -701  -1378      *      * 
     3   -934  -1220  -1352  -1451  -2187  -1314  -1456  -2160  -1488  -2268  -1827  -1359   3760  -1471  -1571  -1129  -1216  -1780  -2050  -2023     3
     -   -149   -500    233     43   -381    399    106   -626    210   -466   -720    275    394     45     96    359    117   -369   -294   -249 
     -    -33  -6045  -7087   -894  -1115   -701  -1378      *      * 
     4   -339  -1649    319   1261  -1882  -1085   2068  -1632    628  -1617   -787    264  -1275   1750    231   -213   -282  -1263  -1788  -1150     4
     -   -149   -500    233     43   -381    399    106   -626    210   -466   -720    275    394     45     96    359    117   -369   -294   -249 
     -    -33  -6045  -7087   -894  -1115   -701  -1378      *      * 
     5  -1601  -1340  -2512  -2455   3740  -2315   -379   -478  -2225   -175   -190  -1874  -2503  -1781  -2079  -1892  -1647   -683    210   1257     5
     -   -149   -500    233     43   -381    399    106   -626    210   -466   -720    275    394     45     96    359    117   -369   -294   -249 
     -    -33  -6045  -7087   -894  -1115   -701  -1378      *      * 
     6   -194  -1474   1380   1314  -1730  -1011    164  -1389    460  -1473   -635    315  -1204    571    -58    -93    431   -176  -1744  -1085     6
     -   -149   -500    233     43   -381    399    106   -626    210   -466   -720    275    394     45     96    359    117   -369   -294   -249 
     -    -33  -6045  -7087   -894  -1115   -701  -1378      *      * 
     7   -427   -725   -690    864   -750  -1561   -477   2129   -320   -252    156   -572  -1716   -296   -601   -726   -401    570  -1314   -848     7
     -   -149   -500    233     43   -381    399    106   -626    210   -466   -720    275    394     45     96    359    117   -369   -294   -249 
     -    -33  -6045  -7087   -894  -1115   -701  -1378      *      * 
     8  -1028  -1686   -800   -442  -2171  -1521   -263  -1873   3103  -1859  -1251   -547  -1750     74    599  -1004   -972  -1620  -1812  -1528     8
     -   -149   -500    233     43   -381    399    106   -626    210   -466   -720    275    394     45     96    359    117   -369   -294   -249 
     -    -33  -6045  -7087   -894  -1115   -701  -1378      *      * 
     9  -1335  -1071  -2973  -2502   1354  -2866  -1288    681  -2195   2326   1102  -2271  -2665  -1713  -2104  -2053  -1264    245   -729   -114     9
     -   -149   -500    233     43   -381    399    106   -626    210   -466   -720    275    394     45     96    359    117   -369   -294   -249 
     -    -33  -6045  -7087   -894  -1115   -701  -1378      *      * 
    10   -951  -1806  -1135   -313  -2365  -1647    143  -1875   2016  -1714   -997   -368  -1678    552   2588   -867   -763  -1609  -1701  -1429    10
     -   -149   -500    233     43   -381    399    106   -626    210   -466   -720    275    394     45     96    359    117   -369   -294   -249 
     -    -33  -6045  -7087   -894  -1115   -701  -1378      *      * 
    11   -637  -1349     -5   -148  -1773  -1078   -624  -1965   -499  -2112  -1514   3456  -1574   -435   -810   -661   -818  -1560  -1900  -1327    11
     -   -149   -500    233     43   -381    399    106   -626    210   -466   -720    275    394     45     96    359    117   -369   -294   -249 
     -    -33  -6045  -7087   -894  -1115   -701  -1378      *      * 
    12   -862  -1548   -321   -247  -1672  -1336   -419  -1721    130  -1660  -1161   -427  -1678   3540    -59   -855   -904  -1495  -1728  -1237    12
     -   -149   -500    233     43   -381    399    106   -626    210   -466   -720    275    394     45     96    359    117   -369   -294   -249 
     -    -33  -6045  -7087   -894  -1115   -701  -1378      *      * 
    13    -52   -555  -1173  -1112  -1571   -872  -1041   -862   -950  -1353   -866   -843  -1455   -937  -1084   -285   3069   -557  -1898  -1539    13
     -   -149   -500    233     43   -381    399    106   -626    210   -466   -720    275    394     45     96    359    117   -369   -294   -249 
     -    -33  -6045  -7087   -894  -1115   -701  -1378      *      * 
    14   2078   -239  -1018   -867  -1769   -506   -863  -1353   -836  -1675   -895   -525  -1136   -679  -1052   1603     68   -748  -2025  -1642    14
     -   -149   -500    233     43   -381    399    106   -626    210   -466   -720    275    394     45     96    359    117   -369   -294   -249 
     -    -33  -6045  -7087   -894  -1115   -701  -1378      *      * 
    15  -1181  -1614  -1431   -903  -2066  -1632   -446  -1944    559  -1867  -1326   -899  -1873   -156   3432  -1225  -1148  -1717  -1746  -1529    15
     -   -149   -500    233     43   -381    399    106   -626    210   -466   -720    275    394     45     96    359    117   -369   -294   -249 
     -    -33  -6045  -7087   -894  -1115   -701  -1378      *      * 
    16  -1181  -1614  -1431   -903  -2066  -1632   -446  -1944    559  -1867  -1326   -899  -1873   -156   3432  -1225  -1148  -1717  -1746  -1529    16
     -   -149   -500    233     43   -381    399    106   -626    210   -466   -720    275    394     45     96    359    117   -369   -294   -249 
     -    -33  -6045  -7087   -894  -1115   -701  -1378      *      * 
    17   -758  -1103  -1313  -1487  -2460   3331  -1562  -2502  -1720  -2644  -2081  -1324  -1775  -1590  -1790   -958  -1093  -1921  -2198  -2279    17
     -   -149   -500    233     43   -381    399    106   -626    210   -466   -720    275    394     45     96    359    117   -369   -294   -249 
     -    -33  -6045  -7087   -894  -1115   -701  -1378      *      * 
    18   -705  -2286   1678   2463  -2527   -926   -116  -2340   -119  -2311  -1561    444  -1358    240   -783   -461   -730  -1900  -2500  -1675    18
     -   -149   -500    233     43   -381    399    106   -626    210   -466   -720    275    394     45     96    359    117   -369   -294   -249 
     -    -33  -6045  -7087   -894  -1115   -701  -1378      *      * 
    19   -934  -1220  -1352  -1451  -2187  -1314  -1456  -2160  -1488  -2268  -1827  -1359   3760  -1471  -1571  -1129  -1216  -1780  -2050  -2023    19
     -   -149   -500    233     43   -381    399    106   -626    210   -466   -720    275    394     45     96    359    117   -369   -294   -249 
     -    -33  -6045  -7087   -894  -1115   -701  -1378      *      * 
    20   2116   -225  -1083   -827  -1614   -543   -772  -1155   -733  -1487   -710   -513  -1138   -584   -966    849   1063   -622  -1881  -1505    20
     -   -149   -500    233     43   -381    399    106   -626    210   -466   -720    275    394     45     96    359    117   -369   -294   -249 
     -    -33  -6045  -7087   -894  -1115   -701  -1378      *      * 
    21   -700   -665  -2337  -2135   -873  -1965  -1727   1107  -1863   -105     22  -1851  -2286  -1794  -1920  -1368   -823   2927  -1816  -1362    21
     -   -149   -500    233     43   -381    399    106   -626    210   -466   -720    275    394     45     96    359    117   -369   -294   -249 
     -    -33  -6045  -7087   -894  -1115   -701  -1378      *      * 
    22  -1369  -1199  -2542  -2295   -129  -2453  -1603    488  -1867   2607    742  -2168  -2539  -1724  -1835  -1992  -1384    130  -1284   -897    22
     -   -149   -500    233     43   -381    399    106   -626    210   -466   -720    275    394     45     96    359    117   -369   -294   -249 
     -    -33  -6045  -7087   -894  -1115   -701  -1378      *      * 
    23   -862  -1548   -321   -247  -1672  -1336   -419  -1721    130  -1660  -1161   -427  -1678   3540    -59   -855   -904  -1495  -1728  -1237    23
     -   -149   -500    233     43   -381    399    106   -626    210   -466   -720    275    394     45     96    359    117   -369   -294   -249 
     -    -33  -6045  -7087   -894  -1115   -701  -1378      *      * 
    24   -608   5196  -2368  -2362  -1635  -1253  -1702   -987  -2034  -1540  -1191  -1745  -1831  -1953  -1922   -934   -927   -770  -1855  -1692    24
     -   -149   -500    233     43   -381    399    106   -626    210   -466   -720    275    394     45     96    359    117   -369   -294   -249 
     -    -33  -6045  -7087   -894  -1115   -701  -1378      *      * 
    25   -988  -1921    379   3052  -2309  -1196   -495  -2108   -350  -2194  -1612   -103  -1621   -210   -770   -862  -1042  -1799  -2207  -1742    25
     -   -149   -500    233     43   -381    399    106   -626    210   -466   -720    275    394     45     96    359    117   -369   -294   -249 
     -    -33  -6045  -7087   -894  -1115   -701  -1378      *      * 
    26   2806   -444  -1270  -1265  -1732   -744  -1182  -1034  -1212  -1545  -1010   -869  -1380  -1102  -1325   -156   -259   -640  -2039  -1721    26
     -   -149   -500    233     43   -381    399    106   -626    210   -466   -720    275    394     45     96    359    117   -369   -294   -249 
     -    -33  -6045  -7087   -894  -1115   -701  -1378      *      * 
    27   -746  -1749   -446     20  -2178  -1432    122  -1790   2547  -1685   -949   -142  -1549   1330    970   -649   -621  -1494  -1742  -1344    27
     -   -149   -500    233     43   -381    399    106   -626    210   -466   -720    275    394     45     96    359    117   -369   -294   -249 
     -    -33  -6045  -7087   -894  -1115   -701  -1378      *      * 
    28   -758  -1103  -1313  -1487  -2460   3331  -1562  -2502  -1720  -2644  -2081  -1324  -1775  -1590  -1790   -958  -1093  -1921  -2198  -2279    28
     -   -149   -500    233     43   -381    399    106   -626    210   -466   -720    275    394     45     96    359    117   -369   -294   -249 
     -    -33  -6045  -7087   -894  -1115   -701  -1378      *      * 
    29   -988  -1921    379   3052  -2309  -1196   -495  -2108   -350  -2194  -1612   -103  -1621   -210   -770   -862  -1042  -1799  -2207  -1742    29
     -   -149   -500    233     43   -381    399    106   -626    210   -466   -720    275    394     45     96    359    117   -369   -294   -249 
     -    -33  -6045  -7087   -894  -1115   -701  -1378      *      * 
    30  -1028  -1686   -800   -442  -2171  -1521   -263  -1873   3103  -1859  -1251   -547  -1750     74    599  -1004   -972  -1620  -1812  -1528    30
     -   -149   -500    233     43   -381    399    106   -626    210   -466   -720    275    394     45     96    359    117   -369   -294   -249 
     -    -33  -6045  -7087   -894  -1115   -701  -1378      *      * 
    31   -934  -1220  -1352  -1451  -2187  -1314  -1456  -2160  -1488  -2268  -1827  -1359   3760  -1471  -1571  -1129  -1216  -1780  -2050  -2023    31
     -   -149   -500    233     43   -381    399    106   -626    210   -466   -720    275    394     45     96    359    117   -369   -294   -249 
     -    -33  -6045  -7087   -894  -1115   -701  -1378      *      * 
    32  -1016   -805  -2637  -2367   -591  -2470  -1853   3039  -2040    329    346  -2180  -2589  -1943  -2070  -1879  -1051   1184  -1698  -1261    32
     -   -149   -500    233     43   -381    399    106   -626    210   -466   -720    275    394     45     96    359    117   -369   -294   -249 
     -    -33  -6045  -7087   -894  -1115   -701  -1378      *      * 
    33   -758  -1103  -1313  -1487  -2460   3331  -1562  -2502  -1720  -2644  -2081  -1324  -1775  -1590  -1790   -958  -1093  -1921  -2198  -2279    33
     -   -149   -500    233     43   -381    399    106   -626    210   -466   -720    275    394     45     96    359    117   -369   -294   -249 
     -    -33  -6045  -7087   -894  -1115   -701  -1378      *      * 
    34  -1016   -805  -2637  -2367   -591  -2470  -1853   3039  -2040    329    346  -2180  -2589  -1943  -2070  -1879  -1051   1184  -1698  -1261    34
     -   -149   -500    233     43   -381    399    106   -626    210   -466   -720    275    394     45     96    359    117   -369   -294   -249 
     -    -33  -6045  -7087   -894  -1115   -701  -1378      *      * 
    35  -1261   -984  -3059  -2551      5  -2958  -1829   1539  -2199   2268   1079  -2431  -2741  -1830  -2152  -2151  -1201    724  -1355  -1120    35
     -   -149   -500    233     43   -381    399    106   -626    210   -466   -720    275    394     45     96    359    117   -369   -294   -249 
     -    -33  -6045  -7087   -894  -1115   -701  -1378      *      * 
    36  -1926  -1577  -2416  -2370    192  -2070   -795  -1602  -1882  -1347  -1210  -2018  -2383  -1854  -1777  -2150  -1992  -1643   5696    560    36
     -   -149   -500    233     43   -381    399    106   -626    210   -466   -720    275    394     45     96    359    117   -369   -294   -249 
     -    -33  -6045  -7087   -894  -1115   -701  -1378      *      * 
    37   -637  -1349     -5   -148  -1773  -1078   -624  -1965   -499  -2112  -1514   3456  -1574   -435   -810   -661   -818  -1560  -1900  -1327    37
     -   -149   -500    233     43   -381    399    106   -626    210   -466   -720    275    394     45     96    359    117   -369   -294   -249 
     -    -33  -6045  -7087   -894  -1115   -701  -1378      *      * 
    38   -970   -790  -2657  -2134    -61  -2564  -1486   1566  -1786   1017   3467  -2008  -2469  -1515  -1800  -1718   -924    763  -1253   -986    38
     -   -149   -500    233     43   -381    399    106   -626    210   -466   -720    275    394     45     96    359    117   -369   -294   -249 
     -    -33  -6045  -7087   -894  -1115   -701  -1378      *      * 
    39   -637  -1349     -5   -148  -1773  -1078   -624  -1965   -499  -2112  -1514   3456  -1574   -435   -810   -661   -818  -1560  -1900  -1327    39
     -   -149   -500    233     43   -381    399    106   -626    210   -466   -720    275    394     45     96    359    117   -369   -294   -249 
     -    -33  -6045  -7087   -894  -1115   -701  -1378      *      * 
    40   -284  -1430    283    470  -1861  -1020     62  -1567   1050  -1607   -796   2149  -1281    447    106    465   -282  -1188  -1820  -1215    40
     -   -149   -500    233     43   -381    399    106   -626    210   -466   -720    275    394     45     96    359    117   -369   -294   -249 
     -    -33  -6045  -7087   -894  -1115   -701  -1378      *      * 
    41   -276   -853   -687    -96   -858  -1397    -37    440   1850   -431   1152   -262  -1467    254    167   -408   -205    -82  -1191   -739    41
     -   -149   -500    233     43   -381    399    106   -626    210   -466   -720    275    394     45     96    359    117   -369   -294   -249 
     -    -33  -6045  -7087   -894  -1115   -701  -1378      *      * 
    42  -1181  -1614  -1431   -903  -2066  -1632   -446  -1944    559  -1867  -1326   -899  -1873   -156   3432  -1225  -1148  -1717  -1746  -1529    42
     -   -149   -500    233     43   -381    399    106   -626    210   -466   -720    275    394     45     96    359    117   -369   -294   -249 
     -    -33  -6045  -7087   -894  -1115   -701  -1378      *      * 
    43  -1369  -1199  -2542  -2295   -129  -2453  -1603    488  -1867   2607    742  -2168  -2539  -1724  -1835  -1992  -1384    130  -1284   -897    43
     -   -149   -500    233     43   -381    399    106   -626    210   -466   -720    275    394     45     96    359    117   -369   -294   -249 
     -    -33  -6045  -7087   -894  -1115   -701  -1378      *      * 
    44   -787  -2412   2774   1502  -2640   -912   -165  -2474   -245  -2440  -1721    462  -1381    179   -956   -520   -828  -2026  -2629  -1767    44
     -   -149   -500    233     43   -381    399    106   -626    210   -466   -720    275    394     45     96    359    117   -369   -294   -249 
     -    -33  -6045  -7087   -894  -1115   -701  -1378      *      * 
    45    187   -488   -553   -506  -1772   -638   -697  -1514   -572  -1742   -992   -387   2719   -482   -829    882   -104   -944  -1981  -1525    45
     -   -149   -500    233     43   -381    399    106   -626    210   -466   -720    275    394     45     96    359    117   -369   -294   -249 
     -    -33  -6045  -7087   -894  -1115   -701  -1378      *      * 
    46  -1028  -1686   -800   -442  -2171  -1521   -263  -1873   3103  -1859  -1251   -547  -1750     74    599  -1004   -972  -1620  -1812  -1528    46
     -   -149   -500    233     43   -381    399    106   -626    210   -466   -720    275    394     45     96    359    117   -369   -294   -249 
     -    -33  -6045  -7087   -894  -1115   -701  -1378      *      * 
    47    136   -693    -97      8  -1865    614   -370  -1591   -201  -1731   -911    919  -1175    -57   -601   1887    -77  -1027  -1993  -1464    47
     -   -149   -500    233     43   -381    399    106   -626    210   -466   -720    275    394     45     96    359    117   -369   -294   -249 
     -    -33  -6045  -7087   -894  -1115   -701  -1378      *      * 
    48  -1130  -2063   3441    243  -2502  -1157   -662  -2514   -843  -2578  -2029    -96  -1658   -421  -1434   -970  -1239  -2138  -2388  -1915    48
     -   -149   -500    233     43   -381    399    106   -626    210   -466   -720    275    394     45     96    359    117   -369   -294   -249 
     -    -33  -6045  -7087   -894  -1115   -701  -1378      *      * 
    49     -6   -965     99    278  -1775   -819   -127  -1496    125  -1601   -779   1929    350    227   -314   1114   -123  -1030  -1857  -1273    49
     -   -149   -500    233     43   -381    399    106   -626    210   -466   -720    275    394     45     96    359    117   -369   -294   -249 
     -    -36  -5909  -6951   -894  -1115   -701  -1378      *      * 
    50   -998  -1458  -1231   -721  -1874  -1487   -307  -1733    667  -1682  -1137   -731  -1728    -16   3289  -1043   -969  -1511  -1606  -1357    50
     -      *      *      *      *      *      *      *      *      *      *      *      *      *      *      *      *      *      *      *      * 
     -      *      *      *      *      *      *      *      *      0 
//
HMMER2.0  [2.3.2]
NAME  sequence18
LENG  49
ALPH  Amino
RF    no
CS    no
MAP   yes
COM   hmmbuild sequence18.hmm sequence18.aln
COM   hmmcalibrate sequence18.hmm
NSEQ  6
DATE  Wed Jun 17 10:56:34 2009
CKSUM 9770
XT      -8455     -4  -1000  -1000  -8455     -4  -8455     -4 
NULT      -4  -8455
NULE     595  -1558     85    338   -294    453  -1158    197    249    902  -1085   -142    -21   -313     45    531    201    384  -1998   -644 
EVD   -22.953754   0.329373
HMM        A      C      D      E      F      G      H      I      K      L      M      N      P      Q      R      S      T      V      W      Y    
         m->m   m->i   m->d   i->m   i->i   d->m   d->d   b->m   m->e
         -585      *  -1585
     1  -1667  -1473  -2001  -1964   1181  -2210    -25  -1224  -1658  -1018   -871  -1505  -2415  -1423  -1618  -1747  -1692  -1248    501   4149     1
     -   -149   -500    233     43   -381    399    106   -626    210   -466   -720    275    394     45     96    359    117   -369   -294   -249 
     -    -33  -6045  -7087   -894  -1115   -701  -1378   -585      * 
     2    -52   -555  -1173  -1112  -1571   -872  -1041   -862   -950  -1353   -866   -843  -1455   -937  -1084   -285   3069   -557  -1898  -1539     2
     -   -149   -500    233     43   -381    399    106   -626    210   -466   -720    275    394     45     96    359    117   -369   -294   -249 
     -    -33  -6045  -7087   -894  -1115   -701  -1378      *      * 
     3  -1016   -805  -2637  -2367   -591  -2470  -1853   3039  -2040    329    346  -2180  -2589  -1943  -2070  -1879  -1051   1184  -1698  -1261     3
     -   -149   -500    233     43   -381    399    106   -626    210   -466   -720    275    394     45     96    359    117   -369   -294   -249 
     -    -33  -6045  -7087   -894  -1115   -701  -1378      *      * 
     4  -1181  -1614  -1431   -903  -2066  -1632   -446  -1944    559  -1867  -1326   -899  -1873   -156   3432  -1225  -1148  -1717  -1746  -1529     4
     -   -149   -500    233     43   -381    399    106   -626    210   -466   -720    275    394     45     96    359    117   -369   -294   -249 
     -    -33  -6045  -7087   -894  -1115   -701  -1378      *      * 
     5   -988  -1921    379   3052  -2309  -1196   -495  -2108   -350  -2194  -1612   -103  -1621   -210   -770   -862  -1042  -1799  -2207  -1742     5
     -   -149   -500    233     43   -381    399    106   -626    210   -466   -720    275    394     45     96    359    117   -369   -294   -249 
     -    -33  -6045  -7087   -894  -1115   -701  -1378      *      * 
     6   -988  -1921    379   3052  -2309  -1196   -495  -2108   -350  -2194  -1612   -103  -1621   -210   -770   -862  -1042  -1799  -2207  -1742     6
     -   -149   -500    233     43   -381    399    106   -626    210   -466   -720    275    394     45     96    359    117   -369   -294   -249 
     -    -33  -6045  -7087   -894  -1115   -701  -1378      *      * 
     7  -1016   -805  -2637  -2367   -591  -2470  -1853   3039  -2040    329    346  -2180  -2589  -1943  -2070  -1879  -1051   1184  -1698  -1261     7
     -   -149   -500    233     43   -381    399    106   -626    210   -466   -720    275    394     45     96    359    117   -369   -294   -249 
     -    -33  -6045  -7087   -894  -1115   -701  -1378      *      * 
     8  -1369  -1199  -2542  -2295   -129  -2453  -1603    488  -1867   2607    742  -2168  -2539  -1724  -1835  -1992  -1384    130  -1284   -897     8
     -   -149   -500    233     43   -381    399    106   -626    210   -466   -720    275    394     45     96    359    117   -369   -294   -249 
     -    -33  -6045  -7087   -894  -1115   -701  -1378      *      * 
     9   1425   -389   -756   -371  -1479   -662   -434  -1107   -284  -1334   -537   -295    647   -168   -620    897   1105   -636  -1698  -1257     9
     -   -149   -500    233     43   -381    399    106   -626    210   -466   -720    275    394     45     96    359    117   -369   -294   -249 
     -    -33  -6045  -7087   -894  -1115   -701  -1378      *      * 
    10    -24   -843    -50     73  -1644   -830   -269  -1277    -18  -1514   -761   2204  -1258     36   -382    -95   1556   -870  -1808  -1257    10
     -   -149   -500    233     43   -381    399    106   -626    210   -466   -720    275    394     45     96    359    117   -369   -294   -249 
     -    -33  -6045  -7087   -894  -1115   -701  -1378      *      * 
    11   -758  -1103  -1313  -1487  -2460   3331  -1562  -2502  -1720  -2644  -2081  -1324  -1775  -1590  -1790   -958  -1093  -1921  -2198  -2279    11
     -   -149   -500    233     43   -381    399    106   -626    210   -466   -720    275    394     45     96    359    117   -369   -294   -249 
     -    -33  -6045  -7087   -894  -1115   -701  -1378      *      * 
    12   -700   -665  -2337  -2135   -873  -1965  -1727   1107  -1863   -105     22  -1851  -2286  -1794  -1920  -1368   -823   2927  -1816  -1362    12
     -   -149   -500    233     43   -381    399    106   -626    210   -466   -720    275    394     45     96    359    117   -369   -294   -249 
     -    -33  -6045  -7087   -894  -1115   -701  -1378      *      * 
    13   -555   -530  -1988  -1432    -68  -2008   -892    729  -1129   1701   1932  -1350  -2013   -927  -1226  -1096    577    574   -973   -677    13
     -   -149   -500    233     43   -381    399    106   -626    210   -466   -720    275    394     45     96    359    117   -369   -294   -249 
     -    -33  -6045  -7087   -894  -1115   -701  -1378      *      * 
    14    116   -498   -840   -867  -1751   -671   -949  -1625   -916  -1896  -1218   -622  -1304   -824  -1097   2786   -220  -1038  -1992  -1530    14
     -   -149   -500    233     43   -381    399    106   -626    210   -466   -720    275    394     45     96    359    117   -369   -294   -249 
     -    -33  -6045  -7087   -894  -1115   -701  -1378      *      * 
    15   -282  -1487   2030    606  -2125    -41    -96  -1882     20  -1924  -1112    305  -1253    270   -547   1205   -361  -1408  -2159  -1457    15
     -   -149   -500    233     43   -381    399    106   -626    210   -466   -720    275    394     45     96    359    117   -369   -294   -249 
     -    -33  -6045  -7087   -894  -1115   -701  -1378      *      * 
    16  -1369  -1199  -2542  -2295   -129  -2453  -1603    488  -1867   2607    742  -2168  -2539  -1724  -1835  -1992  -1384    130  -1284   -897    16
     -   -149   -500    233     43   -381    399    106   -626    210   -466   -720    275    394     45     96    359    117   -369   -294   -249 
     -    -33  -6045  -7087   -894  -1115   -701  -1378      *      * 
    17    116   -498   -840   -867  -1751   -671   -949  -1625   -916  -1896  -1218   -622  -1304   -824  -1097   2786   -220  -1038  -1992  -1530    17
     -   -149   -500    233     43   -381    399    106   -626    210   -466   -720    275    394     45     96    359    117   -369   -294   -249 
     -    -33  -6045  -7087   -894  -1115   -701  -1378      *      * 
    18  -1016   -805  -2637  -2367   -591  -2470  -1853   3039  -2040    329    346  -2180  -2589  -1943  -2070  -1879  -1051   1184  -1698  -1261    18
     -   -149   -500    233     43   -381    399    106   -626    210   -466   -720    275    394     45     96    359    117   -369   -294   -249 
     -    -33  -6045  -7087   -894  -1115   -701  -1378      *      * 
    19  -1028  -1686   -800   -442  -2171  -1521   -263  -1873   3103  -1859  -1251   -547  -1750     74    599  -1004   -972  -1620  -1812  -1528    19
     -   -149   -500    233     43   -381    399    106   -626    210   -466   -720    275    394     45     96    359    117   -369   -294   -249 
     -    -33  -6045  -7087   -894  -1115   -701  -1378      *      * 
    20   -957  -1788  -1137   -331  -2338  -1647    130  -1854   1822  -1704   -994   -381  -1685    535   2730   -880   -773  -1593  -1696  -1425    20
     -   -149   -500    233     43   -381    399    106   -626    210   -466   -720    275    394     45     96    359    117   -369   -294   -249 
     -    -33  -6045  -7087   -894  -1115   -701  -1378      *      * 
    21   -190   -519  -1249   -859   -643  -1309   -647    278   -551    637    203   -791  -1617   -537   -749   -505   2164    329  -1269   -820    21
     -   -149   -500    233     43   -381    399    106   -626    210   -466   -720    275    394     45     96    359    117   -369   -294   -249 
     -    -33  -6045  -7087   -894  -1115   -701  -1378      *      * 
    22   -988  -1921    379   3052  -2309  -1196   -495  -2108   -350  -2194  -1612   -103  -1621   -210   -770   -862  -1042  -1799  -2207  -1742    22
     -   -149   -500    233     43   -381    399    106   -626    210   -466   -720    275    394     45     96    359    117   -369   -294   -249 
     -    -33  -6045  -7087   -894  -1115   -701  -1378      *      * 
    23  -1181  -1614  -1431   -903  -2066  -1632   -446  -1944    559  -1867  -1326   -899  -1873   -156   3432  -1225  -1148  -1717  -1746  -1529    23
     -   -149   -500    233     43   -381    399    106   -626    210   -466   -720    275    394     45     96    359    117   -369   -294   -249 
     -    -33  -6045  -7087   -894  -1115   -701  -1378      *      * 
    24    331   -321   -864   -660  -1668   -578   -701  -1252   -591  -1557   -789   -440  -1160   -486   -843   1966   1735   -713  -1913  -1495    24
     -   -149   -500    233     43   -381    399    106   -626    210   -466   -720    275    394     45     96    359    117   -369   -294   -249 
     -    -33  -6045  -7087   -894  -1115   -701  -1378      *      * 
    25  -1130  -2063   3441    243  -2502  -1157   -662  -2514   -843  -2578  -2029    -96  -1658   -421  -1434   -970  -1239  -2138  -2388  -1915    25
     -   -149   -500    233     43   -381    399    106   -626    210   -466   -720    275    394     45     96    359    117   -369   -294   -249 
     -    -33  -6045  -7087   -894  -1115   -701  -1378      *      * 
    26    116   -498   -840   -867  -1751   -671   -949  -1625   -916  -1896  -1218   -622  -1304   -824  -1097   2786   -220  -1038  -1992  -1530    26
     -   -149   -500    233     43   -381    399    106   -626    210   -466   -720    275    394     45     96    359    117   -369   -294   -249 
     -    -33  -6045  -7087   -894  -1115   -701  -1378      *      * 
    27   2806   -444  -1270  -1265  -1732   -744  -1182  -1034  -1212  -1545  -1010   -869  -1380  -1102  -1325   -156   -259   -640  -2039  -1721    27
     -   -149   -500    233     43   -381    399    106   -626    210   -466   -720    275    394     45     96    359    117   -369   -294   -249 
     -    -33  -6045  -7087   -894  -1115   -701  -1378      *      * 
    28  -1369  -1199  -2542  -2295   -129  -2453  -1603    488  -1867   2607    742  -2168  -2539  -1724  -1835  -1992  -1384    130  -1284   -897    28
     -   -149   -500    233     43   -381    399    106   -626    210   -466   -720    275    394     45     96    359    117   -369   -294   -249 
     -    -33  -6045  -7087   -894  -1115   -701  -1378      *      * 
    29  -1601  -1340  -2512  -2455   3740  -2315   -379   -478  -2225   -175   -190  -1874  -2503  -1781  -2079  -1892  -1647   -683    210   1257    29
     -   -149   -500    233     43   -381    399    106   -626    210   -466   -720    275    394     45     96    359    117   -369   -294   -249 
     -    -33  -6045  -7087   -894  -1115   -701  -1378      *      * 
    30    -52   -555  -1173  -1112  -1571   -872  -1041   -862   -950  -1353   -866   -843  -1455   -937  -1084   -285   3069   -557  -1898  -1539    30
     -   -149   -500    233     43   -381    399    106   -626    210   -466   -720    275    394     45     96    359    117   -369   -294   -249 
     -    -33  -6045  -7087   -894  -1115   -701  -1378      *      * 
    31   -608   5196  -2368  -2362  -1635  -1253  -1702   -987  -2034  -1540  -1191  -1745  -1831  -1953  -1922   -934   -927   -770  -1855  -1692    31
     -   -149   -500    233     43   -381    399    106   -626    210   -466   -720    275    394     45     96    359    117   -369   -294   -249 
     -    -33  -6045  -7087   -894  -1115   -701  -1378      *      * 
    32   -733   -574  -2530  -2044   -413  -2349  -1488   1263  -1738    493   1876  -1870  -2380  -1549  -1801  -1521   -727   2477  -1445  -1091    32
     -   -149   -500    233     43   -381    399    106   -626    210   -466   -720    275    394     45     96    359    117   -369   -294   -249 
     -    -33  -6045  -7087   -894  -1115   -701  -1378      *      * 
    33   2806   -444  -1270  -1265  -1732   -744  -1182  -1034  -1212  -1545  -1010   -869  -1380  -1102  -1325   -156   -259   -640  -2039  -1721    33
     -   -149   -500    233     43   -381    399    106   -626    210   -466   -720    275    394     45     96    359    117   -369   -294   -249 
     -    -33  -6045  -7087   -894  -1115   -701  -1378      *      * 
    34    -52   -555  -1173  -1112  -1571   -872  -1041   -862   -950  -1353   -866   -843  -1455   -937  -1084   -285   3069   -557  -1898  -1539    34
     -   -149   -500    233     43   -381    399    106   -626    210   -466   -720    275    394     45     96    359    117   -369   -294   -249 
     -    -33  -6045  -7087   -894  -1115   -701  -1378      *      * 
    35   -637  -1349     -5   -148  -1773  -1078   -624  -1965   -499  -2112  -1514   3456  -1574   -435   -810   -661   -818  -1560  -1900  -1327    35
     -   -149   -500    233     43   -381    399    106   -626    210   -466   -720    275    394     45     96    359    117   -369   -294   -249 
     -    -33  -6045  -7087   -894  -1115   -701  -1378      *      * 
    36   2406   -225  -1056   -945  -1760   -504   -919  -1309   -916  -1669   -907   -563  -1147   -758  -1105   1003     57   -719  -2035  -1658    36
     -   -149   -500    233     43   -381    399    106   -626    210   -466   -720    275    394     45     96    359    117   -369   -294   -249 
     -    -33  -6045  -7087   -894  -1115   -701  -1378      *      * 
    37  -1601  -1340  -2512  -2455   3740  -2315   -379   -478  -2225   -175   -190  -1874  -2503  -1781  -2079  -1892  -1647   -683    210   1257    37
     -   -149   -500    233     43   -381    399    106   -626    210   -466   -720    275    394     45     96    359    117   -369   -294   -249 
     -    -33  -6045  -7087   -894  -1115   -701  -1378      *      * 
    38   -758  -1103  -1313  -1487  -2460   3331  -1562  -2502  -1720  -2644  -2081  -1324  -1775  -1590  -1790   -958  -1093  -1921  -2198  -2279    38
     -   -149   -500    233     43   -381    399    106   -626    210   -466   -720    275    394     45     96    359    117   -369   -294   -249 
     -    -33  -6045  -7087   -894  -1115   -701  -1378      *      * 
    39    116   -498   -840   -867  -1751   -671   -949  -1625   -916  -1896  -1218   -622  -1304   -824  -1097   2786   -220  -1038  -1992  -1530    39
     -   -149   -500    233     43   -381    399    106   -626    210   -466   -720    275    394     45     96    359    117   -369   -294   -249 
     -    -33  -6045  -7087   -894  -1115   -701  -1378      *      * 
    40  -1130  -2063   3441    243  -2502  -1157   -662  -2514   -843  -2578  -2029    -96  -1658   -421  -1434   -970  -1239  -2138  -2388  -1915    40
     -   -149   -500    233     43   -381    399    106   -626    210   -466   -720    275    394     45     96    359    117   -369   -294   -249 
     -    -33  -6045  -7087   -894  -1115   -701  -1378      *      * 
    41   -797  -2412   2828   1409  -2642   -914   -174  -2475   -261  -2446  -1733    457  -1386    168   -973   -529   -840  -2030  -2633  -1774    41
     -   -149   -500    233     43   -381    399    106   -626    210   -466   -720    275    394     45     96    359    117   -369   -294   -249 
     -    -33  -6045  -7087   -894  -1115   -701  -1378      *      * 
    42   1081   -272  -1108   -914  -1536   -631   -846   -776   -787  -1309   -648   -598  -1223   -682   -983     76   2536   -381  -1878  -1499    42
     -   -149   -500    233     43   -381    399    106   -626    210   -466   -720    275    394     45     96    359    117   -369   -294   -249 
     -    -33  -6045  -7087   -894  -1115   -701  -1378      *      * 
    43    337   -317   -858   -707  -1742   -555   -761  -1337   -658  -1646   -880   -460  -1160   -552   -894   2345   1045   -766  -1985  -1568    43
     -   -149   -500    233     43   -381    399    106   -626    210   -466   -720    275    394     45     96    359    117   -369   -294   -249 
     -    -33  -6045  -7087   -894  -1115   -701  -1378      *      * 
    44  -1016   -805  -2637  -2367   -591  -2470  -1853   3039  -2040    329    346  -2180  -2589  -1943  -2070  -1879  -1051   1184  -1698  -1261    44
     -   -149   -500    233     43   -381    399    106   -626    210   -466   -720    275    394     45     96    359    117   -369   -294   -249 
     -    -33  -6045  -7087   -894  -1115   -701  -1378      *      * 
    45   -637  -1349     -5   -148  -1773  -1078   -624  -1965   -499  -2112  -1514   3456  -1574   -435   -810   -661   -818  -1560  -1900  -1327    45
     -   -149   -500    233     43   -381    399    106   -626    210   -466   -720    275    394     45     96    359    117   -369   -294   -249 
     -    -33  -6045  -7087   -894  -1115   -701  -1378      *      * 
    46  -1118   -955  -2662  -2139     76  -2643  -1470    789  -1733   1566   3519  -2048  -2510  -1473  -1739  -1808  -1061    423  -1178   -908    46
     -   -149   -500    233     43   -381    399    106   -626    210   -466   -720    275    394     45     96    359    117   -369   -294   -249 
     -    -33  -6045  -7087   -894  -1115   -701  -1378      *      * 
    47  -1016   -805  -2637  -2367   -591  -2470  -1853   3039  -2040    329    346  -2180  -2589  -1943  -2070  -1879  -1051   1184  -1698  -1261    47
     -   -149   -500    233     43   -381    399    106   -626    210   -466   -720    275    394     45     96    359    117   -369   -294   -249 
     -    -33  -6045  -7087   -894  -1115   -701  -1378      *      * 
    48   -888   -604  -2954  -2514   -744  -2741  -2053   1965  -2267    230    340  -2317  -2722  -2095  -2339  -1959   -886   2666  -1913  -1511    48
     -   -149   -500    233     43   -381    399    106   -626    210   -466   -720    275    394     45     96    359    117   -369   -294   -249 
     -    -33  -6045  -7087   -894  -1115   -701  -1378      *      * 
    49   -862  -1548   -321   -247  -1672  -1336   -419  -1721    130  -1660  -1161   -427  -1678   3540    -59   -855   -904  -1495  -1728  -1237    49
     -      *      *      *      *      *      *      *      *      *      *      *      *      *      *      *      *      *      *      *      * 
     -      *      *      *      *      *      *      *      *      0 
//
HMMER2.0  [2.3.2]
NAME  sequence19
LENG  40
ALPH  Amino
RF    no
CS    no
MAP   yes
COM   hmmbuild sequence19.hmm sequence19.aln
COM   hmmcalibrate sequence19.hmm
NSEQ  6
DATE  Wed Jun 17 10:56:36 2009
CKSUM 3919
XT      -8455     -4  -1000  -1000  -8455     -4  -8455     -4 
NULT      -4  -8455
NULE     595  -1558     85    338   -294    453  -1158    197    249    902  -1085   -142    -21   -313     45    531    201    384  -1998   -644 
EVD   -21.535416   0.308519
HMM        A      C      D      E      F      G      H      I      K      L      M      N      P      Q      R      S      T      V      W      Y    
         m->m   m->i   m->d   i->m   i->i   d->m   d->d   b->m   m->e
         -585      *  -1585
     1   -988  -1921    379   3052  -2309  -1196   -495  -2108   -350  -2194  -1612   -103  -1621   -210   -770   -862  -1042  -1799  -2207  -1742     1
     -   -149   -500    233     43   -381    399    106   -626    210   -466   -720    275    394     45     96    359    117   -369   -294   -249 
     -    -33  -6045  -7087   -894  -1115   -701  -1378   -585      * 
     2   -248   -388  -1887  -1533   -850  -1516  -1194    972  -1280   -236    106  -1278  -1865  -1175  -1411   -752    901   2429  -1594  -1190     2
     -   -149   -500    233     43   -381    399    106   -626    210   -466   -720    275    394     45     96    359    117   -369   -294   -249 
     -    -33  -6045  -7087   -894  -1115   -701  -1378      *      * 
     3    885   -457   -753   -691  -1746   -671   -809  -1274   -704  -1597   -923   -511   2810   -616   -929    -18   -129   -791  -1989  -1596     3
     -   -149   -500    233     43   -381    399    106   -626    210   -466   -720    275    394     45     96    359    117   -369   -294   -249 
     -    -33  -6045  -7087   -894  -1115   -701  -1378      *      * 
     4   -988  -1921    379   3052  -2309  -1196   -495  -2108   -350  -2194  -1612   -103  -1621   -210   -770   -862  -1042  -1799  -2207  -1742     4
     -   -149   -500    233     43   -381    399    106   -626    210   -466   -720    275    394     45     96    359    117   -369   -294   -249 
     -    -33  -6045  -7087   -894  -1115   -701  -1378      *      * 
     5   -723   -571  -2502  -2003   -338  -2322  -1419   1199  -1696    573   2360  -1830  -2342  -1489  -1750  -1483   -710   2292  -1361  -1025     5
     -   -149   -500    233     43   -381    399    106   -626    210   -466   -720    275    394     45     96    359    117   -369   -294   -249 
     -    -33  -6045  -7087   -894  -1115   -701  -1378      *      * 
     6   -934  -1220  -1352  -1451  -2187  -1314  -1456  -2160  -1488  -2268  -1827  -1359   3760  -1471  -1571  -1129  -1216  -1780  -2050  -2023     6
     -   -149   -500    233     43   -381    399    106   -626    210   -466   -720    275    394     45     96    359    117   -369   -294   -249 
     -    -33  -6045  -7087   -894  -1115   -701  -1378      *      * 
     7  -1911  -1446  -2744  -2626   2453  -2749    358  -1029  -2296   -705   -588  -1643  -2707  -1598  -2075  -1938  -1832  -1119   1027   3788     7
     -   -149   -500    233     43   -381    399    106   -626    210   -466   -720    275    394     45     96    359    117   -369   -294   -249 
     -    -33  -6045  -7087   -894  -1115   -701  -1378      *      * 
     8   1545   -303   -898   -867  -1939   2182   -955  -1543   -965  -1856  -1080   -546  -1172   -781  -1173    134    -11   -890  -2154  -1804     8
     -   -149   -500    233     43   -381    399    106   -626    210   -466   -720    275    394     45     96    359    117   -369   -294   -249 
     -    -33  -6045  -7087   -894  -1115   -701  -1378      *      * 
     9  -1025   -832  -2764  -2285   -116  -2624  -1645   1054  -1947   2105    926  -2137  -2554  -1670  -1953  -1818   -999   1477  -1359  -1068     9
     -   -149   -500    233     43   -381    399    106   -626    210   -466   -720    275    394     45     96    359    117   -369   -294   -249 
     -    -33  -6045  -7087   -894  -1115   -701  -1378      *      * 
    10  -1028  -1686   -800   -442  -2171  -1521   -263  -1873   3103  -1859  -1251   -547  -1750     74    599  -1004   -972  -1620  -1812  -1528    10
     -   -149   -500    233     43   -381    399    106   -626    210   -466   -720    275    394     45     96    359    117   -369   -294   -249 
     -    -33  -6045  -7087   -894  -1115   -701  -1378      *      * 
    11   -872   -605  -2900  -2467   -737  -2687  -2011   1859  -2211    226    337  -2270  -2689  -2049  -2288  -1908   -875   2706  -1895  -1486    11
     -   -149   -500    233     43   -381    399    106   -626    210   -466   -720    275    394     45     96    359    117   -369   -294   -249 
     -    -33  -6045  -7087   -894  -1115   -701  -1378      *      * 
    12  -1369  -1199  -2542  -2295   -129  -2453  -1603    488  -1867   2607    742  -2168  -2539  -1724  -1835  -1992  -1384    130  -1284   -897    12
     -   -149   -500    233     43   -381    399    106   -626    210   -466   -720    275    394     45     96    359    117   -369   -294   -249 
     -    -33  -6045  -7087   -894  -1115   -701  -1378      *      * 
    13  -1130  -2063   3441    243  -2502  -1157   -662  -2514   -843  -2578  -2029    -96  -1658   -421  -1434   -970  -1239  -2138  -2388  -1915    13
     -   -149   -500    233     43   -381    399    106   -626    210   -466   -720    275    394     45     96    359    117   -369   -294   -249 
     -    -33  -6045  -7087   -894  -1115   -701  -1378      *      * 
    14  -1028  -1686   -800   -442  -2171  -1521   -263  -1873   3103  -1859  -1251   -547  -1750     74    599  -1004   -972  -1620  -1812  -1528    14
     -   -149   -500    233     43   -381    399    106   -626    210   -466   -720    275    394     45     96    359    117   -369   -294   -249 
     -    -33  -6045  -7087   -894  -1115   -701  -1378      *      * 
    15    116   -498   -840   -867  -1751   -671   -949  -1625   -916  -1896  -1218   -622  -1304   -824  -1097   2786   -220  -1038  -1992  -1530    15
     -   -149   -500    233     43   -381    399    106   -626    210   -466   -720    275    394     45     96    359    117   -369   -294   -249 
     -    -33  -6045  -7087   -894  -1115   -701  -1378      *      * 
    16   -758  -1103  -1313  -1487  -2460   3331  -1562  -2502  -1720  -2644  -2081  -1324  -1775  -1590  -1790   -958  -1093  -1921  -2198  -2279    16
     -   -149   -500    233     43   -381    399    106   -626    210   -466   -720    275    394     45     96    359    117   -369   -294   -249 
     -    -33  -6045  -7087   -894  -1115   -701  -1378      *      * 
    17  -1181  -1614  -1431   -903  -2066  -1632   -446  -1944    559  -1867  -1326   -899  -1873   -156   3432  -1225  -1148  -1717  -1746  -1529    17
     -   -149   -500    233     43   -381    399    106   -626    210   -466   -720    275    394     45     96    359    117   -369   -294   -249 
     -    -33  -6045  -7087   -894  -1115   -701  -1378      *      * 
    18    337   -317   -857   -711  -1748   -554   -766  -1344   -664  -1653   -888   -462  -1160   -558   -899   2364    997   -770  -1991  -1574    18
     -   -149   -500    233     43   -381    399    106   -626    210   -466   -720    275    394     45     96    359    117   -369   -294   -249 
     -    -33  -6045  -7087   -894  -1115   -701  -1378      *      * 
    19   -700   -665  -2337  -2135   -873  -1965  -1727   1107  -1863   -105     22  -1851  -2286  -1794  -1920  -1368   -823   2927  -1816  -1362    19
     -   -149   -500    233     43   -381    399    106   -626    210   -466   -720    275    394     45     96    359    117   -369   -294   -249 
     -    -33  -6045  -7087   -894  -1115   -701  -1378      *      * 
    20   -862  -1548   -321   -247  -1672  -1336   -419  -1721    130  -1660  -1161   -427  -1678   3540    -59   -855   -904  -1495  -1728  -1237    20
     -   -149   -500    233     43   -381    399    106   -626    210   -466   -720    275    394     45     96    359    117   -369   -294   -249 
     -    -33  -6045  -7087   -894  -1115   -701  -1378      *      * 
    21  -1369  -1199  -2542  -2295   -129  -2453  -1603    488  -1867   2607    742  -2168  -2539  -1724  -1835  -1992  -1384    130  -1284   -897    21
     -   -149   -500    233     43   -381    399    106   -626    210   -466   -720    275    394     45     96    359    117   -369   -294   -249 
     -    -33  -6045  -7087   -894  -1115   -701  -1378      *      * 
    22    116   -498   -840   -867  -1751   -671   -949  -1625   -916  -1896  -1218   -622  -1304   -824  -1097   2786   -220  -1038  -1992  -1530    22
     -   -149   -500    233     43   -381    399    106   -626    210   -466   -720    275    394     45     96    359    117   -369   -294   -249 
     -    -33  -6045  -7087   -894  -1115   -701  -1378      *      * 
    23  -1926  -1577  -2416  -2370    192  -2070   -795  -1602  -1882  -1347  -1210  -2018  -2383  -1854  -1777  -2150  -1992  -1643   5696    560    23
     -   -149   -500    233     43   -381    399    106   -626    210   -466   -720    275    394     45     96    359    117   -369   -294   -249 
     -    -33  -6045  -7087   -894  -1115   -701  -1378      *      * 
    24   1869   -241  -1134   -780  -1230   -700   -653   -583   -638  -1056   -352   -540  -1216   -499   -876    989     63    679  -1578  -1183    24
     -   -149   -500    233     43   -381    399    106   -626    210   -466   -720    275    394     45     96    359    117   -369   -294   -249 
     -    -33  -6045  -7087   -894  -1115   -701  -1378      *      * 
    25   1432  -1181    -90    287  -1529  -1114     89  -1148   1053  -1262   -484     62  -1302   1136    286   -212   -198   -852  -1554  -1029    25
     -   -149   -500    233     43   -381    399    106   -626    210   -466   -720    275    394     45     96    359    117   -369   -294   -249 
     -    -33  -6045  -7087   -894  -1115   -701  -1378      *      * 
    26   -934  -1220  -1352  -1451  -2187  -1314  -1456  -2160  -1488  -2268  -1827  -1359   3760  -1471  -1571  -1129  -1216  -1780  -2050  -2023    26
     -   -149   -500    233     43   -381    399    106   -626    210   -466   -720    275    394     45     96    359    117   -369   -294   -249 
     -    -33  -6045  -7087   -894  -1115   -701  -1378      *      * 
    27  -1884  -1442  -2694  -2566   2281  -2724    349  -1016  -2240   -700   -582  -1625  -2690  -1572  -2040  -1915  -1809  -1105   1013   3857    27
     -   -149   -500    233     43   -381    399    106   -626    210   -466   -720    275    394     45     96    359    117   -369   -294   -249 
     -    -33  -6045  -7087   -894  -1115   -701  -1378      *      * 
    28  -1130  -2063   3441    243  -2502  -1157   -662  -2514   -843  -2578  -2029    -96  -1658   -421  -1434   -970  -1239  -2138  -2388  -1915    28
     -   -149   -500    233     43   -381    399    106   -626    210   -466   -720    275    394     45     96    359    117   -369   -294   -249 
     -    -33  -6045  -7087   -894  -1115   -701  -1378      *      * 
    29   -758  -1103  -1313  -1487  -2460   3331  -1562  -2502  -1720  -2644  -2081  -1324  -1775  -1590  -1790   -958  -1093  -1921  -2198  -2279    29
     -   -149   -500    233     43   -381    399    106   -626    210   -466   -720    275    394     45     96    359    117   -369   -294   -249 
     -    -33  -6045  -7087   -894  -1115   -701  -1378      *      * 
    30   -637  -1349     -5   -148  -1773  -1078   -624  -1965   -499  -2112  -1514   3456  -1574   -435   -810   -661   -818  -1560  -1900  -1327    30
     -   -149   -500    233     43   -381    399    106   -626    210   -466   -720    275    394     45     96    359    117   -369   -294   -249 
     -    -33  -6045  -7087   -894  -1115   -701  -1378      *      * 
    31    116   -498   -840   -867  -1751   -671   -949  -1625   -916  -1896  -1218   -622  -1304   -824  -1097   2786   -220  -1038  -1992  -1530    31
     -   -149   -500    233     43   -381    399    106   -626    210   -466   -720    275    394     45     96    359    117   -369   -294   -249 
     -    -33  -6045  -7087   -894  -1115   -701  -1378      *      * 
    32   -934  -1220  -1352  -1451  -2187  -1314  -1456  -2160  -1488  -2268  -1827  -1359   3760  -1471  -1571  -1129  -1216  -1780  -2050  -2023    32
     -   -149   -500    233     43   -381    399    106   -626    210   -466   -720    275    394     45     96    359    117   -369   -294   -249 
     -    -33  -6045  -7087   -894  -1115   -701  -1378      *      * 
    33  -1173   -873  -3095  -2586   -110  -2944  -1874   2156  -2262   1892    971  -2437  -2744  -1903  -2220  -2132  -1117    970  -1434  -1187    33
     -   -149   -500    233     43   -381    399    106   -626    210   -466   -720    275    394     45     96    359    117   -369   -294   -249 
     -    -33  -6045  -7087   -894  -1115   -701  -1378      *      * 
    34   -203  -1434    809    549  -1746  -1038    161  -1420   1524  -1475   -639    256  -1225    568    106   -115   1110  -1060  -1719  -1094    34
     -   -149   -500    233     43   -381    399    106   -626    210   -466   -720    275    394     45     96    359    117   -369   -294   -249 
     -    -33  -6045  -7087   -894  -1115   -701  -1378      *      * 
    35  -1181  -1614  -1431   -903  -2066  -1632   -446  -1944    559  -1867  -1326   -899  -1873   -156   3432  -1225  -1148  -1717  -1746  -1529    35
     -   -149   -500    233     43   -381    399    106   -626    210   -466   -720    275    394     45     96    359    117   -369   -294   -249 
     -    -33  -6045  -7087   -894  -1115   -701  -1378      *      * 
    36  -1667  -1473  -2001  -1964   1181  -2210    -25  -1224  -1658  -1018   -871  -1505  -2415  -1423  -1618  -1747  -1692  -1248    501   4149    36
     -   -149   -500    233     43   -381    399    106   -626    210   -466   -720    275    394     45     96    359    117   -369   -294   -249 
     -    -33  -6045  -7087   -894  -1115   -701  -1378      *      * 
    37   -936   -649  -2997  -2442   -171  -2724  -1673   2157  -2179   1313   1883  -2234  -2569  -1788  -2124  -1864   -875   1447  -1341  -1114    37
     -   -149   -500    233     43   -381    399    106   -626    210   -466   -720    275    394     45     96    359    117   -369   -294   -249 
     -    -33  -6045  -7087   -894  -1115   -701  -1378      *      * 
    38  -1016   -805  -2637  -2367   -591  -2470  -1853   3039  -2040    329    346  -2180  -2589  -1943  -2070  -1879  -1051   1184  -1698  -1261    38
     -   -149   -500    233     43   -381    399    106   -626    210   -466   -720    275    394     45     96    359    117   -369   -294   -249 
     -    -33  -6045  -7087   -894  -1115   -701  -1378      *      * 
    39   -988  -1921    379   3052  -2309  -1196   -495  -2108   -350  -2194  -1612   -103  -1621   -210   -770   -862  -1042  -1799  -2207  -1742    39
     -   -149   -500    233     43   -381    399    106   -626    210   -466   -720    275    394     45     96    359    117   -369   -294   -249 
     -    -33  -6045  -7087   -894  -1115   -701  -1378      *      * 
    40  -1932  -1448  -2788  -2679   2682  -2770    363  -1036  -2344   -707   -591  -1659  -2721  -1621  -2104  -1958  -1850  -1129   1038   3667    40
     -      *      *      *      *      *      *      *      *      *      *      *      *      *      *      *      *      *      *      *      * 
     -      *      *      *      *      *      *      *      *      0 
//
HMMER2.0  [2.3.2]
NAME  sequence20
LENG  60
ALPH  Amino
RF    no
CS    no
MAP   yes
COM   hmmbuild sequence20.hmm sequence20.aln
COM   hmmcalibrate sequence20.hmm
NSEQ  6
DATE  Wed Jun 17 10:56:38 2009
CKSUM 7051
XT      -8455     -4  -1000  -1000  -8455     -4  -8455     -4 
NULT      -4  -8455
NULE     595  -1558     85    338   -294    453  -1158    197    249    902  -1085   -142    -21   -313     45    531    201    384  -1998   -644 
EVD   -24.927212   0.304883
HMM        A      C      D      E      F      G      H      I      K      L      M      N      P      Q      R      S      T      V      W      Y    
         m->m   m->i   m->d   i->m   i->i   d->m   d->d   b->m   m->e
         -585      *  -1585
     1  -1028  -1686   -800   -442  -2171  -1521   -263  -1873   3103  -1859  -1251   -547  -1750     74    599  -1004   -972  -1620  -1812  -1528     1
     -   -149   -500    233     43   -381    399    106   -626    210   -466   -720    275    394     45     96    359    117   -369   -294   -249 
     -    -33  -6045  -7087   -894  -1115   -701  -1378   -585      * 
     2   -296   -890   -683    -81   -966  -1366     46   1213    622   -678    -24   -225  -1441   1122   1385   -404   -215   -331  -1168   -727     2
     -   -149   -500    233     43   -381    399    106   -626    210   -466   -720    275    394     45     96    359    117   -369   -294   -249 
     -    -33  -6045  -7087   -894  -1115   -701  -1378      *      * 
     3    116   -498   -840   -867  -1751   -671   -949  -1625   -916  -1896  -1218   -622  -1304   -824  -1097   2786   -220  -1038  -1992  -1530     3
     -   -149   -500    233     43   -381    399    106   -626    210   -466   -720    275    394     45     96    359    117   -369   -294   -249 
     -    -33  -6045  -7087   -894  -1115   -701  -1378      *      * 
     4   -918  -1805  -1070   -269  -2360  -1625    151  -1876   2467  -1715   -990   -338  -1658    562   2057   -830   -735  -1602  -1705  -1420     4
     -   -149   -500    233     43   -381    399    106   -626    210   -466   -720    275    394     45     96    359    117   -369   -294   -249 
     -    -33  -6045  -7087   -894  -1115   -701  -1378      *      * 
     5    956   -261  -1058   -782  -1351   1837   -708   -677   -688  -1168   -468   -536  -1213   -545   -924     75     43    779  -1690  -1296     5
     -   -149   -500    233     43   -381    399    106   -626    210   -466   -720    275    394     45     96    359    117   -369   -294   -249 
     -    -33  -6045  -7087   -894  -1115   -701  -1378      *      * 
     6    -47  -1036    958    360  -1751   -843    -98  -1424    110  -1559   -747    137  -1205    259   -368   1699    623   -996  -1850  -1251     6
     -   -149   -500    233     43   -381    399    106   -626    210   -466   -720    275    394     45     96    359    117   -369   -294   -249 
     -    -33  -6045  -7087   -894  -1115   -701  -1378      *      * 
     7  -1926  -1577  -2416  -2370    192  -2070   -795  -1602  -1882  -1347  -1210  -2018  -2383  -1854  -1777  -2150  -1992  -1643   5696    560     7
     -   -149   -500    233     43   -381    399    106   -626    210   -466   -720    275    394     45     96    359    117   -369   -294   -249 
     -    -33  -6045  -7087   -894  -1115   -701  -1378      *      * 
     8   -366  -1702    552   1957  -1997  -1005     87  -1725    406  -1731   -910    327  -1271   1230    -68    461   -341  -1338  -1948  -1272     8
     -   -149   -500    233     43   -381    399    106   -626    210   -466   -720    275    394     45     96    359    117   -369   -294   -249 
     -   -176  -6045  -3324   -894  -1115   -701  -1378      *      * 
     9   1237   -531   -287      8  -1486    469   -213  -1129    -13  -1321   -517    994  -1101     96   -401    137    825   -679  -1659  -1165     9
     -   -149   -500    233     43   -381    399    106   -626    210   -466   -720    275    394     45     96    359    117   -369   -294   -249 
     -    -36  -5905  -6947   -894  -1115   -610  -1536      *      * 
    10   -690  -2353   2479   1374  -2577   -904    -88  -2407   -105  -2345  -1580   1380  -1337    275   -797   -433   -713  -1945  -2548  -1683    10
     -   -149   -500    233     43   -381    399    106   -626    210   -466   -720    275    394     45     96    359    117   -369   -294   -249 
     -    -33  -6045  -7087   -894  -1115   -701  -1378      *      * 
    11   -523   -489  -2126  -1722   -636  -1974  -1311   2592  -1427    116    345  -1549  -2153  -1327  -1538  -1178    625   1224  -1514  -1117    11
     -   -149   -500    233     43   -381    399    106   -626    210   -466   -720    275    394     45     96    359    117   -369   -294   -249 
     -    -33  -6045  -7087   -894  -1115   -701  -1378      *      * 
    12   -792  -2412   2804   1451  -2641   -913   -169  -2475   -254  -2444  -1727    459  -1383    173   -965   -525   -834  -2028  -2631  -1771    12
     -   -149   -500    233     43   -381    399    106   -626    210   -466   -720    275    394     45     96    359    117   -369   -294   -249 
     -    -33  -6045  -7087   -894  -1115   -701  -1378      *      * 
    13  -1181  -1614  -1431   -903  -2066  -1632   -446  -1944    559  -1867  -1326   -899  -1873   -156   3432  -1225  -1148  -1717  -1746  -1529    13
     -   -149   -500    233     43   -381    399    106   -626    210   -466   -720    275    394     45     96    359    117   -369   -294   -249 
     -    -33  -6045  -7087   -894  -1115   -701  -1378      *      * 
    14   -700   -665  -2337  -2135   -873  -1965  -1727   1107  -1863   -105     22  -1851  -2286  -1794  -1920  -1368   -823   2927  -1816  -1362    14
     -   -149   -500    233     43   -381    399    106   -626    210   -466   -720    275    394     45     96    359    117   -369   -294   -249 
     -    -33  -6045  -7087   -894  -1115   -701  -1378      *      * 
    15  -1207   -912  -3097  -2585    -62  -2957  -1863   1940  -2255   2055   1021  -2445  -2745  -1882  -2206  -2145  -1148    880  -1403  -1169    15
     -   -149   -500    233     43   -381    399    106   -626    210   -466   -720    275    394     45     96    359    117   -369   -294   -249 
     -    -33  -6045  -7087   -894  -1115   -701  -1378      *      * 
    16   -700   -665  -2337  -2135   -873  -1965  -1727   1107  -1863   -105     22  -1851  -2286  -1794  -1920  -1368   -823   2927  -1816  -1362    16
     -   -149   -500    233     43   -381    399    106   -626    210   -466   -720    275    394     45     96    359    117   -369   -294   -249 
     -    -33  -6045  -7087   -894  -1115   -701  -1378      *      * 
    17   -934  -1220  -1352  -1451  -2187  -1314  -1456  -2160  -1488  -2268  -1827  -1359   3760  -1471  -1571  -1129  -1216  -1780  -2050  -2023    17
     -   -149   -500    233     43   -381    399    106   -626    210   -466   -720    275    394     45     96    359    117   -369   -294   -249 
     -    -33  -6045  -7087   -894  -1115   -701  -1378      *      * 
    18   -758  -1103  -1313  -1487  -2460   3331  -1562  -2502  -1720  -2644  -2081  -1324  -1775  -1590  -1790   -958  -1093  -1921  -2198  -2279    18
     -   -149   -500    233     43   -381    399    106   -626    210   -466   -720    275    394     45     96    359    117   -369   -294   -249 
     -   -159  -3367  -7087   -522  -1719   -701  -1378      *      * 
    19   -303  -1764   1507    716  -2017   -987   1396  -1786    440  -1757   -897    978  -1222   1626    -93   -148   -267  -1366  -1947  -1230    20
     -   -149   -500    233     43   -381    399    106   -626    210   -466   -720    275    394     45     96    359    117   -369   -294   -249 
     -    -33  -6045  -7087   -894  -1115   -701  -1378      *      * 
    20   -206  -1083   -132    158  -1531  -1051    -52  -1147    426  -1282   -572    -29  -1327   2386    125   -228   1192   -849  -1627  -1096    21
     -   -149   -500    233     43   -381    399    106   -626    210   -466   -720    275    394     45     96    359    117   -369   -294   -249 
     -    -33  -6045  -7087   -894  -1115   -701  -1378      *      * 
    21     -7   -809    -93     44  -1614   -827   -278  -1238    -30  -1483   -731   1956  -1255     23   -387    -86   1808   -837  -1786  -1244    22
     -   -149   -500    233     43   -381    399    106   -626    210   -466   -720    275    394     45     96    359    117   -369   -294   -249 
     -    -33  -6045  -7087   -894  -1115   -701  -1378      *      * 
    22   -307  -1077     -4   1867  -1283  -1181   -146   -380    124   -930   -344    -51  -1420    171   -272   -363   -306   1006  -1583  -1028    23
     -   -149   -500    233     43   -381    399    106   -626    210   -466   -720    275    394     45     96    359    117   -369   -294   -249 
     -    -33  -6045  -7087   -894  -1115   -701  -1378      *      * 
    23   2806   -444  -1270  -1265  -1732   -744  -1182  -1034  -1212  -1545  -1010   -869  -1380  -1102  -1325   -156   -259   -640  -2039  -1721    24
     -   -149   -500    233     43   -381    399    106   -626    210   -466   -720    275    394     45     96    359    117   -369   -294   -249 
     -    -33  -6045  -7087   -894  -1115   -701  -1378      *      * 
    24   -368  -1622    505   1042  -1947   1146     59  -1659    391  -1687   -880    287  -1287   1724    -58   -249   -351  -1287  -1916  -1268    25
     -   -149   -500    233     43   -381    399    106   -626    210   -466   -720    275    394     45     96    359    117   -369   -294   -249 
     -    -33  -6045  -7087   -894  -1115   -701  -1378      *      * 
    25   -700   -665  -2337  -2135   -873  -1965  -1727   1107  -1863   -105     22  -1851  -2286  -1794  -1920  -1368   -823   2927  -1816  -1362    26
     -   -149   -500    233     43   -381    399    106   -626    210   -466   -720    275    394     45     96    359    117   -369   -294   -249 
     -    -33  -6045  -7087   -894  -1115   -701  -1378      *      * 
    26   -683   -839  -1339   -882   2369  -1821    157   -411   -645   -430     29   -786  -1871   1569   -843   -873   -619   -356    335   1991    27
     -   -149   -500    233     43   -381    399    106   -626    210   -466   -720    275    394     45     96    359    117   -369   -294   -249 
     -    -33  -6045  -7087   -894  -1115   -701  -1378      *      * 
    27   -250  -1384     74    416  -1766  -1087    133  -1426   1447  -1474   -657   1690  -1275    533    300   -184    610  -1074  -1697  -1125    28
     -   -149   -500    233     43   -381    399    106   -626    210   -466   -720    275    394     45     96    359    117   -369   -294   -249 
     -    -33  -6045  -7087   -894  -1115   -701  -1378      *      * 
    28  -1369  -1199  -2542  -2295   -129  -2453  -1603    488  -1867   2607    742  -2168  -2539  -1724  -1835  -1992  -1384    130  -1284   -897    29
     -   -149   -500    233     43   -381    399    106   -626    210   -466   -720    275    394     45     96    359    117   -369   -294   -249 
     -    -33  -6045  -7087   -894  -1115   -701  -1378      *      * 
    29    -75   -825   -500     29  -1211  -1088      1   -783    463   -996   -250   -114  -1295    323   1621    898    -90    308  -1363   -879    30
     -   -149   -500    233     43   -381    399    106   -626    210   -466   -720    275    394     45     96    359    117   -369   -294   -249 
     -    -33  -6045  -7087   -894  -1115   -701  -1378      *      * 
    30   -934  -1220  -1352  -1451  -2187  -1314  -1456  -2160  -1488  -2268  -1827  -1359   3760  -1471  -1571  -1129  -1216  -1780  -2050  -2023    31
     -   -149   -500    233     43   -381    399    106   -626    210   -466   -720    275    394     45     96    359    117   -369   -294   -249 
     -    -33  -6045  -7087   -894  -1115   -701  -1378      *      * 
    31   2806   -444  -1270  -1265  -1732   -744  -1182  -1034  -1212  -1545  -1010   -869  -1380  -1102  -1325   -156   -259   -640  -2039  -1721    32
     -   -149   -500    233     43   -381    399    106   -626    210   -466   -720    275    394     45     96    359    117   -369   -294   -249 
     -    -33  -6045  -7087   -894  -1115   -701  -1378      *      * 
    32    -52   -555  -1173  -1112  -1571   -872  -1041   -862   -950  -1353   -866   -843  -1455   -937  -1084   -285   3069   -557  -1898  -1539    33
     -   -149   -500    233     43   -381    399    106   -626    210   -466   -720    275    394     45     96    359    117   -369   -294   -249 
     -    -33  -6045  -7087   -894  -1115   -701  -1378      *      * 
    33    -52   -555  -1173  -1112  -1571   -872  -1041   -862   -950  -1353   -866   -843  -1455   -937  -1084   -285   3069   -557  -1898  -1539    34
     -   -149   -500    233     43   -381    399    106   -626    210   -466   -720    275    394     45     96    359    117   -369   -294   -249 
     -    -33  -6045  -7087   -894  -1115   -701  -1378      *      * 
    34  -1667  -1473  -2001  -1964   1181  -2210    -25  -1224  -1658  -1018   -871  -1505  -2415  -1423  -1618  -1747  -1692  -1248    501   4149    35
     -   -149   -500    233     43   -381    399    106   -626    210   -466   -720    275    394     45     96    359    117   -369   -294   -249 
     -    -33  -6045  -7087   -894  -1115   -701  -1378      *      * 
    35   -460  -1502    278    370  -1174  -1107   2816  -1579    335  -1602   -872   1979  -1393    294    -22   -380   -459  -1251  -1414   -626    36
     -   -149   -500    233     43   -381    399    106   -626    210   -466   -720    275    394     45     96    359    117   -369   -294   -249 
     -    -33  -6045  -7087   -894  -1115   -701  -1378      *      * 
    36  -1039   -757  -3034  -2482   1135  -2756  -1517   2174  -2200   1574   1051  -2248  -2571  -1740  -2104  -1895   -969    798  -1076   -720    37
     -   -149   -500    233     43   -381    399    106   -626    210   -466   -720    275    394     45     96    359    117   -369   -294   -249 
     -    -33  -6045  -7087   -894  -1115   -701  -1378      *      * 
    37  -1181  -1614  -1431   -903  -2066  -1632   -446  -1944    559  -1867  -1326   -899  -1873   -156   3432  -1225  -1148  -1717  -1746  -1529    38
     -   -149   -500    233     43   -381    399    106   -626    210   -466   -720    275    394     45     96    359    117   -369   -294   -249 
     -    -33  -6045  -7087   -894  -1115   -701  -1378      *      * 
    38  -1072   -777  -2995  -2525   -317  -2869  -1898   2712  -2193   1135    729  -2367  -2742  -1949  -2202  -2078  -1037   1248  -1575  -1228    39
     -   -149   -500    233     43   -381    399    106   -626    210   -466   -720    275    394     45     96    359    117   -369   -294   -249 
     -    -33  -6045  -7087   -894  -1115   -701  -1378      *      * 
    39   -700   -665  -2337  -2135   -873  -1965  -1727   1107  -1863   -105     22  -1851  -2286  -1794  -1920  -1368   -823   2927  -1816  -1362    40
     -   -149   -500    233     43   -381    399    106   -626    210   -466   -720    275    394     45     96    359    117   -369   -294   -249 
     -    -33  -6045  -7087   -894  -1115   -701  -1378      *      * 
    40   2806   -444  -1270  -1265  -1732   -744  -1182  -1034  -1212  -1545  -1010   -869  -1380  -1102  -1325   -156   -259   -640  -2039  -1721    41
     -   -149   -500    233     43   -381    399    106   -626    210   -466   -720    275    394     45     96    359    117   -369   -294   -249 
     -    -33  -6045  -7087   -894  -1115   -701  -1378      *      * 
    41   -988  -1921    379   3052  -2309  -1196   -495  -2108   -350  -2194  -1612   -103  -1621   -210   -770   -862  -1042  -1799  -2207  -1742    42
     -   -149   -500    233     43   -381    399    106   -626    210   -466   -720    275    394     45     96    359    117   -369   -294   -249 
     -    -33  -6045  -7087   -894  -1115   -701  -1378      *      * 
    42   -637  -1349     -5   -148  -1773  -1078   -624  -1965   -499  -2112  -1514   3456  -1574   -435   -810   -661   -818  -1560  -1900  -1327    43
     -   -149   -500    233     43   -381    399    106   -626    210   -466   -720    275    394     45     96    359    117   -369   -294   -249 
     -    -33  -6045  -7087   -894  -1115   -701  -1378      *      * 
    43    359  -1914   1351   2093  -2198   -940     13  -1937    154  -1950  -1141    413  -1280    397   -441   -279   -457  -1524  -2182  -1426    44
     -   -149   -500    233     43   -381    399    106   -626    210   -466   -720    275    394     45     96    359    117   -369   -294   -249 
     -    -33  -6045  -7087   -894  -1115   -701  -1378      *      * 
    44   -938   -644  -3008  -2572   -667  -2793  -2086   2779  -2313    356    423  -2374  -2753  -2121  -2368  -2018   -933   1863  -1884  -1505    45
     -   -149   -500    233     43   -381    399    106   -626    210   -466   -720    275    394     45     96    359    117   -369   -294   -249 
     -    -33  -6045  -7087   -894  -1115   -701  -1378      *      * 
    45   -758  -1103  -1313  -1487  -2460   3331  -1562  -2502  -1720  -2644  -2081  -1324  -1775  -1590  -1790   -958  -1093  -1921  -2198  -2279    46
     -   -149   -500    233     43   -381    399    106   -626    210   -466   -720    275    394     45     96    359    117   -369   -294   -249 
     -    -33  -6045  -7087   -894  -1115   -701  -1378      *      * 
    46    800   -304   -971   -546  -1158   -756   -476   -601   -406   -993   -261   -422  -1208   -281   -695   1564    890    619  -1474  -1060    47
     -   -149   -500    233     43   -381    399    106   -626    210   -466   -720    275    394     45     96    359    117   -369   -294   -249 
     -    -33  -6045  -7087   -894  -1115   -701  -1378      *      * 
    47    116   -498   -840   -867  -1751   -671   -949  -1625   -916  -1896  -1218   -622  -1304   -824  -1097   2786   -220  -1038  -1992  -1530    48
     -   -149   -500    233     43   -381    399    106   -626    210   -466   -720    275    394     45     96    359    117   -369   -294   -249 
     -    -33  -6045  -7087   -894  -1115   -701  -1378      *      * 
    48   -515  -2111   2060   1326  -2358   -934     23  -2155    153  -2097  -1274   1137  -1283   1256   -463   -301   -507  -1704  -2291  -1493    49
     -   -149   -500    233     43   -381    399    106   -626    210   -466   -720    275    394     45     96    359    117   -369   -294   -249 
     -    -33  -6045  -7087   -894  -1115   -701  -1378      *      * 
    49    189   -486   -553   -504  -1772   -637   -694  -1513   -569  -1740   -989   -385   2708   -479   -827    903   -102   -943  -1981  -1525    50
     -   -149   -500    233     43   -381    399    106   -626    210   -466   -720    275    394     45     96    359    117   -369   -294   -249 
     -    -33  -6045  -7087   -894  -1115   -701  -1378      *      * 
    50    116   -498   -840   -867  -1751   -671   -949  -1625   -916  -1896  -1218   -622  -1304   -824  -1097   2786   -220  -1038  -1992  -1530    51
     -   -149   -500    233     43   -381    399    106   -626    210   -466   -720    275    394     45     96    359    117   -369   -294   -249 
     -    -33  -6045  -7087   -894  -1115   -701  -1378      *      * 
    51   -729  -2361   2249   2112  -2592   -915   -123  -2418   -156  -2374  -1627    465  -1359    233   -846   -472   -758  -1966  -2564  -1713    52
     -   -149   -500    233     43   -381    399    106   -626    210   -466   -720    275    394     45     96    359    117   -369   -294   -249 
     -    -33  -6045  -7087   -894  -1115   -701  -1378      *      * 
    52    730   -275  -1361   -942   -891  -1043   -710    296   -752   -551     12   -752  -1447   -619   -963   -240   1729   1422  -1383   -991    53
     -   -149   -500    233     43   -381    399    106   -626    210   -466   -720    275    394     45     96    359    117   -369   -294   -249 
     -    -33  -6045  -7087   -894  -1115   -701  -1378      *      * 
    53   -700   -665  -2337  -2135   -873  -1965  -1727   1107  -1863   -105     22  -1851  -2286  -1794  -1920  -1368   -823   2927  -1816  -1362    54
     -   -149   -500    233     43   -381    399    106   -626    210   -466   -720    275    394     45     96    359    117   -369   -294   -249 
     -    -33  -6045  -7087   -894  -1115   -701  -1378      *      * 
    54    -52   -555  -1173  -1112  -1571   -872  -1041   -862   -950  -1353   -866   -843  -1455   -937  -1084   -285   3069   -557  -1898  -1539    55
     -   -149   -500    233     43   -381    399    106   -626    210   -466   -720    275    394     45     96    359    117   -369   -294   -249 
     -    -33  -6045  -7087   -894  -1115   -701  -1378      *      * 
    55  -1016   -805  -2637  -2367   -591  -2470  -1853   3039  -2040    329    346  -2180  -2589  -1943  -2070  -1879  -1051   1184  -1698  -1261    56
     -   -149   -500    233     43   -381    399    106   -626    210   -466   -720    275    394     45     96    359    117   -369   -294   -249 
     -    -33  -6045  -7087   -894  -1115   -701  -1378      *      * 
    56  -1016   -805  -2637  -2367   -591  -2470  -1853   3039  -2040    329    346  -2180  -2589  -1943  -2070  -1879  -1051   1184  -1698  -1261    57
     -   -149   -500    233     43   -381    399    106   -626    210   -466   -720    275    394     45     96    359    117   -369   -294   -249 
     -    -33  -6045  -7087   -894  -1115   -701  -1378      *      * 
    57    -52   -555  -1173  -1112  -1571   -872  -1041   -862   -950  -1353   -866   -843  -1455   -937  -1084   -285   3069   -557  -1898  -1539    58
     -   -149   -500    233     43   -381    399    106   -626    210   -466   -720    275    394     45     96    359    117   -369   -294   -249 
     -    -33  -6045  -7087   -894  -1115   -701  -1378      *      * 
    58   2806   -444  -1270  -1265  -1732   -744  -1182  -1034  -1212  -1545  -1010   -869  -1380  -1102  -1325   -156   -259   -640  -2039  -1721    59
     -   -149   -500    233     43   -381    399    106   -626    210   -466   -720    275    394     45     96    359    117   -369   -294   -249 
     -    -33  -6045  -7087   -894  -1115   -701  -1378      *      * 
    59   -988  -1921    379   3052  -2309  -1196   -495  -2108   -350  -2194  -1612   -103  -1621   -210   -770   -862  -1042  -1799  -2207  -1742    60
     -   -149   -500    233     43   -381    399    106   -626    210   -466   -720    275    394     45     96    359    117   -369   -294   -249 
     -    -33  -6045  -7087   -894  -1115   -701  -1378      *      * 
    60   -988  -1921    379   3052  -2309  -1196   -495  -2108   -350  -2194  -1612   -103  -1621   -210   -770   -862  -1042  -1799  -2207  -1742    61
     -      *      *      *      *      *      *      *      *      *      *      *      *      *      *      *      *      *      *      *      * 
     -      *      *      *      *      *      *      *      *      0 
//
HMMER2.0  [2.3.2]
NAME  sequence21
LENG  19
ALPH  Amino
RF    no
CS    no
MAP   yes
COM   hmmbuild sequence21.hmm sequence21.aln
COM   hmmcalibrate sequence21.hmm
NSEQ  6
DATE  Wed Jun 17 10:56:41 2009
CKSUM 8249
XT      -8455     -4  -1000  -1000  -8455     -4  -8455     -4 
NULT      -4  -8455
NULE     595  -1558     85    338   -294    453  -1158    197    249    902  -1085   -142    -21   -313     45    531    201    384  -1998   -644 
EVD   -13.965251   0.397649
HMM        A      C      D      E      F      G      H      I      K      L      M      N      P      Q      R      S      T      V      W      Y    
         m->m   m->i   m->d   i->m   i->i   d->m   d->d   b->m   m->e
         -322      *  -2322
     1   2941   -954  -2799  -2663  -2141  -1559  -2199   -632  -2445  -1681  -1232  -1896  -2196  -2217  -2450   -885   -871   1200  -2745  -2414     1
     -   -149   -500    233     43   -381    399    106   -626    210   -466   -720    275    394     45     96    359    117   -369   -294   -249 
     -    -16  -7108  -8150   -894  -1115   -701  -1378   -322      * 
     2  -2931  -2878  -3420  -3706  -4181  -2925  -3468  -4621  -3859  -4490  -4165  -3491   4225  -3781  -3695  -3182  -3279  -4087  -3594  -4064     2
     -   -149   -500    233     43   -381    399    106   -626    210   -466   -720    275    394     45     96    359    117   -369   -294   -249 
     -    -16  -7108  -8150   -894  -1115   -701  -1378      *      * 
     3   -436  -1082  -2002  -2140  -3264   2000  -2196  -3098  -2381  -3308  -2434  -1560  -2007  -2075  -2487   2778   -855  -2074  -3429  -3162     3
     -   -149   -500    233     43   -381    399    106   -626    210   -466   -720    275    394     45     96    359    117   -369   -294   -249 
     -    -16  -7108  -8150   -894  -1115   -701  -1378      *      * 
     4  -2594  -2690  -3304  -3623  -4328   3747  -3462  -4761  -3953  -4671  -4212  -3320  -3352  -3748  -3779  -2839  -2981  -4004  -3668  -4222     4
     -   -149   -500    233     43   -381    399    106   -626    210   -466   -720    275    394     45     96    359    117   -369   -294   -249 
     -    -16  -7108  -8150   -894  -1115   -701  -1378      *      * 
     5   -723  -1719   -783   -349  -2363  -1595   -490  -1999   1873  -2048  -1238   -533   2283    -97   -150   -712   1118  -1609  -2255  -1749     5
     -   -149   -500    233     43   -381    399    106   -626    210   -466   -720    275    394     45     96    359    117   -369   -294   -249 
     -    -16  -7108  -8150   -894  -1115   -701  -1378      *      * 
     6   1126  -1178  -2202  -2321  -3123  -1405  -2262  -2777  -2393  -3081  -2332  -1716   3627  -2180  -2451   -806   -987  -1984  -3308  -3080     6
     -   -149   -500    233     43   -381    399    106   -626    210   -466   -720    275    394     45     96    359    117   -369   -294   -249 
     -    -16  -7108  -8150   -894  -1115   -701  -1378      *      * 
     7   -893  -1962   -909   -325  -2396  -1773   -329  -2020    465  -1995  -1193   -521  -1881   2221   1511   -831   2105  -1686  -2147  -1674     7
     -   -149   -500    233     43   -381    399    106   -626    210   -466   -720    275    394     45     96    359    117   -369   -294   -249 
     -    -16  -7108  -8150   -894  -1115   -701  -1378      *      * 
     8    994  -1207  -1112   -879  -2704   1746  -1151  -2436   -971  -2554  -1680   1377  -1794   -821  -1366   1695   -643  -1737  -2791  -2297     8
     -   -149   -500    233     43   -381    399    106   -626    210   -466   -720    275    394     45     96    359    117   -369   -294   -249 
     -    -16  -7108  -8150   -894  -1115   -701  -1378      *      * 
     9  -1759  -1304  -4329  -3967  -1747  -4049  -3738   3059  -3835   -592   -525  -3727  -3874  -3685  -3907  -3366  -1751   2393  -3254  -2816     9
     -   -149   -500    233     43   -381    399    106   -626    210   -466   -720    275    394     45     96    359    117   -369   -294   -249 
     -    -16  -7108  -8150   -894  -1115   -701  -1378      *      * 
    10  -2088  -2783  -2671  -1406  -3616  -2619   -553  -2960   2766  -2624  -1953  -1312  -2572   -134   2836  -1970  -1783  -2727  -2468  -2359    10
     -   -149   -500    233     43   -381    399    106   -626    210   -466   -720    275    394     45     96    359    117   -369   -294   -249 
     -    -16  -7108  -8150   -894  -1115   -701  -1378      *      * 
    11  -1771  -1603  -3750  -3689  -2037  -3050  -3231    403  -3479  -1154  -1076  -3246  -3399  -3383  -3437  -2628  -1917   3536  -3074  -2677    11
     -   -149   -500    233     43   -381    399    106   -626    210   -466   -720    275    394     45     96    359    117   -369   -294   -249 
     -    -16  -7108  -8150   -894  -1115   -701  -1378      *      * 
    12  -1711  -3519   1691   3205  -3732  -1643   -996  -3661  -1224  -3547  -2884   -252  -2172   -669  -2049  -1381  -1779  -3150  -3698  -2740    12
     -   -149   -500    233     43   -381    399    106   -626    210   -466   -720    275    394     45     96    359    117   -369   -294   -249 
     -    -16  -7108  -8150   -894  -1115   -701  -1378      *      * 
    13   1236  -1280    834   -117  -1588  -1443   -316  -1189    -44  -1387   -596   -339    642     32   -489   -442    851    708  -1763  -1223    13
     -   -149   -500    233     43   -381    399    106   -626    210   -466   -720    275    394     45     96    359    117   -369   -294   -249 
     -    -16  -7108  -8150   -894  -1115   -701  -1378      *      * 
    14   -541   -503  -2137  -1557   -504  -2014   -868   1219  -1299    573    303    824    599  -1068  -1368  -1070   -487   1772  -1020   -651    14
     -   -149   -500    233     43   -381    399    106   -626    210   -466   -720    275    394     45     96    359    117   -369   -294   -249 
     -    -16  -7108  -8150   -894  -1115   -701  -1378      *      * 
    15  -1702  -3425   3205    110  -3702  -1637  -1040  -3700  -1307  -3595  -2948   2397  -2185   -725  -2146  -1390  -1796  -3165  -3715  -2745    15
     -   -149   -500    233     43   -381    399    106   -626    210   -466   -720    275    394     45     96    359    117   -369   -294   -249 
     -    -16  -7108  -8150   -894  -1115   -701  -1378      *      * 
    16  -2562  -2904  -1886  -1971  -3251  -2661  -2079  -3690  -1565  -3469  -3081  -2107  -3091   4371  -1665  -2585  -2674  -3411  -3077  -2821    16
     -   -149   -500    233     43   -381    399    106   -626    210   -466   -720    275    394     45     96    359    117   -369   -294   -249 
     -    -16  -7108  -8150   -894  -1115   -701  -1378      *      * 
    17    666  -1536   -455    -61  -1969  -1431   3254  -1657    -24  -1759   -932   1347  -1647     24   -470   -484    893  -1297  -2042  -1455    17
     -   -149   -500    233     43   -381    399    106   -626    210   -466   -720    275    394     45     96    359    117   -369   -294   -249 
     -    -16  -7108  -8150   -894  -1115   -701  -1378      *      * 
    18   -359   -976  -2225  -2230  -2901  -1242  -2074  -2560  -2170  -2875  -2064  -1561  -1958  -1969  -2247   1108   3376  -1760  -3152  -2850    18
     -   -149   -500    233     43   -381    399    106   -626    210   -466   -720    275    394     45     96    359    117   -369   -294   -249 
     -    -16  -7108  -8150   -894  -1115   -701  -1378      *      * 
    19  -2631  -2158  -4786  -4228   -462  -4505  -3231     96  -3878   2826   2494  -4157  -3880  -3016  -3541  -3793  -2509   -608  -2134  -2182    19
     -      *      *      *      *      *      *      *      *      *      *      *      *      *      *      *      *      *      *      *      * 
     -      *      *      *      *      *      *      *      *      0 
//
HMMER2.0  [2.3.2]
NAME  sequence22
LENG  55
ALPH  Amino
RF    no
CS    no
MAP   yes
COM   hmmbuild sequence22.hmm sequence22.aln
COM   hmmcalibrate sequence22.hmm
NSEQ  6
DATE  Wed Jun 17 10:56:42 2009
CKSUM 2597
XT      -8455     -4  -1000  -1000  -8455     -4  -8455     -4 
NULT      -4  -8455
NULE     595  -1558     85    338   -294    453  -1158    197    249    902  -1085   -142    -21   -313     45    531    201    384  -1998   -644 
EVD   -23.953419   0.331772
HMM        A      C      D      E      F      G      H      I      K      L      M      N      P      Q      R      S      T      V      W      Y    
         m->m   m->i   m->d   i->m   i->i   d->m   d->d   b->m   m->e
         -585      *  -1585
     1   -502  -1425   -671     19  -1764  -1403    172  -1310   1863  -1344   -590   -137  -1461    568   1862   -466   -386     27  -1536  -1120     1
     -   -149   -500    233     43   -381    399    106   -626    210   -466   -720    275    394     45     96    359    117   -369   -294   -249 
     -    -33  -6045  -7087   -894  -1115   -701  -1378   -585      * 
     2   -700   -665  -2337  -2135   -873  -1965  -1727   1107  -1863   -105     22  -1851  -2286  -1794  -1920  -1368   -823   2927  -1816  -1362     2
     -   -149   -500    233     43   -381    399    106   -626    210   -466   -720    275    394     45     96    359    117   -369   -294   -249 
     -    -33  -6045  -7087   -894  -1115   -701  -1378      *      * 
     3    -45   -383   -827   -292    518  -1276    -68    -11   -132   -296    384   -365  -1393     -7   -426    736   1028    130   -669    835     3
     -   -149   -500    233     43   -381    399    106   -626    210   -466   -720    275    394     45     96    359    117   -369   -294   -249 
     -    -33  -6045  -7087   -894  -1115   -701  -1378      *      * 
     4  -1926  -1577  -2416  -2370    192  -2070   -795  -1602  -1882  -1347  -1210  -2018  -2383  -1854  -1777  -2150  -1992  -1643   5696    560     4
     -   -149   -500    233     43   -381    399    106   -626    210   -466   -720    275    394     45     96    359    117   -369   -294   -249 
     -    -33  -6045  -7087   -894  -1115   -701  -1378      *      * 
     5  -1028  -1686   -800   -442  -2171  -1521   -263  -1873   3103  -1859  -1251   -547  -1750     74    599  -1004   -972  -1620  -1812  -1528     5
     -   -149   -500    233     43   -381    399    106   -626    210   -466   -720    275    394     45     96    359    117   -369   -294   -249 
     -    -33  -6045  -7087   -894  -1115   -701  -1378      *      * 
     6   1121   -426   -775   -682  -1726   -653   -785  -1250   -685  -1575   -882   -496   2667   -587   -918     16    -91   -762  -1971  -1576     6
     -   -149   -500    233     43   -381    399    106   -626    210   -466   -720    275    394     45     96    359    117   -369   -294   -249 
     -    -33  -6045  -7087   -894  -1115   -701  -1378      *      * 
     7   -934  -1220  -1352  -1451  -2187  -1314  -1456  -2160  -1488  -2268  -1827  -1359   3760  -1471  -1571  -1129  -1216  -1780  -2050  -2023     7
     -   -149   -500    233     43   -381    399    106   -626    210   -466   -720    275    394     45     96    359    117   -369   -294   -249 
     -    -33  -6045  -7087   -894  -1115   -701  -1378      *      * 
     8    519  -1058    185    836  -1629   -925   -104  -1236    148  -1416   -651     92   1979    233   -272   -152   -210   -887  -1756  -1194     8
     -   -149   -500    233     43   -381    399    106   -626    210   -466   -720    275    394     45     96    359    117   -369   -294   -249 
     -    -33  -6045  -7087   -894  -1115   -701  -1378      *      * 
     9   -954  -1800  -1137   -321  -2357  -1648    139  -1868   1938  -1710   -996   -373  -1681    546   2650   -873   -767  -1604  -1699  -1428     9
     -   -149   -500    233     43   -381    399    106   -626    210   -466   -720    275    394     45     96    359    117   -369   -294   -249 
     -    -33  -6045  -7087   -894  -1115   -701  -1378      *      * 
    10    583  -1171    204   1723  -1625   -969     22  -1196    309  -1382   -592    171  -1236    392   -147   -114    738   -861  -1715  -1121    10
     -   -149   -500    233     43   -381    399    106   -626    210   -466   -720    275    394     45     96    359    117   -369   -294   -249 
     -    -33  -6045  -7087   -894  -1115   -701  -1378      *      * 
    11   -170  -1431    732   1620   -135  -1035   1170  -1352    509  -1400   -560    299  -1198    601      5    -75   -120  -1003  -1616   -945    11
     -   -149   -500    233     43   -381    399    106   -626    210   -466   -720    275    394     45     96    359    117   -369   -294   -249 
     -    -33  -6045  -7087   -894  -1115   -701  -1378      *      * 
    12  -1926  -1577  -2416  -2370    192  -2070   -795  -1602  -1882  -1347  -1210  -2018  -2383  -1854  -1777  -2150  -1992  -1643   5696    560    12
     -   -149   -500    233     43   -381    399    106   -626    210   -466   -720    275    394     45     96    359    117   -369   -294   -249 
     -    -33  -6045  -7087   -894  -1115   -701  -1378      *      * 
    13   -637  -1349     -5   -148  -1773  -1078   -624  -1965   -499  -2112  -1514   3456  -1574   -435   -810   -661   -818  -1560  -1900  -1327    13
     -   -149   -500    233     43   -381    399    106   -626    210   -466   -720    275    394     45     96    359    117   -369   -294   -249 
     -    -33  -6045  -7087   -894  -1115   -701  -1378      *      * 
    14   -758  -1103  -1313  -1487  -2460   3331  -1562  -2502  -1720  -2644  -2081  -1324  -1775  -1590  -1790   -958  -1093  -1921  -2198  -2279    14
     -   -149   -500    233     43   -381    399    106   -626    210   -466   -720    275    394     45     96    359    117   -369   -294   -249 
     -    -33  -6045  -7087   -894  -1115   -701  -1378      *      * 
    15   -718  -2338   2053   2256  -2571   -917   -117  -2394   -138  -2352  -1602    461  -1357    240   -821   -464   -745  -1944  -2543  -1698    15
     -   -149   -500    233     43   -381    399    106   -626    210   -466   -720    275    394     45     96    359    117   -369   -294   -249 
     -    -33  -6045  -7087   -894  -1115   -701  -1378      *      * 
    16  -1016   -805  -2637  -2367   -591  -2470  -1853   3039  -2040    329    346  -2180  -2589  -1943  -2070  -1879  -1051   1184  -1698  -1261    16
     -   -149   -500    233     43   -381    399    106   -626    210   -466   -720    275    394     45     96    359    117   -369   -294   -249 
     -    -33  -6045  -7087   -894  -1115   -701  -1378      *      * 
    17  -1369  -1199  -2542  -2295   -129  -2453  -1603    488  -1867   2607    742  -2168  -2539  -1724  -1835  -1992  -1384    130  -1284   -897    17
     -   -149   -500    233     43   -381    399    106   -626    210   -466   -720    275    394     45     96    359    117   -369   -294   -249 
     -    -33  -6045  -7087   -894  -1115   -701  -1378      *      * 
    18   -758  -1103  -1313  -1487  -2460   3331  -1562  -2502  -1720  -2644  -2081  -1324  -1775  -1590  -1790   -958  -1093  -1921  -2198  -2279    18
     -   -149   -500    233     43   -381    399    106   -626    210   -466   -720    275    394     45     96    359    117   -369   -294   -249 
     -    -33  -6045  -7087   -894  -1115   -701  -1378      *      * 
    19  -1667  -1473  -2001  -1964   1181  -2210    -25  -1224  -1658  -1018   -871  -1505  -2415  -1423  -1618  -1747  -1692  -1248    501   4149    19
     -   -149   -500    233     43   -381    399    106   -626    210   -466   -720    275    394     45     96    359    117   -369   -294   -249 
     -    -33  -6045  -7087   -894  -1115   -701  -1378      *      * 
    20  -1667  -1473  -2001  -1964   1181  -2210    -25  -1224  -1658  -1018   -871  -1505  -2415  -1423  -1618  -1747  -1692  -1248    501   4149    20
     -   -149   -500    233     43   -381    399    106   -626    210   -466   -720    275    394     45     96    359    117   -369   -294   -249 
     -    -33  -6045  -7087   -894  -1115   -701  -1378      *      * 
    21   -700   -665  -2337  -2135   -873  -1965  -1727   1107  -1863   -105     22  -1851  -2286  -1794  -1920  -1368   -823   2927  -1816  -1362    21
     -   -149   -500    233     43   -381    399    106   -626    210   -466   -720    275    394     45     96    359    117   -369   -294   -249 
     -    -33  -6045  -7087   -894  -1115   -701  -1378      *      * 
    22   -758  -1103  -1313  -1487  -2460   3331  -1562  -2502  -1720  -2644  -2081  -1324  -1775  -1590  -1790   -958  -1093  -1921  -2198  -2279    22
     -   -149   -500    233     43   -381    399    106   -626    210   -466   -720    275    394     45     96    359    117   -369   -294   -249 
     -    -33  -6045  -7087   -894  -1115   -701  -1378      *      * 
    23  -1667  -1473  -2001  -1964   1181  -2210    -25  -1224  -1658  -1018   -871  -1505  -2415  -1423  -1618  -1747  -1692  -1248    501   4149    23
     -   -149   -500    233     43   -381    399    106   -626    210   -466   -720    275    394     45     96    359    117   -369   -294   -249 
     -    -33  -6045  -7087   -894  -1115   -701  -1378      *      * 
    24   -912  -1801  -1055   -264  -2352  -1620    149  -1871   2514  -1713   -987   -334  -1656    560   1974   -825   -732  -1597  -1705  -1417    24
     -   -149   -500    233     43   -381    399    106   -626    210   -466   -720    275    394     45     96    359    117   -369   -294   -249 
     -    -33  -6045  -7087   -894  -1115   -701  -1378      *      * 
    25   -619   -893  -1108   -711   -303  -1725   -475    107   -190   1805    519   -790  -1824   1100   -355   -890   -576    -55  -1048   -573    25
     -   -149   -500    233     43   -381    399    106   -626    210   -466   -720    275    394     45     96    359    117   -369   -294   -249 
     -    -33  -6045  -7087   -894  -1115   -701  -1378      *      * 
    26   1682   -259  -1007   -711  -1609   -559   -692  -1187   -619  -1481   -692   -458  -1132   -478   -884   1430   1169   -651  -1857  -1465    26
     -   -149   -500    233     43   -381    399    106   -626    210   -466   -720    275    394     45     96    359    117   -369   -294   -249 
     -    -33  -6045  -7087   -894  -1115   -701  -1378      *      * 
    27     90   -770   -120    103  -1695   -772   -215  -1375     29  -1529   -716   1640  -1185    119   -375   1471    697   -905  -1817  -1277    27
     -   -149   -500    233     43   -381    399    106   -626    210   -466   -720    275    394     45     96    359    117   -369   -294   -249 
     -    -33  -6045  -7087   -894  -1115   -701  -1378      *      * 
    28    101   -443   -763   -333   -929   -953   -296   -391   -158    176    -67   -342  -1291    -94   -457   1508    893   -157  -1276   -822    28
     -   -149   -500    233     43   -381    399    106   -626    210   -466   -720    275    394     45     96    359    117   -369   -294   -249 
     -    -33  -6045  -7087   -894  -1115   -701  -1378      *      * 
    29   -614  -2245   1834   1577  -2481   -915    -42  -2296      3  -2238  -1446   1966  -1315    332   -656   -376   -624  -1839  -2437  -1602    29
     -   -149   -500    233     43   -381    399    106   -626    210   -466   -720    275    394     45     96    359    117   -369   -294   -249 
     -    -33  -6045  -7087   -894  -1115   -701  -1378      *      * 
    30   -145  -1122   -193    244  -1632  -1055     75  -1258   1836  -1357   -553     42  -1268    457    294    597    733   -910  -1615  -1091    30
     -   -149   -500    233     43   -381    399    106   -626    210   -466   -720    275    394     45     96    359    117   -369   -294   -249 
     -    -33  -6045  -7087   -894  -1115   -701  -1378      *      * 
    31     54   -545   -583   -200   -974   -961   -230   -561    -49    132   -141   -258   1681     -5   -363    691    -42   -313  -1295   -807    31
     -   -149   -500    233     43   -381    399    106   -626    210   -466   -720    275    394     45     96    359    117   -369   -294   -249 
     -    -33  -6045  -7087   -894  -1115   -701  -1378      *      * 
    32  -1667  -1473  -2001  -1964   1181  -2210    -25  -1224  -1658  -1018   -871  -1505  -2415  -1423  -1618  -1747  -1692  -1248    501   4149    32
     -   -149   -500    233     43   -381    399    106   -626    210   -466   -720    275    394     45     96    359    117   -369   -294   -249 
     -    -33  -6045  -7087   -894  -1115   -701  -1378      *      * 
    33   -916   -686  -2783  -2227   -100  -2609  -1522   1102  -1943   1668   1795  -2067  -2479  -1597  -1930  -1738   -857   1837  -1258  -1022    33
     -   -149   -500    233     43   -381    399    106   -626    210   -466   -720    275    394     45     96    359    117   -369   -294   -249 
     -    -33  -6045  -7087   -894  -1115   -701  -1378      *      * 
    34  -1829  -1383  -2755  -2620   3405  -2723    319   -891  -2287   -572   -456  -1655  -2681  -1597  -2062  -1910  -1752   -999    985   2777    34
     -   -149   -500    233     43   -381    399    106   -626    210   -466   -720    275    394     45     96    359    117   -369   -294   -249 
     -    -33  -6045  -7087   -894  -1115   -701  -1378      *      * 
    35   -988  -1921    379   3052  -2309  -1196   -495  -2108   -350  -2194  -1612   -103  -1621   -210   -770   -862  -1042  -1799  -2207  -1742    35
     -   -149   -500    233     43   -381    399    106   -626    210   -466   -720    275    394     45     96    359    117   -369   -294   -249 
     -    -33  -6045  -7087   -894  -1115   -701  -1378      *      * 
    36    -52   -555  -1173  -1112  -1571   -872  -1041   -862   -950  -1353   -866   -843  -1455   -937  -1084   -285   3069   -557  -1898  -1539    36
     -   -149   -500    233     43   -381    399    106   -626    210   -466   -720    275    394     45     96    359    117   -369   -294   -249 
     -    -33  -6045  -7087   -894  -1115   -701  -1378      *      * 
    37   -892   -603  -2966  -2526   -746  -2753  -2062   1994  -2280    230    341  -2328  -2729  -2106  -2351  -1971   -889   2654  -1917  -1517    37
     -   -149   -500    233     43   -381    399    106   -626    210   -466   -720    275    394     45     96    359    117   -369   -294   -249 
     -    -33  -6045  -7087   -894  -1115   -701  -1378      *      * 
    38   -584  -2184   1399   1868  -2425   -922    -27  -2230     46  -2180  -1383   1943  -1308    350   -594   -357   -590  -1781  -2381  -1564    38
     -   -149   -500    233     43   -381    399    106   -626    210   -466   -720    275    394     45     96    359    117   -369   -294   -249 
     -    -33  -6045  -7087   -894  -1115   -701  -1378      *      * 
    39  -1829  -1383  -2755  -2620   3405  -2723    319   -891  -2287   -572   -456  -1655  -2681  -1597  -2062  -1910  -1752   -999    985   2777    39
     -   -149   -500    233     43   -381    399    106   -626    210   -466   -720    275    394     45     96    359    117   -369   -294   -249 
     -    -33  -6045  -7087   -894  -1115   -701  -1378      *      * 
    40    155   -411   -726   -345  -1023    179   -338    682   -236   -878   -163   -331  -1252   -138   -543   1658     16   -251  -1345   -895    40
     -   -149   -500    233     43   -381    399    106   -626    210   -466   -720    275    394     45     96    359    117   -369   -294   -249 
     -    -33  -6045  -7087   -894  -1115   -701  -1378      *      * 
    41   -242  -1353   -243    330  -1677  -1190    216  -1318   1399  -1347   -524     94    229    628   1338   -183    626   -993  -1560  -1031    41
     -   -149   -500    233     43   -381    399    106   -626    210   -466   -720    275    394     45     96    359    117   -369   -294   -249 
     -    -33  -6045  -7087   -894  -1115   -701  -1378      *      * 
    42   -988  -1921    379   3052  -2309  -1196   -495  -2108   -350  -2194  -1612   -103  -1621   -210   -770   -862  -1042  -1799  -2207  -1742    42
     -   -149   -500    233     43   -381    399    106   -626    210   -466   -720    275    394     45     96    359    117   -369   -294   -249 
     -   -212  -2953  -7087   -956  -1046   -701  -1378      *      * 
    43   -344  -1659   1038   2015  -1859  -1003     83  -1541    321   -592   -821    339  -1263    471   -208   -214   -317  -1197  -1892  -1202    45
     -   -149   -500    233     43   -381    399    106   -626    210   -466   -720    275    394     45     96    359    117   -369   -294   -249 
     -    -33  -6045  -7087   -894  -1115   -701  -1378      *      * 
    44   -758  -1103  -1313  -1487  -2460   3331  -1562  -2502  -1720  -2644  -2081  -1324  -1775  -1590  -1790   -958  -1093  -1921  -2198  -2279    46
     -   -149   -500    233     43   -381    399    106   -626    210   -466   -720    275    394     45     96    359    117   -369   -294   -249 
     -    -33  -6045  -7087   -894  -1115   -701  -1378      *      * 
    45  -1028  -1686   -800   -442  -2171  -1521   -263  -1873   3103  -1859  -1251   -547  -1750     74    599  -1004   -972  -1620  -1812  -1528    47
     -   -149   -500    233     43   -381    399    106   -626    210   -466   -720    275    394     45     96    359    117   -369   -294   -249 
     -    -33  -6045  -7087   -894  -1115   -701  -1378      *      * 
    46   -988  -1921    379   3052  -2309  -1196   -495  -2108   -350  -2194  -1612   -103  -1621   -210   -770   -862  -1042  -1799  -2207  -1742    48
     -   -149   -500    233     43   -381    399    106   -626    210   -466   -720    275    394     45     96    359    117   -369   -294   -249 
     -    -33  -6045  -7087   -894  -1115   -701  -1378      *      * 
    47  -1192  -1547   -812   -781   -520  -1557   4586  -1881   -457  -1789  -1357   -866  -1913   -669   -600  -1231  -1258  -1678   -918    -90    49
     -   -149   -500    233     43   -381    399    106   -626    210   -466   -720    275    394     45     96    359    117   -369   -294   -249 
     -    -33  -6045  -7087   -894  -1115   -701  -1378      *      * 
    48   -213  -1425    207    533  -1651  -1063   2230  -1392    582  -1433   -601   1021  -1233   1108    152    532   -166  -1044  -1648  -1019    50
     -   -149   -500    233     43   -381    399    106   -626    210   -466   -720    275    394     45     96    359    117   -369   -294   -249 
     -    -33  -6045  -7087   -894  -1115   -701  -1378      *      * 
    49  -1369  -1199  -2542  -2295   -129  -2453  -1603    488  -1867   2607    742  -2168  -2539  -1724  -1835  -1992  -1384    130  -1284   -897    51
     -   -149   -500    233     43   -381    399    106   -626    210   -466   -720    275    394     45     96    359    117   -369   -294   -249 
     -    -33  -6045  -7087   -894  -1115   -701  -1378      *      * 
    50   -322  -1726    378   1509  -2032  -1058    179  -1754   1057  -1707   -851    906  -1251   1523    205   -179   -267  -1348  -1878  -1224    52
     -   -149   -500    233     43   -381    399    106   -626    210   -466   -720    275    394     45     96    359    117   -369   -294   -249 
     -    -33  -6045  -7087   -894  -1115   -701  -1378      *      * 
    51  -1083   -785  -3015  -2537   -291  -2882  -1897   2664  -2209   1235    763  -2379  -2743  -1947  -2211  -2086  -1044   1221  -1557  -1226    53
     -   -149   -500    233     43   -381    399    106   -626    210   -466   -720    275    394     45     96    359    117   -369   -294   -249 
     -    -33  -6045  -7087   -894  -1115   -701  -1378      *      * 
    52    -55  -1052   -100    412  -1264  -1083    186   -911    526  -1045    792    856  -1199   1178     83    686    441   -627  -1380   -815    54
     -   -149   -500    233     43   -381    399    106   -626    210   -466   -720    275    394     45     96    359    117   -369   -294   -249 
     -    -33  -6045  -7087   -894  -1115   -701  -1378      *      * 
    53   -487  -1531    355    387  -1271  -1080   1481  -1655    262  -1680   -958   2665  -1400    247   -103   -403   -502  -1316  -1504   -718    55
     -   -149   -500    233     43   -381    399    106   -626    210   -466   -720    275    394     45     96    359    117   -369   -294   -249 
     -    -33  -6045  -7087   -894  -1115   -701  -1378      *      * 
    54  -1369  -1199  -2542  -2295   -129  -2453  -1603    488  -1867   2607    742  -2168  -2539  -1724  -1835  -1992  -1384    130  -1284   -897    56
     -   -149   -500    233     43   -381    399    106   -626    210   -466   -720    275    394     45     96    359    117   -369   -294   -249 
     -    -36  -5925  -6968   -894  -1115   -701  -1378      *      * 
    55   -801  -1692   -894   -161  -2205  -1521    198  -1745   2475  -1617   -890   -247  -1573    604   1805   -721   -636  -1471  -1634  -1323    57
     -      *      *      *      *      *      *      *      *      *      *      *      *      *      *      *      *      *      *      *      * 
     -      *      *      *      *      *      *      *      *      0 
//
HMMER2.0  [2.3.2]
NAME  sequence23
LENG  80
ALPH  Amino
RF    no
CS    no
MAP   yes
COM   hmmbuild sequence23.hmm sequence23.aln
COM   hmmcalibrate sequence23.hmm
NSEQ  6
DATE  Wed Jun 17 10:56:45 2009
CKSUM 6811
XT      -8455     -4  -1000  -1000  -8455     -4  -8455     -4 
NULT      -4  -8455
NULE     595  -1558     85    338   -294    453  -1158    197    249    902  -1085   -142    -21   -313     45    531    201    384  -1998   -644 
EVD   -35.963482   0.283345
HMM        A      C      D      E      F      G      H      I      K      L      M      N      P      Q      R      S      T      V      W      Y    
         m->m   m->i   m->d   i->m   i->i   d->m   d->d   b->m   m->e
         -585      *  -1585
     1   -189   -369  -1412   -888   -431  -1492   -575    601   -650     66   1697   -845  -1660   -526   -857   -590   1741   1040  -1042   -657     1
     -   -149   -500    233     43   -381    399    106   -626    210   -466   -720    275    394     45     96    359    117   -369   -294   -249 
     -    -33  -6045  -7087   -894  -1115   -701  -1378   -585      * 
     2  -1667  -1473  -2001  -1964   1181  -2210    -25  -1224  -1658  -1018   -871  -1505  -2415  -1423  -1618  -1747  -1692  -1248    501   4149     2
     -   -149   -500    233     43   -381    399    106   -626    210   -466   -720    275    394     45     96    359    117   -369   -294   -249 
     -    -33  -6045  -7087   -894  -1115   -701  -1378      *      * 
     3    -52   -555  -1173  -1112  -1571   -872  -1041   -862   -950  -1353   -866   -843  -1455   -937  -1084   -285   3069   -557  -1898  -1539     3
     -   -149   -500    233     43   -381    399    106   -626    210   -466   -720    275    394     45     96    359    117   -369   -294   -249 
     -    -33  -6045  -7087   -894  -1115   -701  -1378      *      * 
     4   -862  -1548   -321   -247  -1672  -1336   -419  -1721    130  -1660  -1161   -427  -1678   3540    -59   -855   -904  -1495  -1728  -1237     4
     -   -149   -500    233     43   -381    399    106   -626    210   -466   -720    275    394     45     96    359    117   -369   -294   -249 
     -    -33  -6045  -7087   -894  -1115   -701  -1378      *      * 
     5  -1667  -1473  -2001  -1964   1181  -2210    -25  -1224  -1658  -1018   -871  -1505  -2415  -1423  -1618  -1747  -1692  -1248    501   4149     5
     -   -149   -500    233     43   -381    399    106   -626    210   -466   -720    275    394     45     96    359    117   -369   -294   -249 
     -    -33  -6045  -7087   -894  -1115   -701  -1378      *      * 
     6    310   -370   -676   -643  -1956    660   -824  -1707   -778  -1926  -1117   -428  -1162   -613  -1034   2439    -21  -1006  -2144  -1732     6
     -   -149   -500    233     43   -381    399    106   -626    210   -466   -720    275    394     45     96    359    117   -369   -294   -249 
     -    -33  -6045  -7087   -894  -1115   -701  -1378      *      * 
     7   -873   -605  -2904  -2470   -737  -2692  -2014   1866  -2215    227    337  -2273  -2692  -2052  -2292  -1913   -876   2704  -1896  -1488     7
     -   -149   -500    233     43   -381    399    106   -626    210   -466   -720    275    394     45     96    359    117   -369   -294   -249 
     -    -33  -6045  -7087   -894  -1115   -701  -1378      *      * 
     8   -700   -665  -2337  -2135   -873  -1965  -1727   1107  -1863   -105     22  -1851  -2286  -1794  -1920  -1368   -823   2927  -1816  -1362     8
     -   -149   -500    233     43   -381    399    106   -626    210   -466   -720    275    394     45     96    359    117   -369   -294   -249 
     -    -33  -6045  -7087   -894  -1115   -701  -1378      *      * 
     9   -908   -603  -3019  -2575   -752  -2801  -2104   2142  -2335    233    343  -2374  -2759  -2152  -2401  -2018   -900   2579  -1935  -1541     9
     -   -149   -500    233     43   -381    399    106   -626    210   -466   -720    275    394     45     96    359    117   -369   -294   -249 
     -    -33  -6045  -7087   -894  -1115   -701  -1378      *      * 
    10   -862  -1548   -321   -247  -1672  -1336   -419  -1721    130  -1660  -1161   -427  -1678   3540    -59   -855   -904  -1495  -1728  -1237    10
     -   -149   -500    233     43   -381    399    106   -626    210   -466   -720    275    394     45     96    359    117   -369   -294   -249 
     -    -33  -6045  -7087   -894  -1115   -701  -1378      *      * 
    11   2806   -444  -1270  -1265  -1732   -744  -1182  -1034  -1212  -1545  -1010   -869  -1380  -1102  -1325   -156   -259   -640  -2039  -1721    11
     -   -149   -500    233     43   -381    399    106   -626    210   -466   -720    275    394     45     96    359    117   -369   -294   -249 
     -    -33  -6045  -7087   -894  -1115   -701  -1378      *      * 
    12  -1601  -1340  -2512  -2455   3740  -2315   -379   -478  -2225   -175   -190  -1874  -2503  -1781  -2079  -1892  -1647   -683    210   1257    12
     -   -149   -500    233     43   -381    399    106   -626    210   -466   -720    275    394     45     96    359    117   -369   -294   -249 
     -    -33  -6045  -7087   -894  -1115   -701  -1378      *      * 
    13   -637  -1349     -5   -148  -1773  -1078   -624  -1965   -499  -2112  -1514   3456  -1574   -435   -810   -661   -818  -1560  -1900  -1327    13
     -   -149   -500    233     43   -381    399    106   -626    210   -466   -720    275    394     45     96    359    117   -369   -294   -249 
     -    -33  -6045  -7087   -894  -1115   -701  -1378      *      * 
    14   -898  -1784  -1007   -250  -2322  -1603    139  -1853   2619  -1705   -982   -327  -1649    548   1753   -814   -725  -1579  -1705  -1409    14
     -   -149   -500    233     43   -381    399    106   -626    210   -466   -720    275    394     45     96    359    117   -369   -294   -249 
     -    -33  -6045  -7087   -894  -1115   -701  -1378      *      * 
    15   -873   -605  -2904  -2470   -737  -2692  -2014   1866  -2215    227    337  -2273  -2692  -2052  -2292  -1913   -876   2704  -1896  -1488    15
     -   -149   -500    233     43   -381    399    106   -626    210   -466   -720    275    394     45     96    359    117   -369   -294   -249 
     -    -33  -6045  -7087   -894  -1115   -701  -1378      *      * 
    16   -758  -1103  -1313  -1487  -2460   3331  -1562  -2502  -1720  -2644  -2081  -1324  -1775  -1590  -1790   -958  -1093  -1921  -2198  -2279    16
     -   -149   -500    233     43   -381    399    106   -626    210   -466   -720    275    394     45     96    359    117   -369   -294   -249 
     -    -33  -6045  -7087   -894  -1115   -701  -1378      *      * 
    17   2053   -315   -833   -585  -1650   -572   -643  -1279   -550  -1529   -734   -396    603   -412   -834    887     71   -727  -1880  -1468    17
     -   -149   -500    233     43   -381    399    106   -626    210   -466   -720    275    394     45     96    359    117   -369   -294   -249 
     -    -33  -6045  -7087   -894  -1115   -701  -1378      *      * 
    18   -758  -1103  -1313  -1487  -2460   3331  -1562  -2502  -1720  -2644  -2081  -1324  -1775  -1590  -1790   -958  -1093  -1921  -2198  -2279    18
     -   -149   -500    233     43   -381    399    106   -626    210   -466   -720    275    394     45     96    359    117   -369   -294   -249 
     -    -33  -6045  -7087   -894  -1115   -701  -1378      *      * 
    19   -934  -1220  -1352  -1451  -2187  -1314  -1456  -2160  -1488  -2268  -1827  -1359   3760  -1471  -1571  -1129  -1216  -1780  -2050  -2023    19
     -   -149   -500    233     43   -381    399    106   -626    210   -466   -720    275    394     45     96    359    117   -369   -294   -249 
     -    -33  -6045  -7087   -894  -1115   -701  -1378      *      * 
    20  -1164   -974  -2766  -2233     97  -2725  -1538    798  -1844   1751   3361  -2138  -2556  -1537  -1831  -1885  -1099    406  -1190   -956    20
     -   -149   -500    233     43   -381    399    106   -626    210   -466   -720    275    394     45     96    359    117   -369   -294   -249 
     -    -33  -6045  -7087   -894  -1115   -701  -1378      *      * 
    21    116   -498   -840   -867  -1751   -671   -949  -1625   -916  -1896  -1218   -622  -1304   -824  -1097   2786   -220  -1038  -1992  -1530    21
     -   -149   -500    233     43   -381    399    106   -626    210   -466   -720    275    394     45     96    359    117   -369   -294   -249 
     -    -33  -6045  -7087   -894  -1115   -701  -1378      *      * 
    22   -737  -2373   2352   2022  -2602   -913   -127  -2431   -167  -2386  -1642    467  -1361    227   -862   -477   -768  -1978  -2577  -1721    22
     -   -149   -500    233     43   -381    399    106   -626    210   -466   -720    275    394     45     96    359    117   -369   -294   -249 
     -    -33  -6045  -7087   -894  -1115   -701  -1378      *      * 
    23   -704  -2273   1599   2499  -2515   -929   -118  -2325   -117  -2301  -1552    439  -1360    238   -776   -462   -729  -1889  -2489  -1670    23
     -   -149   -500    233     43   -381    399    106   -626    210   -466   -720    275    394     45     96    359    117   -369   -294   -249 
     -    -33  -6045  -7087   -894  -1115   -701  -1378      *      * 
    24   -110   -642   -548    809   -714  -1284     -4    934    221   -478    198   -180  -1366    241    519   -270    -50    619  -1039   -575    24
     -   -149   -500    233     43   -381    399    106   -626    210   -466   -720    275    394     45     96    359    117   -369   -294   -249 
     -    -33  -6045  -7087   -894  -1115   -701  -1378      *      * 
    25   -471  -1333   -679      9  -1602  -1407    162    258   1892  -1215   -478   -147  -1458    544   1647   -457   -356   -903  -1464  -1043    25
     -   -149   -500    233     43   -381    399    106   -626    210   -466   -720    275    394     45     96    359    117   -369   -294   -249 
     -    -33  -6045  -7087   -894  -1115   -701  -1378      *      * 
    26    572  -1108    -62    143  -1620  -1020   -116  -1253    348  -1381   -691    -40  -1343   2720     52   -254   -297   -938  -1718  -1177    26
     -   -149   -500    233     43   -381    399    106   -626    210   -466   -720    275    394     45     96    359    117   -369   -294   -249 
     -    -33  -6045  -7087   -894  -1115   -701  -1378      *      * 
    27  -1405  -1279  -2013  -1674   2084  -2358   3226  -1002  -1417   -830   -522  -1219  -2356  -1035  -1476  -1455  -1326   -979    890   2924    27
     -   -149   -500    233     43   -381    399    106   -626    210   -466   -720    275    394     45     96    359    117   -369   -294   -249 
     -    -33  -6045  -7087   -894  -1115   -701  -1378      *      * 
    28    -52   -555  -1173  -1112  -1571   -872  -1041   -862   -950  -1353   -866   -843  -1455   -937  -1084   -285   3069   -557  -1898  -1539    28
     -   -149   -500    233     43   -381    399    106   -626    210   -466   -720    275    394     45     96    359    117   -369   -294   -249 
     -    -33  -6045  -7087   -894  -1115   -701  -1378      *      * 
    29   2415   -274   -993   -924  -1861    860   -953  -1438   -967  -1770  -1001   -573  -1170   -789  -1164    141      7   -818  -2095  -1749    29
     -   -149   -500    233     43   -381    399    106   -626    210   -466   -720    275    394     45     96    359    117   -369   -294   -249 
     -    -33  -6045  -7087   -894  -1115   -701  -1378      *      * 
    30   -988  -1921    379   3052  -2309  -1196   -495  -2108   -350  -2194  -1612   -103  -1621   -210   -770   -862  -1042  -1799  -2207  -1742    30
     -   -149   -500    233     43   -381    399    106   -626    210   -466   -720    275    394     45     96    359    117   -369   -294   -249 
     -    -33  -6045  -7087   -894  -1115   -701  -1378      *      * 
    31   -758  -1103  -1313  -1487  -2460   3331  -1562  -2502  -1720  -2644  -2081  -1324  -1775  -1590  -1790   -958  -1093  -1921  -2198  -2279    31
     -   -149   -500    233     43   -381    399    106   -626    210   -466   -720    275    394     45     96    359    117   -369   -294   -249 
     -    -33  -6045  -7087   -894  -1115   -701  -1378      *      * 
    32   -124   -358  -1640  -1265   -844  -1321   -975    722  -1026   -322     83  -1048  -1693   -923  -1190   -542   1681   1965  -1492  -1089    32
     -   -149   -500    233     43   -381    399    106   -626    210   -466   -720    275    394     45     96    359    117   -369   -294   -249 
     -    -33  -6045  -7087   -894  -1115   -701  -1378      *      * 
    33   -934  -1220  -1352  -1451  -2187  -1314  -1456  -2160  -1488  -2268  -1827  -1359   3760  -1471  -1571  -1129  -1216  -1780  -2050  -2023    33
     -   -149   -500    233     43   -381    399    106   -626    210   -466   -720    275    394     45     96    359    117   -369   -294   -249 
     -    -33  -6045  -7087   -894  -1115   -701  -1378      *      * 
    34   -510  -2015   1350   2200  -2292   -929     -9  -2069    101  -2051  -1246    433  -1293    371   -511    409   -515  -1638  -2267  -1487    34
     -   -149   -500    233     43   -381    399    106   -626    210   -466   -720    275    394     45     96    359    117   -369   -294   -249 
     -    -33  -6045  -7087   -894  -1115   -701  -1378      *      * 
    35    508  -1122    -57    141  -1627  -1025   -119  -1263    352  -1387   -703    -42  -1350   2754     60   -265   -309   -950  -1723  -1182    35
     -   -149   -500    233     43   -381    399    106   -626    210   -466   -720    275    394     45     96    359    117   -369   -294   -249 
     -    -33  -6045  -7087   -894  -1115   -701  -1378      *      * 
    36   1091   -430   -772   -683  -1728   -655   -788  -1253   -687  -1578   -887   -497   2687   -591   -920     12    -95   -765  -1973  -1579    36
     -   -149   -500    233     43   -381    399    106   -626    210   -466   -720    275    394     45     96    359    117   -369   -294   -249 
     -    -33  -6045  -7087   -894  -1115   -701  -1378      *      * 
    37   -934  -1220  -1352  -1451  -2187  -1314  -1456  -2160  -1488  -2268  -1827  -1359   3760  -1471  -1571  -1129  -1216  -1780  -2050  -2023    37
     -   -149   -500    233     43   -381    399    106   -626    210   -466   -720    275    394     45     96    359    117   -369   -294   -249 
     -    -33  -6045  -7087   -894  -1115   -701  -1378      *      * 
    38   -200  -1545    919    643  -1793  -1015   1898  -1533    528  -1544   -685    328  -1198   1269     25    738   -156  -1147  -1761  -1089    38
     -   -149   -500    233     43   -381    399    106   -626    210   -466   -720    275    394     45     96    359    117   -369   -294   -249 
     -    -33  -6045  -7087   -894  -1115   -701  -1378      *      * 
    39   -627  -2051   2656    715  -2327   -970    -87  -2112    941  -2115  -1357    365  -1359    274   -501   -429   -641  -1706  -2290  -1547    39
     -   -149   -500    233     43   -381    399    106   -626    210   -466   -720    275    394     45     96    359    117   -369   -294   -249 
     -    -33  -6045  -7087   -894  -1115   -701  -1378      *      * 
    40    816   -278  -1277   -872   -988   -942   -683     89   -688   -672    -84   -678  -1379   -563   -912   -148   1977   1042  -1444  -1050    40
     -   -149   -500    233     43   -381    399    106   -626    210   -466   -720    275    394     45     96    359    117   -369   -294   -249 
     -    -33  -6045  -7087   -894  -1115   -701  -1378      *      * 
    41    570   -366  -1036   -567   -742  -1087   -413     37   -357   -428   1357   -528  -1394   -271   -616   -225   1938    190  -1186   -775    41
     -   -149   -500    233     43   -381    399    106   -626    210   -466   -720    275    394     45     96    359    117   -369   -294   -249 
     -    -33  -6045  -7087   -894  -1115   -701  -1378      *      * 
    42   -608   5196  -2368  -2362  -1635  -1253  -1702   -987  -2034  -1540  -1191  -1745  -1831  -1953  -1922   -934   -927   -770  -1855  -1692    42
     -   -149   -500    233     43   -381    399    106   -626    210   -466   -720    275    394     45     96    359    117   -369   -294   -249 
     -    -33  -6045  -7087   -894  -1115   -701  -1378      *      * 
    43    -52   -555  -1173  -1112  -1571   -872  -1041   -862   -950  -1353   -866   -843  -1455   -937  -1084   -285   3069   -557  -1898  -1539    43
     -   -149   -500    233     43   -381    399    106   -626    210   -466   -720    275    394     45     96    359    117   -369   -294   -249 
     -    -33  -6045  -7087   -894  -1115   -701  -1378      *      * 
    44   1098   -271  -1109   -913  -1536   -631   -845   -777   -787  -1309   -647   -597  -1222   -680   -982     77   2527   -382  -1876  -1498    44
     -   -149   -500    233     43   -381    399    106   -626    210   -466   -720    275    394     45     96    359    117   -369   -294   -249 
     -    -33  -6045  -7087   -894  -1115   -701  -1378      *      * 
    45  -1369  -1199  -2542  -2295   -129  -2453  -1603    488  -1867   2607    742  -2168  -2539  -1724  -1835  -1992  -1384    130  -1284   -897    45
     -   -149   -500    233     43   -381    399    106   -626    210   -466   -720    275    394     45     96    359    117   -369   -294   -249 
     -    -33  -6045  -7087   -894  -1115   -701  -1378      *      * 
    46    -52   -555  -1173  -1112  -1571   -872  -1041   -862   -950  -1353   -866   -843  -1455   -937  -1084   -285   3069   -557  -1898  -1539    46
     -   -149   -500    233     43   -381    399    106   -626    210   -466   -720    275    394     45     96    359    117   -369   -294   -249 
     -    -33  -6045  -7087   -894  -1115   -701  -1378      *      * 
    47   1112   -271   -924   -817  -1829   -508   -863  -1431   -818  -1747   -970   -502  -1143   -671  -1038   2387     44   -806  -2075  -1677    47
     -   -149   -500    233     43   -381    399    106   -626    210   -466   -720    275    394     45     96    359    117   -369   -294   -249 
     -    -33  -6045  -7087   -894  -1115   -701  -1378      *      * 
    48   -862  -1548   -321   -247  -1672  -1336   -419  -1721    130  -1660  -1161   -427  -1678   3540    -59   -855   -904  -1495  -1728  -1237    48
     -   -149   -500    233     43   -381    399    106   -626    210   -466   -720    275    394     45     96    359    117   -369   -294   -249 
     -    -33  -6045  -7087   -894  -1115   -701  -1378      *      * 
    49    317   -308   -903   -729  -1609   -592   -740  -1149   -643  -1497   -755   -482  -1180   -548   -868   1017   2521   -648  -1881  -1469    49
     -   -149   -500    233     43   -381    399    106   -626    210   -466   -720    275    394     45     96    359    117   -369   -294   -249 
     -    -33  -6045  -7087   -894  -1115   -701  -1378      *      * 
    50  -1016   -805  -2637  -2367   -591  -2470  -1853   3039  -2040    329    346  -2180  -2589  -1943  -2070  -1879  -1051   1184  -1698  -1261    50
     -   -149   -500    233     43   -381    399    106   -626    210   -466   -720    275    394     45     96    359    117   -369   -294   -249 
     -    -33  -6045  -7087   -894  -1115   -701  -1378      *      * 
    51  -1181  -1614  -1431   -903  -2066  -1632   -446  -1944    559  -1867  -1326   -899  -1873   -156   3432  -1225  -1148  -1717  -1746  -1529    51
     -   -149   -500    233     43   -381    399    106   -626    210   -466   -720    275    394     45     96    359    117   -369   -294   -249 
     -    -33  -6045  -7087   -894  -1115   -701  -1378      *      * 
    52   -946   -644  -3004  -2485   -388  -2800  -1848   1767  -2232   1375    700  -2301  -2669  -1927  -2236  -1964   -902   2159  -1573  -1283    52
     -   -149   -500    233     43   -381    399    106   -626    210   -466   -720    275    394     45     96    359    117   -369   -294   -249 
     -    -33  -6045  -7087   -894  -1115   -701  -1378      *      * 
    53    308   -371   -678   -649  -1955    581   -828  -1707   -783  -1927  -1120   -432  -1163   -619  -1036   2463    -23  -1006  -2144  -1731    53
     -   -149   -500    233     43   -381    399    106   -626    210   -466   -720    275    394     45     96    359    117   -369   -294   -249 
     -    -33  -6045  -7087   -894  -1115   -701  -1378      *      * 
    54  -1926  -1577  -2416  -2370    192  -2070   -795  -1602  -1882  -1347  -1210  -2018  -2383  -1854  -1777  -2150  -1992  -1643   5696    560    54
     -   -149   -500    233     43   -381    399    106   -626    210   -466   -720    275    394     45     96    359    117   -369   -294   -249 
     -    -33  -6045  -7087   -894  -1115   -701  -1378      *      * 
    55   -453   -319  -2195  -1638   -340  -2062  -1017   1544  -1388    260   1604  -1475  -2077  -1162  -1462  -1155    603   1976  -1090   -733    55
     -   -149   -500    233     43   -381    399    106   -626    210   -466   -720    275    394     45     96    359    117   -369   -294   -249 
     -    -33  -6045  -7087   -894  -1115   -701  -1378      *      * 
    56    116   -498   -840   -867  -1751   -671   -949  -1625   -916  -1896  -1218   -622  -1304   -824  -1097   2786   -220  -1038  -1992  -1530    56
     -   -149   -500    233     43   -381    399    106   -626    210   -466   -720    275    394     45     96    359    117   -369   -294   -249 
     -    -33  -6045  -7087   -894  -1115   -701  -1378      *      * 
    57   -934  -1220  -1352  -1451  -2187  -1314  -1456  -2160  -1488  -2268  -1827  -1359   3760  -1471  -1571  -1129  -1216  -1780  -2050  -2023    57
     -   -149   -500    233     43   -381    399    106   -626    210   -466   -720    275    394     45     96    359    117   -369   -294   -249 
     -    -33  -6045  -7087   -894  -1115   -701  -1378      *      * 
    58   -934  -1220  -1352  -1451  -2187  -1314  -1456  -2160  -1488  -2268  -1827  -1359   3760  -1471  -1571  -1129  -1216  -1780  -2050  -2023    58
     -   -149   -500    233     43   -381    399    106   -626    210   -466   -720    275    394     45     96    359    117   -369   -294   -249 
     -    -33  -6045  -7087   -894  -1115   -701  -1378      *      * 
    59  -1369  -1199  -2542  -2295   -129  -2453  -1603    488  -1867   2607    742  -2168  -2539  -1724  -1835  -1992  -1384    130  -1284   -897    59
     -   -149   -500    233     43   -381    399    106   -626    210   -466   -720    275    394     45     96    359    117   -369   -294   -249 
     -    -33  -6045  -7087   -894  -1115   -701  -1378      *      * 
    60    -98  -1113    149   1201  -1587   -953     29  -1234    319  -1368   -561    159  -1219    397   -131    917   1203   -879  -1676  -1090    60
     -   -149   -500    233     43   -381    399    106   -626    210   -466   -720    275    394     45     96    359    117   -369   -294   -249 
     -    -33  -6045  -7087   -894  -1115   -701  -1378      *      * 
    61   1473   -266   -989   -694  -1628   -558   -686  -1211   -606  -1500   -708   -449  -1131   -467   -875   1673   1135   -668  -1871  -1476    61
     -   -149   -500    233     43   -381    399    106   -626    210   -466   -720    275    394     45     96    359    117   -369   -294   -249 
     -    -33  -6045  -7087   -894  -1115   -701  -1378      *      * 
    62   2138   -295  -1473  -1180  -1110   -928   -959    170   -991   -679   -212   -857  -1442   -865  -1161   -194   -117   1157  -1664  -1269    62
     -   -149   -500    233     43   -381    399    106   -626    210   -466   -720    275    394     45     96    359    117   -369   -294   -249 
     -    -33  -6045  -7087   -894  -1115   -701  -1378      *      * 
    63   -637  -1349     -5   -148  -1773  -1078   -624  -1965   -499  -2112  -1514   3456  -1574   -435   -810   -661   -818  -1560  -1900  -1327    63
     -   -149   -500    233     43   -381    399    106   -626    210   -466   -720    275    394     45     96    359    117   -369   -294   -249 
     -    -33  -6045  -7087   -894  -1115   -701  -1378      *      * 
    64   -758  -1103  -1313  -1487  -2460   3331  -1562  -2502  -1720  -2644  -2081  -1324  -1775  -1590  -1790   -958  -1093  -1921  -2198  -2279    64
     -   -149   -500    233     43   -381    399    106   -626    210   -466   -720    275    394     45     96    359    117   -369   -294   -249 
     -    -33  -6045  -7087   -894  -1115   -701  -1378      *      * 
    65   -916   -603  -3046  -2600   -754  -2825  -2125   2248  -2363    237    345  -2397  -2774  -2175  -2425  -2042   -906   2513  -1943  -1552    65
     -   -149   -500    233     43   -381    399    106   -626    210   -466   -720    275    394     45     96    359    117   -369   -294   -249 
     -    -33  -6045  -7087   -894  -1115   -701  -1378      *      * 
    66  -1016   -805  -2637  -2367   -591  -2470  -1853   3039  -2040    329    346  -2180  -2589  -1943  -2070  -1879  -1051   1184  -1698  -1261    66
     -   -149   -500    233     43   -381    399    106   -626    210   -466   -720    275    394     45     96    359    117   -369   -294   -249 
     -    -33  -6045  -7087   -894  -1115   -701  -1378      *      * 
    67   -434  -1323   -422     12  -1851  -1240     23  -1362   2431  -1471   -745   -138  -1443    400    647   -425    566  -1067  -1689  -1249    67
     -   -149   -500    233     43   -381    399    106   -626    210   -466   -720    275    394     45     96    359    117   -369   -294   -249 
     -    -33  -6045  -7087   -894  -1115   -701  -1378      *      * 
    68    258   -381   -781   -769  -1918   2468   -901  -1518   -853  -1833  -1082   -520  -1211   -718  -1066     66    963   -908  -2121  -1755    68
     -   -149   -500    233     43   -381    399    106   -626    210   -466   -720    275    394     45     96    359    117   -369   -294   -249 
     -    -33  -6045  -7087   -894  -1115   -701  -1378      *      * 
    69  -1667  -1473  -2001  -1964   1181  -2210    -25  -1224  -1658  -1018   -871  -1505  -2415  -1423  -1618  -1747  -1692  -1248    501   4149    69
     -   -149   -500    233     43   -381    399    106   -626    210   -466   -720    275    394     45     96    359    117   -369   -294   -249 
     -    -33  -6045  -7087   -894  -1115   -701  -1378      *      * 
    70  -1028  -1686   -800   -442  -2171  -1521   -263  -1873   3103  -1859  -1251   -547  -1750     74    599  -1004   -972  -1620  -1812  -1528    70
     -   -149   -500    233     43   -381    399    106   -626    210   -466   -720    275    394     45     96    359    117   -369   -294   -249 
     -    -33  -6045  -7087   -894  -1115   -701  -1378      *      * 
    71   -700   -665  -2337  -2135   -873  -1965  -1727   1107  -1863   -105     22  -1851  -2286  -1794  -1920  -1368   -823   2927  -1816  -1362    71
     -   -149   -500    233     43   -381    399    106   -626    210   -466   -720    275    394     45     96    359    117   -369   -294   -249 
     -    -33  -6045  -7087   -894  -1115   -701  -1378      *      * 
    72   -935   -624  -3056  -2612   -713  -2835  -2128   2662  -2369    301    387  -2411  -2779  -2172  -2424  -2055   -925   2085  -1923  -1543    72
     -   -149   -500    233     43   -381    399    106   -626    210   -466   -720    275    394     45     96    359    117   -369   -294   -249 
     -    -33  -6045  -7087   -894  -1115   -701  -1378      *      * 
    73   -778   -800  -1775  -1419    913  -1921    -92    -25  -1093   -224     80  -1144  -2048   -908  -1174  -1085   -773    802    220   3364    73
     -   -149   -500    233     43   -381    399    106   -626    210   -466   -720    275    394     45     96    359    117   -369   -294   -249 
     -    -33  -6045  -7087   -894  -1115   -701  -1378      *      * 
    74   1105   -345   -909   -537  -1018   1402   -471    628   -416   -813   -144   -454  -1286   -303   -692    -63      3    -80  -1386   -963    74
     -   -149   -500    233     43   -381    399    106   -626    210   -466   -720    275    394     45     96    359    117   -369   -294   -249 
     -    -33  -6045  -7087   -894  -1115   -701  -1378      *      * 
    75   -934  -1220  -1352  -1451  -2187  -1314  -1456  -2160  -1488  -2268  -1827  -1359   3760  -1471  -1571  -1129  -1216  -1780  -2050  -2023    75
     -   -149   -500    233     43   -381    399    106   -626    210   -466   -720    275    394     45     96    359    117   -369   -294   -249 
     -    -33  -6045  -7087   -894  -1115   -701  -1378      *      * 
    76    116   -498   -840   -867  -1751   -671   -949  -1625   -916  -1896  -1218   -622  -1304   -824  -1097   2786   -220  -1038  -1992  -1530    76
     -   -149   -500    233     43   -381    399    106   -626    210   -466   -720    275    394     45     96    359    117   -369   -294   -249 
     -    -33  -6045  -7087   -894  -1115   -701  -1378      *      * 
    77   -412  -1913   1903   1198  -2161     85   1630  -1934    260  -1906  -1070    421  -1256    471   -323   -231   -393  -1509  -2114  -1361    77
     -   -149   -500    233     43   -381    399    106   -626    210   -466   -720    275    394     45     96    359    117   -369   -294   -249 
     -    -33  -6045  -7087   -894  -1115   -701  -1378      *      * 
    78    -48   -553   -535    447   -630   -322      2    551    136    -30    256   -170  -1329    220   -223   -221    957     32   -963   -502    78
     -   -149   -500    233     43   -381    399    106   -626    210   -466   -720    275    394     45     96    359    117   -369   -294   -249 
     -    -33  -6045  -7087   -894  -1115   -701  -1378      *      * 
    79   -719   -929  -1453  -1221   -209    582   -579  -1046   -903  -1168   -643  -1091  -1813   -904  -1013   -946   -822   -869   5024    103    79
     -   -149   -500    233     43   -381    399    106   -626    210   -466   -720    275    394     45     96    359    117   -369   -294   -249 
     -    -33  -6045  -7087   -894  -1115   -701  -1378      *      * 
    80   -396   -393  -1639  -1121   1940  -1722    -19    786   -881   -127    429    349  -1768   -621   -980   -775   -335    174    153   2089    80
     -      *      *      *      *      *      *      *      *      *      *      *      *      *      *      *      *      *      *      *      * 
     -      *      *      *      *      *      *      *      *      0 
//
HMMER2.0  [2.3.2]
NAME  sequence24
LENG  50
ALPH  Amino
RF    no
CS    no
MAP   yes
COM   hmmbuild sequence24.hmm sequence24.aln
COM   hmmcalibrate sequence24.hmm
NSEQ  6
DATE  Wed Jun 17 10:56:48 2009
CKSUM 5886
XT      -8455     -4  -1000  -1000  -8455     -4  -8455     -4 
NULT      -4  -8455
NULE     595  -1558     85    338   -294    453  -1158    197    249    902  -1085   -142    -21   -313     45    531    201    384  -1998   -644 
EVD   -22.937456   0.325218
HMM        A      C      D      E      F      G      H      I      K      L      M      N      P      Q      R      S      T      V      W      Y    
         m->m   m->i   m->d   i->m   i->i   d->m   d->d   b->m   m->e
         -585      *  -1585
     1   -116  -1085    -96    382  -1248  -1119    173   -913    948  -1051   -256   1082  -1236    539    142   -107   1063   -644  -1367    340     3
     -   -149   -500    233     43   -381    399    106   -626    210   -466   -720    275    394     45     96    359    117   -369   -294   -249 
     -    -33  -6045  -7087   -894  -1115   -701  -1378   -585      * 
     2    -88  -1133     -3    400  -1527  -1017    120  -1189    965  -1288   -467    857  -1211    506     86    627   1208   -847  -1575  -1002     4
     -   -149   -500    233     43   -381    399    106   -626    210   -466   -720    275    394     45     96    359    117   -369   -294   -249 
     -    -33  -6045  -7087   -894  -1115   -701  -1378      *      * 
     3   -893  -1777   -987   -246  -2310  -1597    135  -1845   2648  -1703   -981   -324  -1648    542   1681   -811   -724  -1571  -1705  -1406     5
     -   -149   -500    233     43   -381    399    106   -626    210   -466   -720    275    394     45     96    359    117   -369   -294   -249 
     -    -33  -6045  -7087   -894  -1115   -701  -1378      *      * 
     4   -636  -2020   2684    701  -1960   -976   1685  -2088    -43  -2075  -1336    352  -1371    235   -630   -442   -655  -1693  -2083  -1269     6
     -   -149   -500    233     43   -381    399    106   -626    210   -466   -720    275    394     45     96    359    117   -369   -294   -249 
     -    -33  -6045  -7087   -894  -1115   -701  -1378      *      * 
     5    712   -410   -789   -328   -529  -1125   -187   -150   -161   -481    191   -368  -1357    -70   -448   -220   1328     25   -930   1567     7
     -   -149   -500    233     43   -381    399    106   -626    210   -466   -720    275    394     45     96    359    117   -369   -294   -249 
     -    -33  -6045  -7087   -894  -1115   -701  -1378      *      * 
     6  -1028  -1686   -800   -442  -2171  -1521   -263  -1873   3103  -1859  -1251   -547  -1750     74    599  -1004   -972  -1620  -1812  -1528     8
     -   -149   -500    233     43   -381    399    106   -626    210   -466   -720    275    394     45     96    359    117   -369   -294   -249 
     -    -33  -6045  -7087   -894  -1115   -701  -1378      *      * 
     7   -434   -733  -1059   -553   -763  -1596   -339   1975   1285   -304    142   -629  -1701   -135    -47   -718   -386    404  -1223   -790     9
     -   -149   -500    233     43   -381    399    106   -626    210   -466   -720    275    394     45     96    359    117   -369   -294   -249 
     -    -33  -6045  -7087   -894  -1115   -701  -1378      *      * 
     8   -219   -444  -1474  -1059   -679  -1439   -806   1396   -795   -130    229   -959  -1722   -727   -986   -621   2097    732  -1339   -920    10
     -   -149   -500    233     43   -381    399    106   -626    210   -466   -720    275    394     45     96    359    117   -369   -294   -249 
     -    -33  -6045  -7087   -894  -1115   -701  -1378      *      * 
     9   1777   -253  -1021   -725  -1594   -561   -697  -1166   -631  -1466   -680   -465  -1134   -488   -891   1245   1246   -637  -1847  -1457    11
     -   -149   -500    233     43   -381    399    106   -626    210   -466   -720    275    394     45     96    359    117   -369   -294   -249 
     -    -33  -6045  -7087   -894  -1115   -701  -1378      *      * 
    10    962   -277   -956   -684  -1665   -554   -694  -1244   -606  -1536   -743   -443  -1132   -471   -873   1979   1248   -691  -1901  -1504    12
     -   -149   -500    233     43   -381    399    106   -626    210   -466   -720    275    394     45     96    359    117   -369   -294   -249 
     -    -33  -6045  -7087   -894  -1115   -701  -1378      *      * 
    11    116   -498   -840   -867  -1751   -671   -949  -1625   -916  -1896  -1218   -622  -1304   -824  -1097   2786   -220  -1038  -1992  -1530    13
     -   -149   -500    233     43   -381    399    106   -626    210   -466   -720    275    394     45     96    359    117   -369   -294   -249 
     -    -33  -6045  -7087   -894  -1115   -701  -1378      *      * 
    12   -715  -2331   2000   2290  -2565   -918   -116  -2387   -135  -2347  -1596    459  -1356    241   -815   -463   -742  -1938  -2537  -1695    14
     -   -149   -500    233     43   -381    399    106   -626    210   -466   -720    275    394     45     96    359    117   -369   -294   -249 
     -    -33  -6045  -7087   -894  -1115   -701  -1378      *      * 
    13    -52   -555  -1173  -1112  -1571   -872  -1041   -862   -950  -1353   -866   -843  -1455   -937  -1084   -285   3069   -557  -1898  -1539    15
     -   -149   -500    233     43   -381    399    106   -626    210   -466   -720    275    394     45     96    359    117   -369   -294   -249 
     -    -33  -6045  -7087   -894  -1115   -701  -1378      *      * 
    14   -933   -618  -3066  -2620   -725  -2843  -2137   2611  -2381    285    377  -2418  -2785  -2184  -2436  -2062   -922   2161  -1933  -1551    16
     -   -149   -500    233     43   -381    399    106   -626    210   -466   -720    275    394     45     96    359    117   -369   -294   -249 
     -    -33  -6045  -7087   -894  -1115   -701  -1378      *      * 
    15  -1369  -1199  -2542  -2295   -129  -2453  -1603    488  -1867   2607    742  -2168  -2539  -1724  -1835  -1992  -1384    130  -1284   -897    17
     -   -149   -500    233     43   -381    399    106   -626    210   -466   -720    275    394     45     96    359    117   -369   -294   -249 
     -    -33  -6045  -7087   -894  -1115   -701  -1378      *      * 
    16  -1192  -1547   -812   -781   -520  -1557   4586  -1881   -457  -1789  -1357   -866  -1913   -669   -600  -1231  -1258  -1678   -918    -90    18
     -   -149   -500    233     43   -381    399    106   -626    210   -466   -720    275    394     45     96    359    117   -369   -294   -249 
     -    -33  -6045  -7087   -894  -1115   -701  -1378      *      * 
    17   -758  -1103  -1313  -1487  -2460   3331  -1562  -2502  -1720  -2644  -2081  -1324  -1775  -1590  -1790   -958  -1093  -1921  -2198  -2279    19
     -   -149   -500    233     43   -381    399    106   -626    210   -466   -720    275    394     45     96    359    117   -369   -294   -249 
     -    -33  -6045  -7087   -894  -1115   -701  -1378      *      * 
    18  -1369  -1199  -2542  -2295   -129  -2453  -1603    488  -1867   2607    742  -2168  -2539  -1724  -1835  -1992  -1384    130  -1284   -897    20
     -   -149   -500    233     43   -381    399    106   -626    210   -466   -720    275    394     45     96    359    117   -369   -294   -249 
     -    -33  -6045  -7087   -894  -1115   -701  -1378      *      * 
    19   -903  -1791  -1024   -255  -2334  -1609    143  -1860   2587  -1708   -984   -329  -1651    553   1827   -818   -727  -1585  -1705  -1412    21
     -   -149   -500    233     43   -381    399    106   -626    210   -466   -720    275    394     45     96    359    117   -369   -294   -249 
     -    -33  -6045  -7087   -894  -1115   -701  -1378      *      * 
    20  -1028  -1686   -800   -442  -2171  -1521   -263  -1873   3103  -1859  -1251   -547  -1750     74    599  -1004   -972  -1620  -1812  -1528    22
     -   -149   -500    233     43   -381    399    106   -626    210   -466   -720    275    394     45     96    359    117   -369   -294   -249 
     -    -33  -6045  -7087   -894  -1115   -701  -1378      *      * 
    21  -1867  -1439  -2663  -2530   2197  -2708    344  -1007  -2206   -697   -578  -1613  -2679  -1556  -2019  -1900  -1794  -1095   1003   3885    23
     -   -149   -500    233     43   -381    399    106   -626    210   -466   -720    275    394     45     96    359    117   -369   -294   -249 
     -    -33  -6045  -7087   -894  -1115   -701  -1378      *      * 
    22    -52   -555  -1173  -1112  -1571   -872  -1041   -862   -950  -1353   -866   -843  -1455   -937  -1084   -285   3069   -557  -1898  -1539    24
     -   -149   -500    233     43   -381    399    106   -626    210   -466   -720    275    394     45     96    359    117   -369   -294   -249 
     -    -33  -6045  -7087   -894  -1115   -701  -1378      *      * 
    23   -637  -1349     -5   -148  -1773  -1078   -624  -1965   -499  -2112  -1514   3456  -1574   -435   -810   -661   -818  -1560  -1900  -1327    25
     -   -149   -500    233     43   -381    399    106   -626    210   -466   -720    275    394     45     96    359    117   -369   -294   -249 
     -    -33  -6045  -7087   -894  -1115   -701  -1378      *      * 
    24  -1667  -1473  -2001  -1964   1181  -2210    -25  -1224  -1658  -1018   -871  -1505  -2415  -1423  -1618  -1747  -1692  -1248    501   4149    26
     -   -149   -500    233     43   -381    399    106   -626    210   -466   -720    275    394     45     96    359    117   -369   -294   -249 
     -    -33  -6045  -7087   -894  -1115   -701  -1378      *      * 
    25    333   -321   -862   -665  -1680   -574   -709  -1267   -599  -1571   -803   -442  -1159   -493   -849   2056   1604   -723  -1924  -1507    27
     -   -149   -500    233     43   -381    399    106   -626    210   -466   -720    275    394     45     96    359    117   -369   -294   -249 
     -    -33  -6045  -7087   -894  -1115   -701  -1378      *      * 
    26   -965   -982  -2125  -1844   -276  -2022  -1302    373  -1390    610   4141  -1701  -2229  -1356  -1425  -1444  -1028    126  -1279   -880    28
     -   -149   -500    233     43   -381    399    106   -626    210   -466   -720    275    394     45     96    359    117   -369   -294   -249 
     -    -33  -6045  -7087   -894  -1115   -701  -1378      *      * 
    27   -565  -1767    421   1018  -2033  -1116     13  -1760    506  -1752  -1010    188  -1394   2788    175   -433   -531  -1427  -1934  -1332    29
     -   -149   -500    233     43   -381    399    106   -626    210   -466   -720    275    394     45     96    359    117   -369   -294   -249 
     -    -33  -6045  -7087   -894  -1115   -701  -1378      *      * 
    28   -700   -665  -2337  -2135   -873  -1965  -1727   1107  -1863   -105     22  -1851  -2286  -1794  -1920  -1368   -823   2927  -1816  -1362    30
     -   -149   -500    233     43   -381    399    106   -626    210   -466   -720    275    394     45     96    359    117   -369   -294   -249 
     -    -33  -6045  -7087   -894  -1115   -701  -1378      *      * 
    29  -1369  -1199  -2542  -2295   -129  -2453  -1603    488  -1867   2607    742  -2168  -2539  -1724  -1835  -1992  -1384    130  -1284   -897    31
     -   -149   -500    233     43   -381    399    106   -626    210   -466   -720    275    394     45     96    359    117   -369   -294   -249 
     -    -33  -6045  -7087   -894  -1115   -701  -1378      *      * 
    30   2806   -444  -1270  -1265  -1732   -744  -1182  -1034  -1212  -1545  -1010   -869  -1380  -1102  -1325   -156   -259   -640  -2039  -1721    32
     -   -149   -500    233     43   -381    399    106   -626    210   -466   -720    275    394     45     96    359    117   -369   -294   -249 
     -    -33  -6045  -7087   -894  -1115   -701  -1378      *      * 
    31   -424   -454  -1604  -1109   1940  -1714    -41     64   -872   -123    387   -917  -1783   -627   -986   -782   1138    122    122   2056    33
     -   -149   -500    233     43   -381    399    106   -626    210   -466   -720    275    394     45     96    359    117   -369   -294   -249 
     -    -33  -6045  -7087   -894  -1115   -701  -1378      *      * 
    32    -52   -555  -1173  -1112  -1571   -872  -1041   -862   -950  -1353   -866   -843  -1455   -937  -1084   -285   3069   -557  -1898  -1539    34
     -   -149   -500    233     43   -381    399    106   -626    210   -466   -720    275    394     45     96    359    117   -369   -294   -249 
     -    -33  -6045  -7087   -894  -1115   -701  -1378      *      * 
    33   1682   -252   -981   -830  -1790   -507   -847  -1385   -807  -1697   -913   -507  -1135   -653  -1032   2028     65   -771  -2037  -1648    35
     -   -149   -500    233     43   -381    399    106   -626    210   -466   -720    275    394     45     96    359    117   -369   -294   -249 
     -    -33  -6045  -7087   -894  -1115   -701  -1378      *      * 
    34   -758  -1103  -1313  -1487  -2460   3331  -1562  -2502  -1720  -2644  -2081  -1324  -1775  -1590  -1790   -958  -1093  -1921  -2198  -2279    36
     -   -149   -500    233     43   -381    399    106   -626    210   -466   -720    275    394     45     96    359    117   -369   -294   -249 
     -    -33  -6045  -7087   -894  -1115   -701  -1378      *      * 
    35   -758  -1103  -1313  -1487  -2460   3331  -1562  -2502  -1720  -2644  -2081  -1324  -1775  -1590  -1790   -958  -1093  -1921  -2198  -2279    37
     -   -149   -500    233     43   -381    399    106   -626    210   -466   -720    275    394     45     96    359    117   -369   -294   -249 
     -    -33  -6045  -7087   -894  -1115   -701  -1378      *      * 
    36  -1130  -2063   3441    243  -2502  -1157   -662  -2514   -843  -2578  -2029    -96  -1658   -421  -1434   -970  -1239  -2138  -2388  -1915    38
     -   -149   -500    233     43   -381    399    106   -626    210   -466   -720    275    394     45     96    359    117   -369   -294   -249 
     -    -33  -6045  -7087   -894  -1115   -701  -1378      *      * 
    37   -758  -1103  -1313  -1487  -2460   3331  -1562  -2502  -1720  -2644  -2081  -1324  -1775  -1590  -1790   -958  -1093  -1921  -2198  -2279    39
     -   -149   -500    233     43   -381    399    106   -626    210   -466   -720    275    394     45     96    359    117   -369   -294   -249 
     -    -33  -6045  -7087   -894  -1115   -701  -1378      *      * 
    38   -700   -665  -2337  -2135   -873  -1965  -1727   1107  -1863   -105     22  -1851  -2286  -1794  -1920  -1368   -823   2927  -1816  -1362    40
     -   -149   -500    233     43   -381    399    106   -626    210   -466   -720    275    394     45     96    359    117   -369   -294   -249 
     -    -33  -6045  -7087   -894  -1115   -701  -1378      *      * 
    39   -948  -1809  -1131   -308  -2371  -1646    146  -1879   2079  -1716   -997   -363  -1676    556   2534   -863   -759  -1612  -1702  -1429    41
     -   -149   -500    233     43   -381    399    106   -626    210   -466   -720    275    394     45     96    359    117   -369   -294   -249 
     -    -33  -6045  -7087   -894  -1115   -701  -1378      *      * 
    40    337   -317   -856   -715  -1753   -552   -772  -1350   -671  -1661   -897   -463  -1161   -565   -904   2383    948   -774  -1997  -1580    42
     -   -149   -500    233     43   -381    399    106   -626    210   -466   -720    275    394     45     96    359    117   -369   -294   -249 
     -    -33  -6045  -7087   -894  -1115   -701  -1378      *      * 
    41   1141   -231  -1173   -732   -864   -892   -522   -140   -565   -677      1   -568  -1301   -419   -801    527    767   1410  -1260   -867    43
     -   -149   -500    233     43   -381    399    106   -626    210   -466   -720    275    394     45     96    359    117   -369   -294   -249 
     -    -33  -6045  -7087   -894  -1115   -701  -1378      *      * 
    42   -934  -1220  -1352  -1451  -2187  -1314  -1456  -2160  -1488  -2268  -1827  -1359   3760  -1471  -1571  -1129  -1216  -1780  -2050  -2023    44
     -   -149   -500    233     43   -381    399    106   -626    210   -466   -720    275    394     45     96    359    117   -369   -294   -249 
     -    -33  -6045  -7087   -894  -1115   -701  -1378      *      * 
    43   -937   -633  -3036  -2595   -692  -2818  -2111   2724  -2346    326    404  -2396  -2769  -2150  -2400  -2040   -929   1978  -1906  -1527    45
     -   -149   -500    233     43   -381    399    106   -626    210   -466   -720    275    394     45     96    359    117   -369   -294   -249 
     -    -33  -6045  -7087   -894  -1115   -701  -1378      *      * 
    44   -244  -1035   -113     58   -941  -1036   3382  -1282    185  -1386   -677    -97  -1373    113   -113    770   -320   -953  -1255   -508    46
     -   -149   -500    233     43   -381    399    106   -626    210   -466   -720    275    394     45     96    359    117   -369   -294   -249 
     -    -33  -6045  -7087   -894  -1115   -701  -1378      *      * 
    45   -608   5196  -2368  -2362  -1635  -1253  -1702   -987  -2034  -1540  -1191  -1745  -1831  -1953  -1922   -934   -927   -770  -1855  -1692    47
     -   -149   -500    233     43   -381    399    106   -626    210   -466   -720    275    394     45     96    359    117   -369   -294   -249 
     -    -33  -6045  -7087   -894  -1115   -701  -1378      *      * 
    46   -519  -1549    -20    254  -1349  -1244   1858  -1530    689  -1507   -778     22  -1432   2606    435   -438   -458  -1237  -1438   -759    48
     -   -149   -500    233     43   -381    399    106   -626    210   -466   -720    275    394     45     96    359    117   -369   -294   -249 
     -    -33  -6045  -7087   -894  -1115   -701  -1378      *      * 
    47    -52   -555  -1173  -1112  -1571   -872  -1041   -862   -950  -1353   -866   -843  -1455   -937  -1084   -285   3069   -557  -1898  -1539    49
     -   -149   -500    233     43   -381    399    106   -626    210   -466   -720    275    394     45     96    359    117   -369   -294   -249 
     -    -33  -6045  -7087   -894  -1115   -701  -1378      *      * 
    48   -988  -1921    379   3052  -2309  -1196   -495  -2108   -350  -2194  -1612   -103  -1621   -210   -770   -862  -1042  -1799  -2207  -1742    50
     -   -149   -500    233     43   -381    399    106   -626    210   -466   -720    275    394     45     96    359    117   -369   -294   -249 
     -    -33  -6045  -7087   -894  -1115   -701  -1378      *      * 
    49   -367  -1325     26    221  -1730  -1090    -73  -1496    415  -1533   -811     -2    445   2800    111   -339   -391  -1164  -1743  -1196    51
     -   -149   -500    233     43   -381    399    106   -626    210   -466   -720    275    394     45     96    359    117   -369   -294   -249 
     -    -33  -6045  -7087   -894  -1115   -701  -1378      *      * 
    50  -1130  -2063   3441    243  -2502  -1157   -662  -2514   -843  -2578  -2029    -96  -1658   -421  -1434   -970  -1239  -2138  -2388  -1915    52
     -      *      *      *      *      *      *      *      *      *      *      *      *      *      *      *      *      *      *      *      * 
     -      *      *      *      *      *      *      *      *      0 
//
HMMER2.0  [2.3.2]
NAME  sequence25
LENG  45
ALPH  Amino
RF    no
CS    no
MAP   yes
COM   hmmbuild sequence25.hmm sequence25.aln
COM   hmmcalibrate sequence25.hmm
NSEQ  6
DATE  Wed Jun 17 10:56:51 2009
CKSUM 681
XT      -8455     -4  -1000  -1000  -8455     -4  -8455     -4 
NULT      -4  -8455
NULE     595  -1558     85    338   -294    453  -1158    197    249    902  -1085   -142    -21   -313     45    531    201    384  -1998   -644 
EVD   -18.938303   0.329822
HMM        A      C      D      E      F      G      H      I      K      L      M      N      P      Q      R      S      T      V      W      Y    
         m->m   m->i   m->d   i->m   i->i   d->m   d->d   b->m   m->e
         -585      *  -1585
     1   1086   -347  -1833  -1506   -917  -1351  -1181    848  -1296   -339     31  -1202  -1760  -1158  -1428   -601   -308   2304  -1625  -1229     1
     -   -149   -500    233     43   -381    399    106   -626    210   -466   -720    275    394     45     96    359    117   -369   -294   -249 
     -    -33  -6045  -7087   -894  -1115   -701  -1378   -585      * 
     2   -934  -1220  -1352  -1451  -2187  -1314  -1456  -2160  -1488  -2268  -1827  -1359   3760  -1471  -1571  -1129  -1216  -1780  -2050  -2023     2
     -   -149   -500    233     43   -381    399    106   -626    210   -466   -720    275    394     45     96    359    117   -369   -294   -249 
     -    -33  -6045  -7087   -894  -1115   -701  -1378      *      * 
     3   -564  -1752    651   2529  -2241    310   -189  -1996    -40  -2048  -1299    225  -1383    155   -547   -434   -616  -1587  -2208  -1568     3
     -   -149   -500    233     43   -381    399    106   -626    210   -466   -720    275    394     45     96    359    117   -369   -294   -249 
     -    -33  -6045  -7087   -894  -1115   -701  -1378      *      * 
     4   2431   -225  -1059   -954  -1759   -505   -926  -1302   -925  -1668   -909   -568  -1149   -767  -1111    939     55   -715  -2037  -1660     4
     -   -149   -500    233     43   -381    399    106   -626    210   -466   -720    275    394     45     96    359    117   -369   -294   -249 
     -    -33  -6045  -7087   -894  -1115   -701  -1378      *      * 
     5   -934  -1220  -1352  -1451  -2187  -1314  -1456  -2160  -1488  -2268  -1827  -1359   3760  -1471  -1571  -1129  -1216  -1780  -2050  -2023     5
     -   -149   -500    233     43   -381    399    106   -626    210   -466   -720    275    394     45     96    359    117   -369   -294   -249 
     -    -33  -6045  -7087   -894  -1115   -701  -1378      *      * 
     6     41   -318  -1039   -571   -653  -1121   -381   1300   -385   -427    203   -533  -1401   -276   -637    846   1186    283  -1081   -665     6
     -   -149   -500    233     43   -381    399    106   -626    210   -466   -720    275    394     45     96    359    117   -369   -294   -249 
     -    -33  -6045  -7087   -894  -1115   -701  -1378      *      * 
     7   2089   -952   1044    193  -1756   -831   -320  -1295   -222  -1589   -857      7  -1279    -18   -677   -152   -258   -907  -1938  -1374     7
     -   -149   -500    233     43   -381    399    106   -626    210   -466   -720    275    394     45     96    359    117   -369   -294   -249 
     -    -33  -6045  -7087   -894  -1115   -701  -1378      *      * 
     8   -879   -605  -2923  -2487   -740  -2711  -2029   1901  -2234    228    338  -2290  -2703  -2068  -2309  -1930   -880   2691  -1902  -1496     8
     -   -149   -500    233     43   -381    399    106   -626    210   -466   -720    275    394     45     96    359    117   -369   -294   -249 
     -    -33  -6045  -7087   -894  -1115   -701  -1378      *      * 
     9  -1028  -1686   -800   -442  -2171  -1521   -263  -1873   3103  -1859  -1251   -547  -1750     74    599  -1004   -972  -1620  -1812  -1528     9
     -   -149   -500    233     43   -381    399    106   -626    210   -466   -720    275    394     45     96    359    117   -369   -294   -249 
     -    -33  -6045  -7087   -894  -1115   -701  -1378      *      * 
    10   2806   -444  -1270  -1265  -1732   -744  -1182  -1034  -1212  -1545  -1010   -869  -1380  -1102  -1325   -156   -259   -640  -2039  -1721    10
     -   -149   -500    233     43   -381    399    106   -626    210   -466   -720    275    394     45     96    359    117   -369   -294   -249 
     -    -33  -6045  -7087   -894  -1115   -701  -1378      *      * 
    11  -1369  -1199  -2542  -2295   -129  -2453  -1603    488  -1867   2607    742  -2168  -2539  -1724  -1835  -1992  -1384    130  -1284   -897    11
     -   -149   -500    233     43   -381    399    106   -626    210   -466   -720    275    394     45     96    359    117   -369   -294   -249 
     -    -33  -6045  -7087   -894  -1115   -701  -1378      *      * 
    12   -833   -639  -2657  -2223   -519  -2490  -1703   1369  -1906    826    478  -2043  -2528  -1758  -1975  -1705   -840   2609  -1619  -1197    12
     -   -149   -500    233     43   -381    399    106   -626    210   -466   -720    275    394     45     96    359    117   -369   -294   -249 
     -    -33  -6045  -7087   -894  -1115   -701  -1378      *      * 
    13   -965   -982  -2125  -1844   -276  -2022  -1302    373  -1390    610   4141  -1701  -2229  -1356  -1425  -1444  -1028    126  -1279   -880    13
     -   -149   -500    233     43   -381    399    106   -626    210   -466   -720    275    394     45     96    359    117   -369   -294   -249 
     -    -33  -6045  -7087   -894  -1115   -701  -1378      *      * 
    14    362   -327   -776   -574  -1802    567   -679  -1469   -579  -1691   -873   -381  -1124   -435   -868   2097    961   -843  -2000  -1587    14
     -   -149   -500    233     43   -381    399    106   -626    210   -466   -720    275    394     45     96    359    117   -369   -294   -249 
     -    -33  -6045  -7087   -894  -1115   -701  -1378      *      * 
    15    366  -1234     94    908  -1557  -1010    192  -1243    532  -1315   -466    818    -68    599     48    442    597   -886  -1589   -972    15
     -   -149   -500    233     43   -381    399    106   -626    210   -466   -720    275    394     45     96    359    117   -369   -294   -249 
     -    -33  -6045  -7087   -894  -1115   -701  -1378      *      * 
    16    335  -1849   1670   1511  -2144    139     58  -1901    235  -1890  -1056    410  -1253    454   -352   -222   -381  -1476  -2111  -1365    16
     -   -149   -500    233     43   -381    399    106   -626    210   -466   -720    275    394     45     96    359    117   -369   -294   -249 
     -    -33  -6045  -7087   -894  -1115   -701  -1378      *      * 
    17   1055   -274   -916   -815  -1832   -508   -866  -1436   -820  -1752   -978   -502  -1145   -674  -1039   2413     41   -810  -2079  -1679    17
     -   -149   -500    233     43   -381    399    106   -626    210   -466   -720    275    394     45     96    359    117   -369   -294   -249 
     -    -33  -6045  -7087   -894  -1115   -701  -1378      *      * 
    18  -1016   -805  -2637  -2367   -591  -2470  -1853   3039  -2040    329    346  -2180  -2589  -1943  -2070  -1879  -1051   1184  -1698  -1261    18
     -   -149   -500    233     43   -381    399    106   -626    210   -466   -720    275    394     45     96    359    117   -369   -294   -249 
     -    -33  -6045  -7087   -894  -1115   -701  -1378      *      * 
    19  -1334  -1069  -2974  -2502   1389  -2864  -1279    678  -2196   2318   1100  -2268  -2663  -1711  -2103  -2050  -1262    243   -718    -99    19
     -   -149   -500    233     43   -381    399    106   -626    210   -466   -720    275    394     45     96    359    117   -369   -294   -249 
     -    -33  -6045  -7087   -894  -1115   -701  -1378      *      * 
    20    664   -383  -1957  -1648   -921  -1483  -1311    988  -1429   -278     46  -1337  -1873  -1299  -1547   -742   -388   2510  -1694  -1293    20
     -   -149   -500    233     43   -381    399    106   -626    210   -466   -720    275    394     45     96    359    117   -369   -294   -249 
     -    -33  -6045  -7087   -894  -1115   -701  -1378      *      * 
    21    116   -498   -840   -867  -1751   -671   -949  -1625   -916  -1896  -1218   -622  -1304   -824  -1097   2786   -220  -1038  -1992  -1530    21
     -   -149   -500    233     43   -381    399    106   -626    210   -466   -720    275    394     45     96    359    117   -369   -294   -249 
     -    -33  -6045  -7087   -894  -1115   -701  -1378      *      * 
    22  -1926  -1577  -2416  -2370    192  -2070   -795  -1602  -1882  -1347  -1210  -2018  -2383  -1854  -1777  -2150  -1992  -1643   5696    560    22
     -   -149   -500    233     43   -381    399    106   -626    210   -466   -720    275    394     45     96    359    117   -369   -294   -249 
     -    -33  -6045  -7087   -894  -1115   -701  -1378      *      * 
    23   -781  -1796   -854    -95  -2317  -1546    198  -1851   2179  -1691   -927   -215  -1573   1377   1937   -678   -610  -1549  -1705  -1367    23
     -   -149   -500    233     43   -381    399    106   -626    210   -466   -720    275    394     45     96    359    117   -369   -294   -249 
     -    -33  -6045  -7087   -894  -1115   -701  -1378      *      * 
    24    931   -450   -758   -689  -1742   -667   -804  -1269   -700  -1592   -915   -508   2784   -610   -927    -11   -121   -785  -1986  -1592    24
     -   -149   -500    233     43   -381    399    106   -626    210   -466   -720    275    394     45     96    359    117   -369   -294   -249 
     -    -33  -6045  -7087   -894  -1115   -701  -1378      *      * 
    25   -934  -1220  -1352  -1451  -2187  -1314  -1456  -2160  -1488  -2268  -1827  -1359   3760  -1471  -1571  -1129  -1216  -1780  -2050  -2023    25
     -   -149   -500    233     43   -381    399    106   -626    210   -466   -720    275    394     45     96    359    117   -369   -294   -249 
     -    -33  -6045  -7087   -894  -1115   -701  -1378      *      * 
    26    837   -862   -157   1064  -1184  -1033     44   -736    303   -979   -209     47  -1230    377   -125    441    -28    324  -1378   -846    26
     -   -149   -500    233     43   -381    399    106   -626    210   -466   -720    275    394     45     96    359    117   -369   -294   -249 
     -    -33  -6045  -7087   -894  -1115   -701  -1378      *      * 
    27   -292  -1373     65    939  -1537  -1152    143  -1192    628   -429   -502    144  -1304   2200    274   -231   -230   -920  -1572   -998    27
     -   -149   -500    233     43   -381    399    106   -626    210   -466   -720    275    394     45     96    359    117   -369   -294   -249 
     -    -33  -6045  -7087   -894  -1115   -701  -1378      *      * 
    28   -934  -1220  -1352  -1451  -2187  -1314  -1456  -2160  -1488  -2268  -1827  -1359   3760  -1471  -1571  -1129  -1216  -1780  -2050  -2023    28
[truncated: 294,904 more chars]
