# Supplementary material for: The evolution of Dscam genes across the arthropods
Source: BMC Evol Biol. 2012 Apr 13;12:53. doi: 10.1186/1471-2148-12-53 (PMC3364881; doi:10.1186/1471-2148-12-53)
Supplement: Additional file 10 — Ig2 HMM. [file 1471-2148-12-53-S10.TXT]

HMMER2.0  [2.3.2]
NAME  exon4_muscle
LENG  57
ALPH  Amino
RF    no
CS    no
MAP   yes
COM   hmmbuild exon4.hmm exon4_muscle.fasta
COM   hmmcalibrate exon4.hmm
NSEQ  18
DATE  Wed Apr 21 12:40:50 2010
CKSUM 6378
XT      -8455     -4  -1000  -1000  -8455     -4  -8455     -4 
NULT      -4  -8455
NULE     595  -1558     85    338   -294    453  -1158    197    249    902  -1085   -142    -21   -313     45    531    201    384  -1998   -644 
EVD   -55.942459   0.282576
HMM        A      C      D      E      F      G      H      I      K      L      M      N      P      Q      R      S      T      V      W      Y    
         m->m   m->i   m->d   i->m   i->i   d->m   d->d   b->m   m->e
         -115      *  -3701
     1    -89  -2590  -5252  -5296  -3824  -3671  -4834   -934  -5128  -2844  -2667  -4218  -4273  -4855  -5006  -3062  -2749   3684  -5001  -4644     1
     -   -149   -500    233     43   -381    399    106   -626    210   -466   -720    275    394     45     96    359    117   -369   -294   -249 
     -     -5  -8734  -9776   -894  -1115   -701  -1378   -115      * 
     2  -4050  -3768  -5873  -6008  -4514  -4877  -5486  -1907  -5970  -3665  -3608  -5523  -5303  -5833  -5758  -4910  -4239   3866  -5179  -5138     2
     -   -149   -500    233     43   -381    399    106   -626    210   -466   -720    275    394     45     96    359    117   -369   -294   -249 
     -     -5  -8734  -9776   -894  -1115   -701  -1378      *      * 
     3    831  -2492  -1220   -670  -2721   -428   1873  -2409   -578    -53  -1607    886  -2371   1292  -1065    949    645  -2064   1806  -2114     3
     -   -149   -500    233     43   -381    399    106   -626    210   -466   -720    275    394     45     96    359    117   -369   -294   -249 
     -     -5  -8734  -9776   -894  -1115   -701  -1378      *      * 
     4  -2661  -3361  -2639  -2891  -4876  -3220  -3291  -5144  -2921  -5101  -4398  -2861  -3871   4400  -3059   -116  -3001  -4260  -4835  -4387     4
     -   -149   -500    233     43   -381    399    106   -626    210   -466   -720    275    394     45     96    359    117   -369   -294   -249 
     -     -5  -8734  -9776   -894  -1115   -701  -1378      *      * 
     5  -1269  -2567    300    266   1748  -2268   -938  -2524   -551  -2554  -1676   -934   -113   -504    261   1358     27  -2152  -2793   2394     5
     -   -149   -500    233     43   -381    399    106   -626    210   -466   -720    275    394     45     96    359    117   -369   -294   -249 
     -     -5  -8734  -9776   -894  -1115   -701  -1378      *      * 
     6  -5417  -4351  -5794  -6150   1123  -5660  -1897  -4312  -5715  -3616  -3715  -4313  -5534  -4452  -5084  -4942  -5278  -4475  -1144   4760     6
     -   -149   -500    233     43   -381    399    106   -626    210   -466   -720    275    394     45     96    359    117   -369   -294   -249 
     -     -5  -8734  -9776   -894  -1115   -701  -1378      *      * 
     7   -151  -2713    774   2141  -3022   -578   -904   -526   -493  -2724  -1807   -879  -2336   2133   -999     -5  -1208   -327  -2904  -2228     7
     -   -149   -500    233     43   -381    399    106   -626    210   -466   -720    275    394     45     96    359    117   -369   -294   -249 
     -     -5  -8734  -9776   -894  -1115   -701  -1378      *      * 
     8   1319  -2184  -4285  -4068  -3554  -2686  -3399  -3110  -3813  -3476  -2728  -3118    137  -3485  -3766    573   2380   2129  -3938  -3660     8
     -   -149   -500    233     43   -381    399    106   -626    210   -466   -720    275    394     45     96    359    117   -369   -294   -249 
     -     -5  -8734  -9776   -894  -1115   -701  -1378      *      * 
     9  -1369  -2853   1857   2135  -3170  -2292   1258  -2924   -584  -2866  -1946    447  -2410    803   1027  -1241  -1311  -2473  -3034    556     9
     -   -149   -500    233     43   -381    399    106   -626    210   -466   -720    275    394     45     96    359    117   -369   -294   -249 
     -     -5  -8734  -9776   -894  -1115   -701  -1378      *      * 
    10   -607  -2592  -5758  -5454  -3321  -5432  -5549   1326  -5401  -2110  -2024  -5196  -5288  -5348  -5548  -4799  -3071   3524  -5012  -4488    10
     -   -149   -500    233     43   -381    399    106   -626    210   -466   -720    275    394     45     96    359    117   -369   -294   -249 
     -     -5  -8734  -9776   -894  -1115   -701  -1378      *      * 
    11  -1366  -1543  -2405   -304  -1539   -569   1206    202  -1646    193   1178   2582  -2773  -1484  -1875   -172  -1306    536  -1962    771    11
     -   -149   -500    233     43   -381    399    106   -626    210   -466   -720    275    394     45     96    359    117   -369   -294   -249 
     -     -5  -8734  -9776   -894  -1115   -701  -1378      *      * 
    12  -1259  -2723   2060    381  -3040  -2230   -892  -2788   1229   -977    687   1817  -2326   -434   -983    323     80  -2343  -2909  -2228    12
     -   -149   -500    233     43   -381    399    106   -626    210   -466   -720    275    394     45     96    359    117   -369   -294   -249 
     -     -5  -8734  -9776   -894  -1115   -701  -1378      *      * 
    13  -3295  -5355    661   3617  -5470  -3038  -2479  -5466  -2875  -5292  -4726  -1620  -3625    694  -3853  -2898  -3393  -4905  -5484  -4360    13
     -   -149   -500    233     43   -381    399    106   -626    210   -466   -720    275    394     45     96    359    117   -369   -294   -249 
     -     -5  -8734  -9776   -894  -1115   -701  -1378      *      * 
    14  -5421  -4340  -5789  -6145   2300  -5677   3542  -4312  -5699  -3619  -3714  -4287  -5533  -4427  -5065  -4927  -5271  -4467  -1110   3965    14
     -   -149   -500    233     43   -381    399    106   -626    210   -466   -720    275    394     45     96    359    117   -369   -294   -249 
     -     -5  -8734  -9776   -894  -1115   -701  -1378      *      * 
    15    582  -2565  -5227  -5282  -3855  -3574  -4770  -1020  -5100  -2908  -2710  -4145  -4197  -4804  -4959  -2959  -2700   3611  -4981  -4639    15
     -   -149   -500    233     43   -381    399    106   -626    210   -466   -720    275    394     45     96    359    117   -369   -294   -249 
     -     -5  -8734  -9776   -894  -1115   -701  -1378      *      * 
    16  -3896  -3338  -6377  -5933  -2141  -6151  -5256   3524  -5769   1502   -921  -5896  -5485  -4874  -5459  -5573  -3816  -1092  -3939  -3977    16
     -   -149   -500    233     43   -381    399    106   -626    210   -466   -720    275    394     45     96    359    117   -369   -294   -249 
     -     -5  -8734  -9776   -894  -1115   -701  -1378      *      * 
    17  -3723  -4222  -4855  -3087  -5010  -4172  -1956  -4310    507    833  -3333  -2869  -4077  -1543   3712  -3616  -3344  -4168  -3832  -3788    17
     -   -149   -500    233     43   -381    399    106   -626    210   -466   -720    275    394     45     96    359    117   -369   -294   -249 
     -     -5  -8734  -9776   -894  -1115   -701  -1378      *      * 
    18  -5468  -5017  -5989  -6368  -6686   3850  -5813  -7535  -6633  -7097  -6847  -6088  -5575  -6431  -6174  -5792  -5828  -6831  -5594  -6667    18
     -   -149   -500    233     43   -381    399    106   -626    210   -466   -720    275    394     45     96    359    117   -369   -294   -249 
     -     -5  -8734  -9776   -894  -1115   -701  -1378      *      * 
    19  -5079  -4940  -4556  -4930  -6039  -4789  -5136  -7091  -5669  -6744  -6439   4432  -5335  -5401  -5629  -5242  -5393  -6442  -5401  -5763    19
     -   -149   -500    233     43   -381    399    106   -626    210   -466   -720    275    394     45     96    359    117   -369   -294   -249 
     -     -5  -8734  -9776   -894  -1115   -701  -1378      *      * 
    20   2685  -2384  -4898  -5171  -5036  -2664  -4337  -4837  -4920  -5105  -4147  -3449  -3474  -4403  -4609   2516   -101  -3566  -5261  -5211    20
     -   -149   -500    233     43   -381    399    106   -626    210   -466   -720    275    394     45     96    359    117   -369   -294   -249 
     -     -5  -8734  -9776   -894  -1115   -701  -1378      *      * 
    21   3536  -2672  -4798  -5146  -5274     12  -4520  -5146  -5130  -5384  -4465  -3679  -3723  -4618  -4825  -2340  -2561  -3880  -5348  -5415    21
     -   -149   -500    233     43   -381    399    106   -626    210   -466   -720    275    394     45     96    359    117   -369   -294   -249 
     -     -5  -8734  -9776   -894  -1115   -701  -1378      *      * 
    22  -2824  -2426  -5350  -4866  -2466  -4879  -4086   2230  -4630   1279   1320  -4530  -4719  -4283  -4534  -4087    -65   2396  -3665  -3355    22
     -   -149   -500    233     43   -381    399    106   -626    210   -466   -720    275    394     45     96    359    117   -369   -294   -249 
     -     -5  -8734  -9776   -894  -1115   -701  -1378      *      * 
    23  -4124  -3554  -6533  -5962    691  -6264  -4985   1019  -5754   2943   -640  -5967  -5421  -4621  -5291  -5596  -3986    -92  -3633  -3780    23
     -   -149   -500    233     43   -381    399    106   -626    210   -466   -720    275    394     45     96    359    117   -369   -294   -249 
     -     -5  -8734  -9776   -894  -1115   -701  -1378      *      * 
    24  -3859  -4349  -4926  -3178  -5362  -4237  -2040  -4601   3720  -4180  -3551  -2957  -4155  -1626   1487  -3733  -3468  -4407  -3944  -3947    24
     -   -149   -500    233     43   -381    399    106   -626    210   -466   -720    275    394     45     96    359    117   -369   -294   -249 
     -     -5  -8734  -9776   -894  -1115   -701  -1378      *      * 
    25  -5471   5859  -6284  -6655  -6470  -5063  -5844  -7175  -6723  -6899  -6700  -6244  -5592  -6557  -6199  -5822  -5833  -6620  -5540  -6444    25
     -   -149   -500    233     43   -381    399    106   -626    210   -466   -720    275    394     45     96    359    117   -369   -294   -249 
     -     -5  -8734  -9776   -894  -1115   -701  -1378      *      * 
    26  -1281  -2359  -1315   -764  -2542   -528   1977  -2201    222    870  -1488  -1039  -2415   1364  -1131   1184   1093   -426  -2633  -2048    26
     -   -149   -500    233     43   -381    399    106   -626    210   -466   -720    275    394     45     96    359    117   -369   -294   -249 
     -     -5  -8734  -9776   -894  -1115   -701  -1378      *      * 
    27  -3147  -2642  -5810  -5475    306  -5618  -5398   3347  -5416  -1885  -1852  -5271  -5346  -5274  -5524  -4976  -3133   2212  -4730  -4228    27
     -   -149   -500    233     43   -381    399    106   -626    210   -466   -720    275    394     45     96    359    117   -369   -294   -249 
     -     -5  -8734  -9776   -894  -1115   -701  -1378      *      * 
    28  -5889  -5181  -6086  -6460  -6676  -5182  -5860  -7630  -6669  -7121  -6965  -6287   4325  -6530  -6202  -6245  -6206  -7077  -5581  -6636    28
     -   -149   -500    233     43   -381    399    106   -626    210   -466   -720    275    394     45     96    359    117   -369   -294   -249 
     -     -5  -8734  -9776   -894  -1115   -701  -1378      *      * 
    29  -3060  -3508  -4988  -5340  -5558  -3696  -4906  -5910  -5501  -5971  -5245  -4394  -4426  -5139  -5243   3731  -3517  -4781  -5330  -5501    29
     -   -149   -500    233     43   -381    399    106   -626    210   -466   -720    275    394     45     96    359    117   -369   -294   -249 
     -     -5  -8734  -9776   -894  -1115   -701  -1378      *      * 
    30  -5420  -4347  -5797  -6154   4118  -5669  -1885  -4304  -5716  -3607  -3706  -4305  -5534  -4444  -5081  -4938  -5276  -4468  -1131   2950    30
     -   -149   -500    233     43   -381    399    106   -626    210   -466   -720    275    394     45     96    359    117   -369   -294   -249 
     -     -5  -8734  -9776   -894  -1115   -701  -1378      *      * 
    31  -3163  -2658  -5833  -5497  -3099  -5636  -5515    822  -5436  -1835   1150  -5307  -5359  -5287  -5543  -5001  -3150   3586  -4816  -4395    31
     -   -149   -500    233     43   -381    399    106   -626    210   -466   -720    275    394     45     96    359    117   -369   -294   -249 
     -     -5  -8734  -9776   -894  -1115   -701  -1378      *      * 
    32   3308  -2384  -4911  -5196  -5034  -2665  -4346  -4831  -4941  -5103  -4147  -3454  -3475  -4418  -4619    919    247  -3564  -5261  -5213    32
     -   -149   -500    233     43   -381    399    106   -626    210   -466   -720    275    394     45     96    359    117   -369   -294   -249 
     -     -5  -8734  -9776   -894  -1115   -701  -1378      *      * 
    33  -3488  -5451   3841   1391  -5643  -3167  -2660  -5702  -3131  -5511  -4996  -1777  -3769  -2367  -4164  -3085  -3601  -5130  -5601  -4550    33
     -   -149   -500    233     43   -381    399    106   -626    210   -466   -720    275    394     45     96    359    117   -369   -294   -249 
     -     -5  -8734  -9776   -894  -1115   -701  -1378      *      * 
    34  -2007  -1821  -4137  -3578   3745  -3495   2125  -1173  -3186   -285   -898  -3038  -3530  -2782  -3008  -2595    122    288  -1692   -986    34
     -   -149   -500    233     43   -381    399    106   -626    210   -466   -720    275    394     45     96    359    117   -369   -294   -249 
     -     -5  -8734  -9776   -894  -1115   -701  -1378      *      * 
    35  -3219  -2704  -5886  -5547  -3017  -5715  -5566    821  -5494    256  -1736  -5379  -5395  -5292  -5582  -5088  -3201   3512  -4773  -4404    35
     -   -149   -500    233     43   -381    399    106   -626    210   -466   -720    275    394     45     96    359    117   -369   -294   -249 
     -     -5  -8734  -9776   -894  -1115   -701  -1378      *      * 
    36  -1250  -2720    943    802  -3040  -2224   1196   -226    311  -2735  -1809   -859  -2317   2328    740   -228    712  -2341  -2904    513    36
     -   -149   -500    233     43   -381    399    106   -626    210   -466   -720    275    394     45     96    359    117   -369   -294   -249 
     -     -5  -8734  -9776   -894  -1115   -701  -1378      *      * 
    37  -3143  -2649  -5825  -5534  -3300  -5585  -5714    944  -5496  -2052  -2004  -5321  -5383  -5447  -5656  -4985  -3147   3662  -5064  -4539    37
     -   -149   -500    233     43   -381    399    106   -626    210   -466   -720    275    394     45     96    359    117   -369   -294   -249 
     -     -5  -8734  -9776   -894  -1115   -701  -1378      *      * 
    38   -147  -2874   2069   2257  -3124   -469  -1236  -2807   -927   -999  -2019  -1115  -2616   -823  -1445  -1490  -1544    947  -3131  -2475    38
     -   -149   -500    233     43   -381    399    106   -626    210   -466   -720    275    394     45     96    359    117   -369   -294   -249 
     -     -5  -8734  -9776   -894  -1115   -701  -1378      *      * 
    39   1414  -2403  -3407  -3135  -4330    786   1343  -4071  -3057  -4247  -3356  -2723  -3269  -2873  -3311   2607   1017  -3206  -4481  -4126    39
     -   -149   -500    233     43   -381    399    106   -626    210   -466   -720    275    394     45     96    359    117   -369   -294   -249 
     -     -5  -8734  -9776   -894  -1115   -701  -1378      *      * 
    40  -6793  -5400  -6349  -6718  -4925  -5426  -5393  -7384  -6783  -6698  -6736  -6551  -5849  -6610  -6247  -7195  -6939  -7249   6301  -4567    40
     -   -149   -500    233     43   -381    399    106   -626    210   -466   -720    275    394     45     96    359    117   -369   -294   -249 
     -     -5  -8734  -9776   -894  -1115   -701  -1378      *      * 
    41  -1447  -1281  -3727  -3097  -1231  -2992   1724   2034  -2707    784   1244  -2616  -3040     79  -2531  -2074    950   1500  -1743  -1401    41
     -   -149   -500    233     43   -381    399    106   -626    210   -466   -720    275    394     45     96    359    117   -369   -294   -249 
     -     -5  -8734  -9776   -894  -1115   -701  -1378      *      * 
    42   -322  -2473   2108    271  -2694    298   -957   -190   -588  -2446    875   -970  -2376   -538    230     21    594    451  -2720  -2103    42
     -   -149   -500    233     43   -381    399    106   -626    210   -466   -720    275    394     45     96    359    117   -369   -294   -249 
     -     -5  -8734  -9776   -894  -1115   -701  -1378      *      * 
    43  -3236  -5231   2963   2011  -5421  -3019  -2465  -5406  -2859  -5245  -4659  -1613  -3603  -2154  -3843   1822  -3338  -4836  -5444  -4330    43
     -   -149   -500    233     43   -381    399    106   -626    210   -466   -720    275    394     45     96    359    117   -369   -294   -249 
     -     -5  -8734  -9776   -894  -1115   -701  -1378      *      * 
    44  -2891  -4752   2931   2210  -4939  -2922   1138  -4836  -2353  -4711  -3990    637  -3416   1418  -3148  -2575  -2937  -4320  -4900  -3929    44
     -   -149   -500    233     43   -381    399    106   -626    210   -466   -720    275    394     45     96    359    117   -369   -294   -249 
     -     -5  -8734  -9776   -894  -1115   -701  -1378      *      * 
    45  -2582  -4142   -959    920  -4548   3115   1342  -4376  -2034  -4306  -3529    398  -3289  -1699  -2678  -2357     -9  -3879  -4497  -3659    45
     -   -149   -500    233     43   -381    399    106   -626    210   -466   -720    275    394     45     96    359    117   -369   -294   -249 
     -     -5  -8734  -9776   -894  -1115   -701  -1378      *      * 
    46  -1269  -2425  -1261   1499  -2630   -311   1012   -240   -615   -699    749   -994  -2389   1200    298   -265   1497   -289  -2683  -2079    46
     -   -149   -500    233     43   -381    399    106   -626    210   -466   -720    275    394     45     96    359    117   -369   -294   -249 
     -    -92  -8734  -4068   -894  -1115   -701  -1378      *      * 
    47  -1215  -2429  -1167   1962  -2654   -302   1294  -2339   -535   -887  -1547    314  -2323   -485  -1022     65    665   1380  -2676  -2057    47
     -   -149   -500    233     43   -381    399    106   -626    210   -466   -720    275    394     45     96    359    117   -369   -294   -249 
     -   -186  -8647  -3076   -894  -1115  -1260   -780      *      * 
    48  -1427  -1245  -3716   -114   1902  -2978  -1789   1221  -2705    500   -357  -2597  -3012  -2318  -2516  -2065  -1366    467  -1608   3114    48
     -   -149   -500    233     43   -381    399    106   -626    210   -466   -720    275    394     45     96    359    117   -369   -294   -249 
     -  -1319  -8467   -746   -894  -1115  -1944   -434      *      * 
    49   -570   -459  -2551  -1953   -323    371   -925    157  -1607   1473    413  -1603  -2125  -1304  -1533  -1148   -519   1378   2658   -490    49
     -   -149   -500    233     43   -381    399    106   -626    210   -466   -720    275    394     45     96    359    117   -369   -294   -249 
     -   -306  -7163  -2442   -894  -1115  -3371   -147      *      * 
    50   1274  -1230   -936   -454  -2133  -1306   -541  -1787    -36  -1894  -1075   -543  -1646   -178   2321   1083   -487  -1336  -2145  -1661    50
     -   -149   -500    233     43   -381    399    106   -626    210   -466   -720    275    394     45     96    359    117   -369   -294   -249 
     -    -18  -6875  -7917   -894  -1115  -3479   -136      *      * 
    51   -517  -1277   -537   -245  -1499  -1448   -457  -1177   -203    464   -667   2411   1323   -169   -575   -585   -544   -937  -1762  -1204    51
     -   -149   -500    233     43   -381    399    106   -626    210   -466   -720    275    394     45     96    359    117   -369   -294   -249 
     -    -18  -6875  -7917   -894  -1115   -199  -2954      *      * 
    52    535  -1296  -2966  -2370    349   -588   1016   1524   -349    455   -493     11  -2841  -1851   -126  -1832    153    789  -1739    755    52
     -   -149   -500    233     43   -381    399    106   -626    210   -466   -720    275    394     45     96    359    117   -369   -294   -249 
     -     -5  -8642  -9684   -894  -1115   -427  -1963      *      * 
    53   -284  -2793   1392   -612  -3120   -265   1033  -2868   -577  -2822  -1906   -924   2656    674  -1089    -14    192  -2424  -2999  -2315    53
     -   -149   -500    233     43   -381    399    106   -626    210   -466   -720    275    394     45     96    359    117   -369   -294   -249 
     -     -5  -8734  -9776   -894  -1115   -701  -1378      *      * 
    54    492  -2841    251    776  -3165   1533   -996  -2918   -602  -2865  -1947   -931  -2415    578  -1118   1303   1131  -2469  -3037  -2348    54
     -   -149   -500    233     43   -381    399    106   -626    210   -466   -720    275    394     45     96    359    117   -369   -294   -249 
     -     -5  -8734  -9776   -894  -1115   -701  -1378      *      * 
    55   -337  -2993   2429   1169  -3305  -2356  -1095  -3065   -727  -3006  -2093    248  -2504   1849  -1254     14    837  -2611  -3175  -2471    55
     -   -149   -500    233     43   -381    399    106   -626    210   -466   -720    275    394     45     96    359    117   -369   -294   -249 
     -     -5  -8734  -9776   -894  -1115   -701  -1378      *      * 
    56   -272  -2743   1861    217  -3058   -575   -916  -2806   -505   -924  -1837    308   -108   -459  -1013   1870     22  -2363  -2932  -2251    56
     -   -149   -500    233     43   -381    399    106   -626    210   -466   -720    275    394     45     96    359    117   -369   -294   -249 
     -     -5  -8655  -9697   -894  -1115   -701  -1378      *      * 
    57  -1507  -1433  -3245  -2659   1178  -2965   1298   -949  -2368  -1276   -634    279  -3018  -2081  -2363   -342    851    274   2083   3355    57
     -      *      *      *      *      *      *      *      *      *      *      *      *      *      *      *      *      *      *      *      * 
     -      *      *      *      *      *      *      *      *      0 
//
