# Supplementary material for: The evolution of Dscam genes across the arthropods
Source: BMC Evol Biol. 2012 Apr 13;12:53. doi: 10.1186/1471-2148-12-53 (PMC3364881; doi:10.1186/1471-2148-12-53)
Supplement: Additional file 11 — Ig3 HMM. [file 1471-2148-12-53-S11.TXT]

HMMER2.0  [2.3.2]
NAME  exon6_muscle
LENG  41
ALPH  Amino
RF    no
CS    no
MAP   yes
COM   hmmbuild exon6.hmm exon6_muscle.fasta
COM   hmmcalibrate exon6.hmm
NSEQ  59
DATE  Wed Apr 21 12:44:13 2010
CKSUM 5565
XT      -8455     -4  -1000  -1000  -8455     -4  -8455     -4 
NULT      -4  -8455
NULE     595  -1558     85    338   -294    453  -1158    197    249    902  -1085   -142    -21   -313     45    531    201    384  -1998   -644 
EVD   -40.973587   0.319123
HMM        A      C      D      E      F      G      H      I      K      L      M      N      P      Q      R      S      T      V      W      Y    
         m->m   m->i   m->d   i->m   i->i   d->m   d->d   b->m   m->e
          -27      *  -5754
     1  -6398  -7636  -1223   3936  -8258  -5944  -5555  -8521  -6065  -8244  -7814  -4736  -6523  -5318  -6965  -6036  -6516  -7976  -7782  -7358     1
     -   -149   -500    233     43   -381    399    106   -626    210   -466   -720    275    394     45     96    359    117   -369   -294   -249 
     -     -1 -10892 -11934   -894  -1115   -701  -1378    -27      * 
     2  -7630  -7207  -8389  -8772  -9000  -1604  -8099  -9803  -8971  -9357  -9088  -8392   4306  -8756  -8453  -7965  -8004  -9045  -7844  -9030     2
     -   -149   -500    233     43   -381    399    106   -626    210   -466   -720    275    394     45     96    359    117   -369   -294   -249 
     -     -1 -10892 -11934   -894  -1115   -701  -1378      *      * 
     3   -910  -3223  -5770  -5144  -3212  -4991  -3883   1165  -4749  -1033    -80  -4638  -5034  -4380  -1163   -916   1004   3108  -3744  -3398     3
     -   -149   -500    233     43   -381    399    106   -626    210   -466   -720    275    394     45     96    359    117   -369   -294   -249 
     -     -1 -10892 -11934   -894  -1115   -701  -1378      *      * 
     4   -336  -4583  -6398  -6722  -7259   3028  -6374  -7088  -6937  -7328  -6365  -1195  -5628  -1096  -6743   2019   -413  -5779  -7465  -7379     4
     -   -149   -500    233     43   -381    399    106   -626    210   -466   -720    275    394     45     96    359    117   -369   -294   -249 
     -     -1 -10919 -11961   -894  -1115   -701  -1378      *      * 
     5     84  -4516  -3748  -3233   -299     77  -3477  -5093  -1119  -5116  -4225   -987  -4658  -3058     60   3180  -1157  -4576  -5316  -4730     5
     -   -149   -500    233     43   -381    399    106   -626    210   -466   -720    275    394     45     96    359    117   -369   -294   -249 
     -     -1 -10919 -11961   -894  -1115   -701  -1378      *      * 
     6    512  -3393  -4255  -3681  -3397  -1751  -3335  -1079   1831  -3269     34  -3698  -4618  -3329   -577   1002    271   2303  -3818  -3420     6
     -   -149   -500    233     43   -381    399    106   -626    210   -466   -720    275    394     45     96    359    117   -369   -294   -249 
     -     -1 -10919 -11961   -894  -1115   -701  -1378      *      * 
     7   2393  -4507  -3012  -2453  -4828    345  -2744  -4552   1044  -2312  -3619  -2750    519   -854   1180    475  -3058  -1643  -4704  -4057     7
     -   -149   -500    233     43   -381    399    106   -626    210   -466   -720    275    394     45     96    359    117   -369   -294   -249 
     -     -1 -10919 -11961   -894  -1115   -701  -1378      *      * 
     8  -9140  -7714  -8663  -9050  -9219  -7676  -8311 -10337  -9245  -9640  -9626  -9046   4340  -9132  -8665  -9663  -9332  -9979  -7894  -9228     8
     -   -149   -500    233     43   -381    399    106   -626    210   -466   -720    275    394     45     96    359    117   -369   -294   -249 
     -     -1 -10919 -11961   -894  -1115   -701  -1378      *      * 
     9    285  -4882  -3418  -2810  -5271  -4435  -2978  -1625   2682  -4869  -3981   -818  -4509    -56   2512    -21   -350  -4546  -4980  -4397     9
     -   -149   -500    233     43   -381    399    106   -626    210   -466   -720    275    394     45     96    359    117   -369   -294   -249 
     -    -29 -10919  -5674   -894  -1115   -701  -1378      *      * 
    10  -5370  -4864  -7970  -7558   3287  -7726  -7148   1147  -7439    987  -3317  -7391  -7318  -6947  -7350  -7054   -553   1892  -6232  -6067    10
     -   -149   -500    233     43   -381    398    105   -627    210   -466   -721    275    393     45     99    361    119   -370   -295   -250 
     -   -122  -3977  -5848    -54  -4762   -367  -2153      *      * 
    11    575  -4455    104  -1208  -4773   -195  -2623  -4522  -2206  -4470   -735    608   2290   -657  -2713   1591   1048  -1624  -4641  -3960    12
     -   -149   -500    233     43   -381    399    106   -626    210   -466   -720    275    394     45     96    359    117   -369   -294   -249 
     -   -105 -10895  -3846   -894  -1115   -392  -2071      *      * 
    12   -776  -3324  -4014  -3444  -3328    389   -150  -1305     16   -198    694    749    152  -3124  -3534   1925   1244   -237  -3736   -559    13
     -   -149   -500    233     43   -381    399    106   -626    210   -466   -720    275    394     45     96    359    117   -369   -294   -249 
     -     -1 -10817 -11860   -894  -1115   -168  -3188      *      * 
    13   -139  -4476   1805    400  -4797    829    621     30     57  -1304   -618  -1072  -1448   -109    432   -772    238    133  -4660  -3978    14
     -   -149   -500    233     43   -381    399    106   -626    210   -466   -720    275    394     45     96    359    117   -369   -294   -249 
     -     -1 -10919 -11961   -894  -1115   -701  -1378      *      * 
    14    242  -4395   2269    251   -191  -1054  -2665  -4403  -2261    338   -693   -259  -4095     36  -1065    986   -495   -324  -4601  -1020    15
     -   -149   -500    233     43   -381    399    106   -626    210   -466   -720    275    394     45     96    359    117   -369   -294   -249 
     -     -1 -10919 -11961   -894  -1115   -701  -1378      *      * 
    15   -892  -4478   -113   -431  -4799   -875  -2637  -1673   2646  -1348  -3567    535  -4072   -744   1091    442    274  -1785  -4661  -3978    16
     -   -149   -500    233     43   -381    399    106   -626    210   -466   -720    275    394     45     96    359    117   -369   -294   -249 
     -     -1 -10919 -11961   -894  -1115   -701  -1378      *      * 
    16  -1611  -3251  -4678  -4091   1099    773   -434   -667   -679    363   -320  -1512  -4713   -275   -465   1807    220    683  -3688   -629    17
     -   -149   -500    233     43   -381    399    106   -626    210   -466   -720    275    394     45     96    359    117   -369   -294   -249 
     -     -1 -10919 -11961   -894  -1115   -701  -1378      *      * 
    17  -3005  -4475    978      2    249   -234   -299  -1992    -91  -1216  -3564    875  -4073    767   1439    759   -107     -5  -4659    625    18
     -   -149   -500    233     43   -381    399    106   -626    210   -466   -720    275    394     45     96    359    117   -369   -294   -249 
     -    -45 -10919  -5035   -894  -1115   -701  -1378      *      * 
    18   -414  -3807  -1420  -1372    679   -475    596    540   -303   -423    491   -488   -535   -765  -3070    466   1485    804   1743  -3629    19
     -   -149   -500    233     43   -381    399    106   -626    210   -466   -720    275    394     45     96    359    117   -369   -294   -249 
     -    -29 -10875  -5694   -894  -1115   -803  -1229      *      * 
    19    -98  -3091  -1575  -1622   1789  -4738  -3595   1290   -841   1223   1846  -4295  -4791   -104     98  -3811  -1420    144  -3544   1150    20
     -   -149   -500    232     42   -381    398    105   -627    210   -465   -721    275    393     45     95    358    125   -370   -295   -245 
     -    -54  -4785 -11914  -1542   -607   -278  -2513      *      * 
    20   -421  -4477     -2   1846  -4797  -1731  -2638   -850    503   -453  -3566   -936  -1417    815   1130   -901    612    269  -4660   -745    24
     -   -149   -500    233     43   -381    399    106   -626    210   -466   -720    275    394     45     96    359    117   -369   -294   -249 
     -     -1 -10919 -11961   -894  -1115   -701  -1378      *      * 
    21    -97  -3547  -1646  -3248  -3576    -27    608    340    458  -1958   -175  -3379  -4473  -2986   2152   -796    700   1641  -3937   -667    25
     -   -149   -500    233     43   -381    399    106   -626    210   -466   -720    275    394     45     96    359    117   -369   -294   -249 
     -     -1 -10919 -11961   -894  -1115   -701  -1378      *      * 
    22    647  -4473  -1265   -286  -4792  -3980    564  -4541     30   -854    873  -2616    903   -183   2014   1503  -2945   -328  -4658  -3976    26
     -   -149   -500    233     43   -381    399    106   -626    210   -466   -720    275    394     45     96    359    117   -369   -294   -249 
     -     -1 -10919 -11961   -894  -1115   -701  -1378      *      * 
    23    624  -4215  -3015   -531   -407   -515  -2734   -311    549   -525   -456    281  -4151   1491    466   1118   -706    407  -4468  -1219    27
     -   -149   -500    233     43   -381    399    106   -626    210   -466   -720    275    394     45     96    359    117   -369   -294   -249 
     -     -1 -10919 -11961   -894  -1115   -701  -1378      *      * 
    24    778  -4479   1120   -400  -4800   2128   1127  -4551    -95  -2316   -546    181  -4073  -2178    144    846  -2945  -4101  -4662  -3979    28
     -   -149   -500    233     43   -381    399    106   -626    210   -466   -720    275    394     45     96    359    117   -369   -294   -249 
     -    -22 -10919  -6097   -894  -1115   -701  -1378      *      * 
    25    925  -4459     -1     36  -4779    403   -240   -947  -2199  -2122  -3548  -1022  -4053   1813    716   1466    850  -4080  -4642  -3959    29
     -   -149   -500    233     43   -381    399    106   -626    210   -466   -720    275    394     45     96    359    117   -369   -294   -249 
     -     -1 -10898 -11941   -894  -1115   -418  -1990      *      * 
    26   -392  -4477   1447  -1083  -4798    271   -570   -679  -1014  -4493  -3566   -891   1182   -775  -2726   2091    805  -1815  -4661  -3978    30
     -   -149   -500    233     43   -381    399    106   -626    210   -466   -720    275    394     45     96    359    117   -369   -294   -249 
     -     -1 -10919 -11961   -894  -1115   -701  -1378      *      * 
    27   -980  -3104  -5609  -1694   1932  -2248  -3692    779  -1745   1313    -81  -4464  -4872  -1213  -4376   -452  -3216   2091  -3561    137    31
     -   -149   -500    233     43   -381    399    106   -626    210   -466   -720    275    394     45     96    359    117   -369   -294   -249 
     -     -1 -10919 -11961   -894  -1115   -701  -1378      *      * 
    28   2218    199  -7133  -7295  -6876  -1501  -6360  -6627  -6949  -6906  -6006   -570     64  -6452  -6657   1611   1855    454  -7148  -7045    32
     -   -149   -500    233     43   -381    399    106   -626    210   -466   -720    275    394     45     96    359    117   -369   -294   -249 
     -     -1 -10919 -11961   -894  -1115   -701  -1378      *      * 
    29  -6632  -5958  -9004  -8399  -3880  -8893  -7425   1575  -8224   2889   2428  -8643  -7699  -6812  -7612  -8340  -6443  -4259  -5765  -6058    33
     -   -149   -500    233     43   -381    399    106   -626    210   -466   -720    275    394     45     96    359    117   -369   -294   -249 
     -     -1 -10919 -11961   -894  -1115   -701  -1378      *      * 
    30   -830  -3106  -5605  -4970   2084  -4822  -3693  -1214  -4569   2135    646  -4463  -1480    750  -4375   -208   1053  -2519  -3563   -933    34
     -   -149   -500    233     43   -381    399    106   -626    210   -466   -720    275    394     45     96    359    117   -369   -294   -249 
     -     -1 -10919 -11961   -894  -1115   -701  -1378      *      * 
    31  -5734   5805  -7929  -8210  -5748  -6302    -44  -1565  -7769  -7272  -7024  -7005  -6959  -7529  -7429  -5997  -6156  -6729  -6209  -5405    35
     -   -149   -500    233     43   -381    399    106   -626    210   -466   -720    275    394     45     96    359    117   -369   -294   -249 
     -     -1 -10919 -11961   -894  -1115   -701  -1378      *      * 
    32    214  -4489   -438     32  -4809  -1680  -2649  -4560  -1144  -1482   -542   -209   3262   1801  -2739  -1316  -2956  -4111  -4673  -3990    36
     -   -149   -500    233     43   -381    399    106   -626    210   -466   -720    275    394     45     96    359    117   -369   -294   -249 
     -     -1 -10919 -11961   -894  -1115   -701  -1378      *      * 
    33   3435  -4537  -7286  -7601  -7014    345  -6586  -6080  -7247  -2083  -6094  -5688  -5669  -6693  -6863  -4228  -4426   -100  -7377  -7315    37
     -   -149   -500    233     43   -381    399    106   -626    210   -466   -720    275    394     45     96    359    117   -369   -294   -249 
     -     -1 -10919 -11961   -894  -1115   -701  -1378      *      * 
    34  -9133  -7722  -8476  -8844  -9092  -7665  -8212 -10277  -8989  -9583  -9561  -8885  -8108   4632  -8509  -9611  -9300  -9944  -7859  -9035    38
     -   -149   -500    233     43   -381    399    106   -626    210   -466   -720    275    394     45     96    359    117   -369   -294   -249 
     -     -1 -10919 -11961   -894  -1115   -701  -1378      *      * 
    35   2240  -4541  -7247  -7602  -7280   2815  -6603  -7111  -7287  -7370  -6391  -5659  -5640  -6703  -6886   1065  -4414  -5767  -7497  -7491    39
     -   -149   -500    233     43   -381    399    106   -626    210   -466   -720    275    394     45     96    359    117   -369   -294   -249 
     -     -1 -10919 -11961   -894  -1115   -701  -1378      *      * 
    36  -7558  -6476  -7934  -8293   3345  -7815   1308  -1566  -7848  -5757  -5852  -6425  -7670  -6567  -7209     12  -7409  -6605  -3246   3750    40
     -   -149   -500    233     43   -381    399    106   -626    210   -466   -720    275    394     45     96    359    117   -369   -294   -249 
     -     -1 -10919 -11961   -894  -1115   -701  -1378      *      * 
    37  -9140  -7714  -8663  -9050  -9219  -7676  -8311 -10337  -9245  -9640  -9626  -9046   4340  -9132  -8665  -9663  -9332  -9979  -7894  -9228    41
     -   -149   -500    233     43   -381    399    106   -626    210   -466   -720    275    394     45     96    359    117   -369   -294   -249 
     -     -1 -10919 -11961   -894  -1115   -701  -1378      *      * 
    38   1254  -3899  -6643  -6089  -4092  -5990  -5036     97  -5764  -1211    499  -5643   -452  -5445  -5628  -5129    227   3119  -4843  -4476    42
     -   -149   -500    233     43   -381    399    106   -626    210   -466   -720    275    394     45     96    359    117   -369   -294   -249 
     -     -1 -10919 -11961   -894  -1115   -701  -1378      *      * 
    39  -1912  -6053  -7928  -8299  -8348  -6244  -7564  -8604  -8317  -8587  -7895  -7151   4305  -7919  -7888  -5984  -6172  -7447  -7757  -8439    43
     -   -149   -500    233     43   -381    399    106   -626    210   -466   -720    275    394     45     96    359    117   -369   -294   -249 
     -     -1 -10919 -11961   -894  -1115   -701  -1378      *      * 
    40   1466  -3107  -5627  -4991    917  -4829  -3701   1815  -4586    -46   -105  -4475  -4879  -4209  -4386    762   1273    622  -3566   -870    44
     -   -149   -500    233     43   -381    399    106   -626    210   -466   -720    275    394     45     96    359    117   -369   -294   -249 
     -     -1 -10919 -11961   -894  -1115   -701  -1378      *      * 
    41  -1450  -3104  -5615  -4980   3650  -4823   1540   -705  -4576  -1785   -323  -1240  -4873  -4200  -4378   -842    565   -527  -3561   1745    45
     -      *      *      *      *      *      *      *      *      *      *      *      *      *      *      *      *      *      *      *      * 
     -      *      *      *      *      *      *      *      *      0 
//
