# Supplementary material for: The evolution of Dscam genes across the arthropods
Source: BMC Evol Biol. 2012 Apr 13;12:53. doi: 10.1186/1471-2148-12-53 (PMC3364881; doi:10.1186/1471-2148-12-53)
Supplement: Additional file 12 — Ig7 HMM. [file 1471-2148-12-53-S12.TXT]

HMMER2.0  [2.3.2]
NAME  exon9_muscle
LENG  99
ALPH  Amino
RF    no
CS    no
MAP   yes
COM   hmmbuild exon9.hmm exon9_muscle.fasta
COM   hmmcalibrate exon9.hmm
NSEQ  32
DATE  Wed Apr 21 12:44:47 2010
CKSUM 9668
XT      -8455     -4  -1000  -1000  -8455     -4  -8455     -4 
NULT      -4  -8455
NULE     595  -1558     85    338   -294    453  -1158    197    249    902  -1085   -142    -21   -313     45    531    201    384  -1998   -644 
EVD   -107.893753   0.210280
HMM        A      C      D      E      F      G      H      I      K      L      M      N      P      Q      R      S      T      V      W      Y    
         m->m   m->i   m->d   i->m   i->i   d->m   d->d   b->m   m->e
          -46      *  -5000
     1   -354  -4056  -4615    792  -5531  -4659  -5428  -2800  -5725  -4674  -4408  -4669  -5318  -5301  -5911  -4117  -4043   3611  -6455  -6054     1
     -   -149   -500    233     43   -381    399    106   -626    210   -466   -720    275    394     45     96    359    117   -369   -294   -249 
     -     -2 -10115 -11157   -894  -1115   -701  -1378    -46      * 
     2   2045  -2841  -4646  -4120  -3066  -1128  -3346   -607  -3789   1031  -2288  -3748   2469  -3564    378  -1133  -2792  -2472  -3528  -3177     2
     -   -149   -500    233     43   -381    399    106   -626    210   -466   -720    275    394     45     96    359    117   -369   -294   -249 
     -     -2 -10115 -11157   -894  -1115   -701  -1378      *      * 
     3  -8047  -6831  -7788  -8173  -8341  -6804  -7456  -9430  -8372  -8773  -8722  -8119   4338  -8248  -7811  -8513  -8283  -9009  -7064  -8340     3
     -   -149   -500    233     43   -381    399    106   -626    210   -466   -720    275    394     45     96    359    117   -369   -294   -249 
     -     -2 -10115 -11157   -894  -1115   -701  -1378      *      * 
     4   -848  -3767  -2159    289  -4083  -3282   1829  -3830   1894  -3780    533  -1919  -3375   2928  -2027    -73    326  -1008  -3953  -3274     4
     -   -149   -500    233     43   -381    399    106   -626    210   -466   -720    275    394     45     96    359    117   -369   -294   -249 
     -     -2 -10115 -11157   -894  -1115   -701  -1378      *      * 
     5  -4658  -4120  -7322  -6975  -4074  -7201  -6996   3358  -6938   1462  -2787  -6867  -6762  -6566  -6962  -6604  -4630   1077  -5931  -5721     5
     -   -149   -500    233     43   -381    399    106   -626    210   -466   -720    275    394     45     96    359    117   -369   -294   -249 
     -     -2 -10115 -11157   -894  -1115   -701  -1378      *      * 
     6   1679  -2913   -457  -2384   -529  -1081    499  -2543  -2251   1058    200   -370  -3704    710  -2616    376     54    567  -3290  -2831     6
     -   -149   -500    233     43   -381    399    106   -626    210   -466   -720    275    394     45     96    359    117   -369   -294   -249 
     -     -2 -10115 -11157   -894  -1115   -701  -1378      *      * 
     7  -6470  -6308  -6416  -6750  -7808  -6243  -6708  -8616  -6974  -8226  -7887  -6691   4222    861  -6843  -6685  -6801  -7897  -6927  -7616     7
     -   -149   -500    233     43   -381    399    106   -626    210   -466   -720    275    394     45     96    359    117   -369   -294   -249 
     -     -2 -10115 -11157   -894  -1115   -701  -1378      *      * 
     8  -5892  -5204  -8026  -7581   4260  -7884  -5578   -724  -7367    802  -2019  -7334  -6899  -5998  -6765  -7287  -5713  -3579  -4378  -3859     8
     -   -149   -500    233     43   -381    399    106   -626    210   -466   -720    275    394     45     96    359    117   -369   -294   -249 
     -     -2 -10115 -11157   -894  -1115   -701  -1378      *      * 
     9    686  -3764   1275   -547  -4076  -3287    717  -3820  -1533  -1309  -2856   -239   -532  -1491  -2040   2240    960  -3381  -3953     96     9
     -   -149   -500    233     43   -381    399    106   -626    210   -466   -720    275    394     45     96    359    117   -369   -294   -249 
     -     -2 -10115 -11157   -894  -1115   -701  -1378      *      * 
    10  -4922  -4435  -7378  -6861   4242  -6995  -5857   -544  -6638     16  -2103  -6668  -6471  -5804  -6325  -6268   -782   -529  -4842  -4725    10
     -   -149   -500    233     43   -381    399    106   -626    210   -466   -720    275    394     45     96    359    117   -369   -294   -249 
     -     -2 -10115 -11157   -894  -1115   -701  -1378      *      * 
    11  -3954  -5057    930  -2998  -6639   3321  -4136  -6565  -4553  -6544  -5828    718   -398  -3859  -5364   -830   -649  -5671  -6728  -5873    11
     -   -149   -500    233     43   -381    399    106   -626    210   -466   -720    275    394     45     96    359    117   -369   -294   -249 
     -     -2 -10115 -11157   -894  -1115   -701  -1378      *      * 
    12    472  -5366   2978   1892  -5619  -4019  -3111  -5448   -582  -5355  -4536  -2621  -4398   -165  -3691    875  -3680  -4963  -5534  -4690    12
     -   -149   -500    233     43   -381    399    106   -626    210   -466   -720    275    394     45     96    359    117   -369   -294   -249 
     -  -3051 -10115   -187   -894  -1115   -701  -1378      *      * 
    13  -1682  -3519   2323   2935  -3720  -1610   -963  -3648  -1197  -3529  -2865   -214  -2140   -634  -2034  -1349  -1750  -3132  -3691  -2716    13
     -   -149   -500    233     43   -381    399    106   -626    210   -466   -720    275    394     45     96    359    117   -369   -294   -249 
     -    -16  -7081  -8123   -894  -1115   -257  -2615      *      * 
    14  -2182  -3660   -299   2901  -3979   -304  -1810  -3731   -194  -1215  -2750     96  -3240    230  -1909    886   -421  -3281  -3843  -3157    14
     -   -149   -500    233     43   -381    399    106   -626    210   -466   -720    275    394     45     96    359    117   -369   -294   -249 
     -    -56  -9910  -4753   -894  -1115   -913  -1093      *      * 
    15   1089  -2972  -3416   -680   -168   -701  -2795  -2886  -2757  -3160  -2437  -2931   2949  -2630  -3076    829    325    218  -3645  -3215    15
     -   -149   -500    233     43   -381    399    106   -626    210   -466   -720    275    394     45     96    359    117   -369   -294   -249 
     -     -2  -9967 -11009   -894  -1115   -194  -2994      *      * 
    16   1491   1068  -4894  -4258   -261  -4096  -2967   -303  -3852    921   1485  -3742  -4146  -3475  -3652  -1106     59   1890  -2832    946    16
     -   -149   -500    233     43   -381    399    106   -626    210   -466   -720    275    394     45     96    359    117   -369   -294   -249 
     -     -2 -10115 -11157   -894  -1115   -701  -1378      *      * 
    17  -2759  -4076    947  -1950  -4276  -3598    578  -4050  -2086  -4077    415   3407  -3776  -1981  -2606   -197    928  -3674  -4289   1532    17
     -   -149   -500    233     43   -381    399    106   -626    210   -466   -720    275    394     45     96    359    117   -369   -294   -249 
     -     -2 -10115 -11157   -894  -1115   -701  -1378      *      * 
    18   1223  -2476  -4193    512   1258   -901  -2810  -1989  -3321   -321    493  -3384   -652   -122  -3353   1134   -609    700   1970     44    18
     -   -149   -500    233     43   -381    399    106   -626    210   -466   -720    275    394     45     96    359    117   -369   -294   -249 
     -     -2 -10115 -11157   -894  -1115   -701  -1378      *      * 
    19  -5004  -5631  -4061   -344  -7044   3719  -5313  -7321  -5641  -1591  -6679  -4641  -5825  -5179  -6041  -5032  -5328  -6565  -6765  -6610    19
     -   -149   -500    233     43   -381    399    106   -626    210   -466   -720    275    394     45     96    359    117   -369   -294   -249 
     -     -2 -10115 -11157   -894  -1115   -701  -1378      *      * 
    20  -4293  -6196   2853   2262  -6374  -4248  -3576  -6292  -3792  -6158    371  -2836  -4769   1889  -4632    503  -4353  -5765  -6351  -5342    20
     -   -149   -500    233     43   -381    399    106   -626    210   -466   -720    275    394     45     96    359    117   -369   -294   -249 
     -     -2 -10115 -11157   -894  -1115   -701  -1378      *      * 
    21    991  -2396   -824  -4076   1180  -4067    487   -472  -3711     19   1357   -550    -73  -3369  -3577   1353  -2481    134  -2851   2021    21
     -   -149   -500    233     43   -381    399    106   -626    210   -466   -720    275    394     45     96    359    117   -369   -294   -249 
     -     -2 -10115 -11157   -894  -1115   -701  -1378      *      * 
    22   1645  -2900  -5551  -4965  -3005  -4831  -3808   1130  -4606  -1166  -2154  -4487  -4851  -4263  -4443   -985  -3096   2899  -3646    133    22
     -   -149   -500    233     43   -381    399    106   -626    210   -466   -720    275    394     45     96    359    117   -369   -294   -249 
     -     -2 -10115 -11157   -894  -1115   -701  -1378      *      * 
    23  -1063  -3623  -2261  -1713  -3893  -1049  -2010   -872  -1621  -3627  -2748    566  -3429   2884   -259   1768   1229  -1011  -3865  -3227    23
     -   -149   -500    233     43   -381    399    106   -626    210   -466   -720    275    394     45     96    359    117   -369   -294   -249 
     -     -2 -10115 -11157   -894  -1115   -701  -1378      *      * 
    24    570  -2959  -5628  -5045  -3055  -4928  -3902    774  -4691   1123  -2182  -4576  -4932  -4347  -4530  -4046    190   2796  -3727     54    24
     -   -149   -500    233     43   -381    399    106   -626    210   -466   -720    275    394     45     96    359    117   -369   -294   -249 
     -     -2 -10115 -11157   -894  -1115   -701  -1378      *      * 
    25  -2448  -2772  -3213  -2647  -2789  -3721    478   -549  -2491  -1052    689    385   -704   2968  -2795   -330   2283   -794  -3172  -2746    25
     -   -149   -500    233     43   -381    399    106   -626    210   -466   -720    275    394     45     96    359    117   -369   -294   -249 
     -     -2 -10115 -11157   -894  -1115   -701  -1378      *      * 
    26  -7760   5874  -7834  -8218  -8262  -6746  -7439  -9292  -8371  -8706  -8619  -8067  -7221  -8236  -7797  -8193  -8041  -8814  -7050  -8257    26
     -   -149   -500    233     43   -381    399    106   -626    210   -466   -720    275    394     45     96    359    117   -369   -294   -249 
     -     -2 -10115 -11157   -894  -1115   -701  -1378      *      * 
    27    721  -2375  -4888  -4252  -2329  -4095    460   1769  -3848    306   1929  -3739  -4145  -3472  -3650    174   1508    941  -2833     73    27
     -   -149   -500    233     43   -381    399    106   -626    210   -466   -720    275    394     45     96    359    117   -369   -294   -249 
     -     -2 -10115 -11157   -894  -1115   -701  -1378      *      * 
    28   1109  -3881  -7087  -6771  -4564  -6928  -6969   1843  -6743   -345  -3252  -6589  -6663  -6699  -6915  -6307  -4385   3060  -6328  -5809    28
     -   -149   -500    233     43   -381    399    106   -626    210   -466   -720    275    394     45     96    359    117   -369   -294   -249 
     -     -2 -10115 -11157   -894  -1115   -701  -1378      *      * 
    29    288  -2530  -3956  -3369  -2508  -1061  -2746   -534  -3130    326  -1726   -536    261   -306  -3236   1440   1375   1623  -2969  -2596    29
     -   -149   -500    233     43   -381    399    106   -626    210   -466   -720    275    394     45     96    359    117   -369   -294   -249 
     -     -2 -10115 -11157   -894  -1115   -701  -1378      *      * 
    30   -712  -3784   -686   1480  -4105  -1032    650  -3855   2733  -3799  -2873  -1917  -3376  -1482    445    615   -482  -3406  -3966  -3284    30
     -   -149   -500    233     43   -381    399    106   -626    210   -466   -720    275    394     45     96    359    117   -369   -294   -249 
     -     -2 -10115 -11157   -894  -1115   -701  -1378      *      * 
    31  -7701  -6735  -7744  -8130  -8329   3864  -7427  -9342  -8337  -8736  -8631  -7995  -7204  -8187  -7784  -8116  -7988  -8822  -7065  -8339    31
     -   -149   -500    233     43   -381    399    106   -626    210   -466   -720    275    394     45     96    359    117   -369   -294   -249 
     -     -2 -10115 -11157   -894  -1115   -701  -1378      *      * 
    32  -4819  -5876   4141  -3467  -7101  -4808  -4639  -7297  -5149  -7160  -6592  -3795  -5443  -4405  -5986   -881  -5073  -6506  -6901  -6330    32
     -   -149   -500    233     43   -381    399    106   -626    210   -466   -720    275    394     45     96    359    117   -369   -294   -249 
     -     -2 -10115 -11157   -894  -1115   -701  -1378      *      * 
    33   -780  -2754   -569   -763    414  -3739  -2501  -2335  -2539   2446  -1936  -2786  -3812    515  -2832   -260    770   -667  -3158  -2737    33
     -   -149   -500    233     43   -381    399    106   -626    210   -466   -720    275    394     45     96    359    117   -369   -294   -249 
     -     -2 -10115 -11157   -894  -1115   -701  -1378      *      * 
    34  -8047  -6831  -7788  -8173  -8341  -6804  -7456  -9430  -8372  -8773  -8722  -8119   4338  -8248  -7811  -8513  -8283  -9009  -7064  -8340    34
     -   -149   -500    233     43   -381    399    106   -626    210   -466   -720    275    394     45     96    359    117   -369   -294   -249 
     -     -2 -10115 -11157   -894  -1115   -701  -1378      *      * 
    35  -5331  -4751  -7803  -7274   -116  -7597  -6480   2660  -7109   1902   1876  -7302  -6765  -6034  -6698  -6964  -5213   1251  -5080  -5244    35
     -   -149   -500    233     43   -381    399    106   -626    210   -466   -720    275    394     45     96    359    117   -369   -294   -249 
     -     -2 -10115 -11157   -894  -1115   -701  -1378      *      * 
    36  -2331  -3806   2166   1159  -4127  -3296  -1960  -3878   -356  -3822    533   1747  -3393  -1501   1198    717    483  -3428  -3989  -3305    36
     -   -149   -500    233     43   -381    399    106   -626    210   -466   -720    275    394     45     96    359    117   -369   -294   -249 
     -     -2 -10115 -11157   -894  -1115   -701  -1378      *      * 
    37  -5046  -4484  -7608  -7163   1697  -7447  -6643   3123  -7053   1409  -2272  -7129  -6772  -6220  -6802  -6832  -4972    690  -5335  -5369    37
     -   -149   -500    233     43   -381    399    106   -626    210   -466   -720    275    394     45     96    359    117   -369   -294   -249 
     -     -2 -10115 -11157   -894  -1115   -701  -1378      *      * 
    38    845  -3777  -2152    928  -4098   -999   1455  -3848    304  -3792  -2866  -1913  -3371     58   2053    655   1034  -3399  -3960    101    38
     -   -149   -500    233     43   -381    399    106   -626    210   -466   -720    275    394     45     96    359    117   -369   -294   -249 
     -     -2 -10115 -11157   -894  -1115   -701  -1378      *      * 
    39  -8561  -6931  -7862  -8247  -7387  -6904  -7257  -9351  -8412  -8623  -8657  -8228  -7331  -8274  -7829  -9096  -8684  -9130   6315  -7132    39
     -   -149   -500    233     43   -381    399    106   -626    210   -466   -720    275    394     45     96    359    117   -369   -294   -249 
     -    -53 -10115  -4824   -894  -1115   -701  -1378      *      * 
    40   1171  -2339  -4797  -4165   -462  -4046    542  -1832  -3772    728    387  -3674  -4097  -3404  -3590    367   2602  -1753   1490    232    40
     -   -149   -500    233     43   -381    399    106   -626    210   -466   -720    275    394     45     96    359    117   -369   -294   -249 
     -     -2 -10064 -11106   -894  -1115   -362  -2172      *      * 
    41  -4904  -4466  -6497  -6295   3473  -6042    564  -4036    151   1555  -3626  -5154  -5996  -5091  -5465  -5195  -4821   -729  -2536   1817    41
     -   -149   -500    233     43   -381    399    106   -626    210   -466   -720    275    394     45     96    359    117   -369   -294   -249 
     -     -2 -10115 -11157   -894  -1115   -701  -1378      *      * 
    42  -3585  -5211   1635   -569  -5494  -4005   2658  -5292   -697  -5192  -4363   3389   -507  -2608    352  -3364  -3568  -4823  -5350  -4567    42
     -   -149   -500    233     43   -381    399    106   -626    210   -466   -720    275    394     45     96    359    117   -369   -294   -249 
     -     -2 -10115 -11157   -894  -1115   -701  -1378      *      * 
    43  -4617  -6624   -478   -918  -6869   3330  -3846  -6881  -4316  -6708  -6168   1503  -4957  -3545  -5371    343  -4743  -6281  -6915  -5754    43
     -   -149   -500    233     43   -381    399    106   -626    210   -466   -720    275    394     45     96    359    117   -369   -294   -249 
     -     -2 -10115 -11157   -894  -1115   -701  -1378      *      * 
    44   -916  -3775   -438   1213  -4096  -1075    504  -3847   -332   -204  -2864  -1912   -670   1821   1772    -34    589  -3397  -3959    510    44
     -   -149   -500    233     43   -381    399    106   -626    210   -466   -720    275    394     45     96    359    117   -369   -294   -249 
     -     -2 -10115 -11157   -894  -1115   -701  -1378      *      * 
    45   -217  -3808  -2155   1206  -4129  -1359    526  -3880  -1545  -3824  -2898   -201   2891    166    863    670  -2274  -3430  -3991  -3307    45
     -   -149   -500    233     43   -381    399    106   -626    210   -466   -720    275    394     45     96    359    117   -369   -294   -249 
     -     -2 -10115 -11157   -894  -1115   -701  -1378      *      * 
    46   -796  -2391  -4911   -991   -190  -4117  -2990   2300  -3872   1512    699  -3762  -4166  -3496  -3674  -1031   -572   1551  -2855  -2513    46
     -   -149   -500    233     43   -381    399    106   -626    210   -466   -720    275    394     45     96    359    117   -369   -294   -249 
     -   -112 -10115  -3757   -894  -1115   -701  -1378      *      * 
    47    369  -3561    287    721    581    453    801   -803  -1486  -1250  -2665    467  -3310  -1442   -465   1357    305   -951  -3777    -52    47
     -   -149   -500    233     43   -381    399    106   -626    210   -466   -720    275    394     45     96    359    117   -369   -294   -249 
     -     -2 -10005 -11047   -894  -1115  -2051   -398      *      * 
    48   -168  -3612    983    185   -360    -21  -1866  -3629  -1459  -3614    422   1463    202  -1416  -1961   1148   1414   -890  -3815   -381    48
     -   -149   -500    233     43   -381    399    106   -626    210   -466   -720    275    394     45     96    359    117   -369   -294   -249 
     -    -52 -10005  -4874   -894  -1115  -2051   -398      *      * 
    49   -100  -3632   1292   -415  -3948   1101   1986  -3694  -1389   -422    503   1039  -3240   1189  -1896    120  -2111  -3251  -3819   1304    49
     -   -149   -500    233     43   -381    399    106   -626    210   -466   -720    275    394     45     96    359    117   -369   -294   -249 
     -   -803  -9956  -1231   -894  -1115  -2382   -307      *      * 
    50    686  -3024   1001    939  -3340    694   1097  -3087   -780  -3038  -2115  -1168  -2627   -737   1845    -58  -1501    525  -3210  -2530    50
     -   -149   -500    233     43   -381    399    106   -626    210   -466   -720    275    394     45     96    359    117   -369   -294   -249 
     -   -898  -9156  -1115   -894  -1115  -4190    -81      *      * 
    51  -1376  -2907   1903    945  -3210    278   -945  -2981   -627  -2916  -2019   1398    794   -508   1800  -1220  -1334  -2523  -3087  -2360    51
     -   -149   -500    232     45   -381    398    111   -620    210   -466   -721    275    393     45     95    359    117   -370   -295   -250 
     -   -357  -2200  -9307   -986  -1014    -35  -5398      *      * 
    52   -760  -3755    835   -433  -4066  -3282    345  -3810  -1526    641   1530    440   1160    828  -2031   1328    168  -3372  -3944   -205    55
     -   -149   -500    233     43   -381    399    106   -626    210   -466   -720    275    394     45     96    359    117   -369   -294   -249 
     -     -2 -10115 -11157   -894  -1115   -701  -1378      *      * 
    53  -4669  -6734   2374    282  -6888   3091  -3846  -6901  -4283  -6716  -6185  -2962  -4976  -3545   -475  -4265  -4782  -6322  -6906  -5759    56
     -   -149   -500    233     43   -381    399    106   -626    210   -466   -720    275    394     45     96    359    117   -369   -294   -249 
     -     -2 -10115 -11157   -894  -1115   -701  -1378      *      * 
    54  -2912  -2703  -5282  -4666    544  -4526  -3430   2627  -4281  -1046    609  -4172  -4550   -588  -4092     -2  -2856   2467  -3265  -2927    57
     -   -149   -500    233     43   -381    399    106   -626    210   -466   -720    275    394     45     96    359    117   -369   -294   -249 
     -     -2 -10115 -11157   -894  -1115   -701  -1378      *      * 
    55   -443  -2408  -4615  -1011  -2366  -1108  -2911    320  -3648    189    596   -519  -4107  -3321  -3543   1153   2332    914  -2861   -136    58
     -   -149   -500    233     43   -381    399    106   -626    210   -466   -720    275    394     45     96    359    117   -369   -294   -249 
     -     -2 -10115 -11157   -894  -1115   -701  -1378      *      * 
    56    -84  -2378  -4889  -4253  -2333  -4098  -2970   2147  -3850   -339    506  -3742  -4148   -163  -3653  -1190   1775   1789  -2837    255    59
     -   -149   -500    233     43   -381    399    106   -626    210   -466   -720    275    394     45     96    359    117   -369   -294   -249 
     -     -2 -10115 -11157   -894  -1115   -701  -1378      *      * 
    57    443  -2401  -4664  -4042   -445  -1310    659     88   -764     72   1960   -592  -4114  -3349  -3563    954   1609   1157  -2855  -2508    60
     -   -149   -500    233     43   -381    399    106   -626    210   -466   -720    275    394     45     96    359    117   -369   -294   -249 
     -     -2 -10115 -11157   -894  -1115   -701  -1378      *      * 
    58   -856  -3774   -486  -1603  -4094  -3277  -1936   -877   2461  -3789    466    440   -532    -38   1868    261    188  -3395  -3958  -3275    61
     -   -149   -500    233     43   -381    399    106   -626    210   -466   -720    275    394     45     96    359    117   -369   -294   -249 
     -     -2 -10115 -11157   -894  -1115   -701  -1378      *      * 
    59  -1111  -2392  -4737  -4111  -2348   -599    585   1148  -1086   1285    643  -3669  -4124  -3390   -692   -319   1003   1800  -2847  -2501    62
     -   -149   -500    233     43   -381    399    106   -626    210   -466   -720    275    394     45     96    359    117   -369   -294   -249 
     -     -2 -10115 -11157   -894  -1115   -701  -1378      *      * 
    60   -937  -4632   -309  -3367  -6637   3195  -4421  -6543  -4895  -6596  -5820   1306  -4888  -4180  -5582   1112  -4090  -5498  -6766  -6071    63
     -   -149   -500    233     43   -381    399    106   -626    210   -466   -720    275    394     45     96    359    117   -369   -294   -249 
     -     -2 -10115 -11157   -894  -1115   -701  -1378      *      * 
    61  -1057  -3778    804    791  -4099  -1053  -1937  -3850   2204  -3794  -2867  -1913   1499    722    434    414   -613  -3400  -3961  -3278    64
     -   -149   -500    233     43   -381    399    106   -626    210   -466   -720    275    394     45     96    359    117   -369   -294   -249 
     -     -2 -10115 -11157   -894  -1115   -701  -1378      *      * 
    62  -5091  -5603  -6359  -4398  -6578  -5501    748  -5793   1408  -5367  -4735  -4163  -5382     27   3773  -4954  -4673  -5609  -5146    183    65
     -   -149   -500    233     43   -381    399    106   -626    210   -466   -720    275    394     45     96    359    117   -369   -294   -249 
     -     -2 -10115 -11157   -894  -1115   -701  -1378      *      * 
    63   -793  -2392  -4817  -4188  -2350  -1134  -2962   1382  -3801  -1109    548     72  -4142  -3440  -3631   1076   2199   1561  -2852  -2508    66
     -   -149   -500    233     43   -381    399    106   -626    210   -466   -720    275    394     45     96    359    117   -369   -294   -249 
     -     -2 -10115 -11157   -894  -1115   -701  -1378      *      * 
    64   -959  -3774  -3972  -3660  -5217  -3910  -3793  -4915   -937  -1297  -4206   1001  -4438  -3480  -3832   3280    177  -4269  -5312  -4867    67
     -   -149   -500    233     43   -381    399    106   -626    210   -466   -720    275    394     45     96    359    117   -369   -294   -249 
     -     -2 -10115 -11157   -894  -1115   -701  -1378      *      * 
    65    326  -2378  -4861  -1026  -2332  -4091  -2961    765  -3829   1369    700  -3727  -4141   -549  -3640   -900   -666   2325  -2835    -18    68
     -   -149   -500    233     43   -381    399    106   -626    210   -466   -720    275    394     45     96    359    117   -369   -294   -249 
     -     -2 -10115 -11157   -894  -1115   -701  -1378      *      * 
    66  -5885  -5221  -8187  -7627  -3139  -7975  -6607  -2670  -7436   3332    468  -7823  -6914  -6059  -6831  -7508  -5706  -3578  -4997  -5249    69
     -   -149   -500    233     43   -381    399    106   -626    210   -466   -720    275    394     45     96    359    117   -369   -294   -249 
     -     -2 -10115 -11157   -894  -1115   -701  -1378      *      * 
    67  -1047  -2447  -4370  -3765  -2412  -4014  -2858   -285  -3462   -868   1491   1346  -4070   -293  -3439   1572   2447    242  -2897  -2540    70
     -   -149   -500    233     43   -381    399    106   -626    210   -466   -720    275    394     45     96    359    117   -369   -294   -249 
     -     -2 -10115 -11157   -894  -1115   -701  -1378      *      * 
    68  -5073  -4514  -7619  -7156   -141  -7437  -6585   3714  -7031     -3    584  -7124  -6750  -6164  -6753  -6810  -4992    152  -5280  -5351    71
     -   -149   -500    233     43   -381    399    106   -626    210   -466   -720    275    394     45     96    359    117   -369   -294   -249 
     -     -2 -10115 -11157   -894  -1115   -701  -1378      *      * 
    69   -916  -4006   2737   1852  -4320  -1051  -2124  -4078  -1739  -4019  -3101   1204   -653    -63   -277    -25  -2457  -3625  -4187  -3490    72
     -   -149   -500    233     43   -381    399    106   -626    210   -466   -720    275    394     45     96    359    117   -369   -294   -249 
     -     -2 -10115 -11157   -894  -1115   -701  -1378      *      * 
    70   1320  -3307  -2614  -2065  -3504  -3491  -2242   -861  -1949  -3305  -2513   -311  -3605     83   -315   2803   -552   -757  -3676  -3136    73
     -   -149   -500    233     43   -381    399    106   -626    210   -466   -720    275    394     45     96    359    117   -369   -294   -249 
     -     -2 -10115 -11157   -894  -1115   -701  -1378      *      * 
    71   -170  -3792  -6918  -6556  -4399  -6620  -6369    -28  -6456     71  -3155  -6300  -6434  -6335  -6541  -5936   -603   3479  -5898  -5428    74
     -   -149   -500    233     43   -381    399    106   -626    210   -466   -720    275    394     45     96    359    117   -369   -294   -249 
     -     -2 -10115 -11157   -894  -1115   -701  -1378      *      * 
    72   1600  -3775  -2150    181  -4096    518    187   -878    370  -3791  -2865    926  -3370    577    786    360    790  -3397  -3959  -3276    75
     -   -149   -500    233     43   -381    399    106   -626    210   -466   -720    275    394     45     96    359    117   -369   -294   -249 
     -     -2 -10115 -11157   -894  -1115   -701  -1378      *      * 
    73   2725  -4203    328   -345  -4494    713    534    246  -2003  -4209  -3317  -2190    310    -75  -2536  -2602  -2692  -3812  -4400  -3698    76
     -   -149   -500    233     43   -381    399    106   -626    210   -466   -720    275    394     45     96    359    117   -369   -294   -249 
     -     -2 -10115 -11157   -894  -1115   -701  -1378      *      * 
    74    322  -3776    819    240   -589    932   1448  -3848    276  -3792  -2865    967  -3370  -1475   1839    328   -594  -3398  -3959  -3276    77
     -   -149   -500    233     43   -381    399    106   -626    210   -466   -720    275    394     45     96    359    117   -369   -294   -249 
     -     -2 -10115 -11157   -894  -1115   -701  -1378      *      * 
    75  -4619  -6658   -152  -2539  -6801  -4352   5073  -6822  -4212  -6643  -6092   1059  -4948    -41  -5184  -1061  -4727  -6249  -6827  -5691    78
     -   -149   -500    233     43   -381    399    106   -626    210   -466   -720    275    394     45     96    359    117   -369   -294   -249 
     -     -2 -10115 -11157   -894  -1115   -701  -1378      *      * 
    76   2940  -3947   -506  -2271   -296   -965  -2663  -4375  -2335  -4388  -3500   -371  -3895  -2245    781    792  -2799  -3882  -4596  -3953    79
     -   -149   -500    233     43   -381    399    106   -626    210   -466   -720    275    394     45     96    359    117   -369   -294   -249 
     -     -2 -10115 -11157   -894  -1115   -701  -1378      *      * 
    77  -7701  -6735  -7744  -8130  -8329   3864  -7427  -9342  -8337  -8736  -8631  -7995  -7204  -8187  -7784  -8116  -7988  -8822  -7065  -8339    80
     -   -149   -500    233     43   -381    399    106   -626    210   -466   -720    275    394     45     96    359    117   -369   -294   -249 
     -     -2 -10115 -11157   -894  -1115   -701  -1378      *      * 
    78  -2907  -4369     94   2162  -4655  -3655  -2494  -4406  -2200  -1469  -3502   3156  -3866  -2068  -2747   -965    167   -161  -4580  -3868    81
     -   -149   -500    233     43   -381    399    106   -626    210   -466   -720    275    394     45     96    359    117   -369   -294   -249 
     -     -2 -10115 -11157   -894  -1115   -701  -1378      *      * 
    79  -6808  -5720  -7162  -7525     56  -7015  -3263  -5713  -7094  -5013  -5112  -5683  -6894  -5824  -6456  -6320  -6665  -5870  -2510   4878    82
     -   -149   -500    233     43   -381    399    106   -626    210   -466   -720    275    394     45     96    359    117   -369   -294   -249 
     -     -2 -10115 -11157   -894  -1115   -701  -1378      *      * 
    80   -956  -3808  -4037  -3490  -4993  -3966  -3434  -4641    137  -4748  -3924  -3449  -4385  -3089   -516   2191   2986   -842  -4981  -4563    83
     -   -149   -500    233     43   -381    399    106   -626    210   -466   -720    275    394     45     96    359    117   -369   -294   -249 
     -     -2 -10115 -11157   -894  -1115   -701  -1378      *      * 
    81  -7760   5874  -7834  -8218  -8262  -6746  -7439  -9292  -8371  -8706  -8619  -8067  -7221  -8236  -7797  -8193  -8041  -8814  -7050  -8257    84
     -   -149   -500    233     43   -381    399    106   -626    210   -466   -720    275    394     45     96    359    117   -369   -294   -249 
     -     -2 -10115 -11157   -894  -1115   -701  -1378      *      * 
    82  -2508  -2762  -3399  -2818  -2773  -3805   1524   1344     33  -1130  -1946  -2880  -3873    -98   1112  -1104   2059   1631  -3166  -2756    85
     -   -149   -500    233     43   -381    399    106   -626    210   -466   -720    275    394     45     96    359    117   -369   -294   -249 
     -     -2 -10115 -11157   -894  -1115   -701  -1378      *      * 
    83   3468  -3761  -6441  -6787  -6444     57  -5806  -6081  -6475  -6495  -5559  -4879  -4863  -5908  -6085  -3418  -3637    112  -6676  -6660    86
     -   -149   -500    233     43   -381    399    106   -626    210   -466   -720    275    394     45     96    359    117   -369   -294   -249 
     -     -2 -10115 -11157   -894  -1115   -701  -1378      *      * 
    84   -759  -3775   -467   1520  -4096  -3276  -1935   -719    940  -3791  -2864    -79  -3369    582    782   1571    995  -1092  -3959  -3276    87
     -   -149   -500    233     43   -381    399    106   -626    210   -466   -720    275    394     45     96    359    117   -369   -294   -249 
     -     -2 -10115 -11157   -894  -1115   -701  -1378      *      * 
    85  -7483  -6702  -7057  -7442  -8041  -6630  -7171  -9177  -7973  -8615  -8474   4457  -7119  -7746  -7618  -7787  -7759  -8651  -6995  -7917    88
     -   -149   -500    233     43   -381    399    106   -626    210   -466   -720    275    394     45     96    359    117   -369   -294   -249 
     -     -2 -10115 -11157   -894  -1115   -701  -1378      *      * 
    86   1713  -3775  -2151   -471  -4095  -3278    187  -3846    960  -1515  -2864    502   1130   1273   1111     34  -2243  -1010  -3958  -3276    89
     -   -149   -500    233     43   -381    399    106   -626    210   -466   -720    275    394     45     96    359    117   -369   -294   -249 
     -     -2 -10115 -11157   -894  -1115   -701  -1378      *      * 
    87   3581  -3938  -6551  -6877  -6347  -4261  -5938  -5231  -6583  -6174  -5486  -5084  -5058  -6065  -6211  -3656  -3848    127  -6649  -6622    90
     -   -149   -500    233     43   -381    399    106   -626    210   -466   -720    275    394     45     96    359    117   -369   -294   -249 
     -     -2 -10115 -11157   -894  -1115   -701  -1378      *      * 
    88    911  -3786  -5739  -6088  -6473   3504  -5628  -6300  -6166  -6545  -5584  -4723  -4843   -556  -5925  -3412   -787  -4988  -6677  -6613    91
     -   -149   -500    233     43   -381    399    106   -626    210   -466   -720    275    394     45     96    359    117   -369   -294   -249 
     -     -2 -10115 -11157   -894  -1115   -701  -1378      *      * 
    89    448  -3556  -2278    646  -3785  -3340  -2011   -909  -1636  -3532    165   -255  -3431   -222   1257   1882    199   1194  -3797  -3175    92
     -   -149   -500    233     43   -381    399    106   -626    210   -466   -720    275    394     45     96    359    117   -369   -294   -249 
     -     -2 -10115 -11157   -894  -1115   -701  -1378      *      * 
    90   2110  -3349  -2765  -2218  -3608  -3560    481  -3238  -2063  -3410  -2622  -2436  -3701    -77   -500   1614   1266    963  -3781  -3254    93
     -   -149   -500    233     43   -381    399    106   -626    210   -466   -720    275    394     45     96    359    117   -369   -294   -249 
     -     -2 -10115 -11157   -894  -1115   -701  -1378      *      * 
    91  -2329  -3782   -429   1195   -511  -3298  -1964   -991  -1551  -3794  -2875   2194  -3395  -1508    321   1964   1021  -3399  -3971  -3292    94
     -   -149   -500    233     43   -381    399    106   -626    210   -466   -720    275    394     45     96    359    117   -369   -294   -249 
     -     -2 -10115 -11157   -894  -1115   -701  -1378      *      * 
    92   -787  -2513  -4022  -3432   1151  -3944   3205  -2034  -3181  -1052  -1709  -3285  -4004   -345    435    -66   -608   -526  -2951   3262    95
     -   -149   -500    233     43   -381    399    106   -626    210   -466   -720    275    394     45     96    359    117   -369   -294   -249 
     -     -2 -10115 -11157   -894  -1115   -701  -1378      *      * 
    93   -734  -3171  -3002   -583  -3385  -3643  -2513  -2986  -2309  -3216  -2467  -2627  -3797  -2242   -357   2415   2321    -87   2264  -3172    96
     -   -149   -500    233     43   -381    399    106   -626    210   -466   -720    275    394     45     96    359    117   -369   -294   -249 
     -     -2 -10115 -11157   -894  -1115   -701  -1378      *      * 
    94   3034  -3720  -6460  -6762  -6305  -4022  -5735   -626  -6399  -6346  -5422  -4847  -4832  -5845  -6018    843   1778  -4828  -6563  -6515    97
     -   -149   -500    233     43   -381    399    106   -626    210   -466   -720    275    394     45     96    359    117   -369   -294   -249 
     -     -2 -10115 -11157   -894  -1115   -701  -1378      *      * 
    95     84  -3775    239   1675  -4096  -3276   1986   -712   -448  -3791  -2864   -227  -3369   1346    356    103    653    358  -3958  -3276    98
     -   -149   -500    233     43   -381    399    106   -626    210   -466   -720    275    394     45     96    359    117   -369   -294   -249 
     -     -2 -10115 -11157   -894  -1115   -701  -1378      *      * 
    96  -5738  -5147  -8050  -7574  -3239  -7636  -6590  -2653  -7391   3317  -2020  -7630  -6860  -6114  -6835  -7207  -5617   -655  -5067  -5272    99
     -   -149   -500    233     43   -381    399    106   -626    210   -466   -720    275    394     45     96    359    117   -369   -294   -249 
     -     -2 -10115 -11157   -894  -1115   -701  -1378      *      * 
    97    507  -3659   -631   -421   -780  -3309  -1973   1091   1439   -599  -2762  -1966  -3400    658   -366    771   1351  -1059  -3874  -3223   100
     -   -149   -500    233     43   -381    399    106   -626    210   -466   -720    275    394     45     96    359    117   -369   -294   -249 
     -     -2 -10115 -11157   -894  -1115   -701  -1378      *      * 
    98  -4436  -3936  -7126  -6849  -4653  -6881  -7116    -26  -6835  -3396  -3342  -6641  -6688  -6813  -7016  -6313  -4443   3815  -6452  -5908   101
     -   -149   -500    233     43   -381    399    106   -626    210   -466   -720    275    394     45     96    359    117   -369   -294   -249 
     -     -2 -10069 -11111   -894  -1115   -701  -1378      *      * 
    99  -2753  -3635  -2862  -2301  -3771  -3770  -2369   -697    464  -1320  -2783   3850  -3851    -20  -2144   -848  -2674  -3185  -3853    -19   102
     -      *      *      *      *      *      *      *      *      *      *      *      *      *      *      *      *      *      *      *      * 
     -      *      *      *      *      *      *      *      *      0 
//
