# Supplementary material for: The evolution of Dscam genes across the arthropods
Source: BMC Evol Biol. 2012 Apr 13;12:53. doi: 10.1186/1471-2148-12-53 (PMC3364881; doi:10.1186/1471-2148-12-53)
Supplement: Additional file 14 — Amino acid alignment of putative Dscam gene family members. The complete protein alignment of 44 sequences was created using MUSCLE. All Ig2, Ig3 and Ig7 orthologous regions were removed from the alignment. The resulting alignment was shortened using Gblocks. [file 1471-2148-12-53-S14.PHYLIP]

44 1467
A.gam_dscam-hv_ PVFLKEPTNRIDFSNSTG-AVVECSATGNPPPEMIWIRSD------GTAVGDVPGLRQILPNGNLVFPPFRAEDYRQEVHAQVYACMAKNQFGSV-ISRDVNVRADGKYMV-LPSGELHIREVGPEDGYKSYQCRTKHRLTG-ETRLSATKGRL-------VIT-WYKY-IEGTQQKKAVV---LDDR-VKQVSGTL-IIKDAVVDDSGKYLCVVNNSVG-GESVETVLTVTAPLAAKIEPRTQTVDFGRPAVFTCGNP----IKTV-SWMKDGKSL--------------G-HSDAVLRIESVKKEDKGMYQCFI-RNDQ--ESAQASAELKLGGRVDPPIIREAFPEETRHPGPSVFLKCVAGGNPTPEISWELDGKKI---TNSERYQV--------GQYVTVNGDVVSHLNITSIHSNDGGLYKCMASSKVGVAEHSAKLNVYGLPYVRTMEKKAIVAGETLIVTCPVAGYPIESIVWERDNRQLPINRK-QKVF---PN-GTLIIENVERNSDQATYTCVAKNSEGYTARGTLEVQVMPPRWILEP-TDKAFAQG-SNAKVECKADGFPKPQVTWKKAVG-DTP---GEYKDLR--SN-DSSIRV-EEGSLFIQNIQKSNEGYYLCEAINGIGSGLSAVTLITVQAPPEFVEKLRNQTARRGEPSVLQCEAKGEKPIGILWN--MN------NIRLDPK-SDNRYTIREEILPN--GVTSSLSIKRTERSDSALFTCMATNAFGSDDTSINMIIQEVPEMPYALKVLDKSGRTVQLSWAKPYD------GNSPLKRYIIEFKGD----TNEAQVQKLSPATTYNIRIVAENEIGVSDPSDVVTIITAEEAP--SGKPQAIKVEAINQATLRVSWKAPPRAEWNGDILGYY-VGYEHSLEINNLKTYTQYSIVIQAFNKVGAGPMSDEEKQYTAEGTPDQPPSDTMCTTLTSQTIRVSWVSPPLESANGVIKGYKVVYAPDLW------------NKNKDYKKTASSDTVLHGLKKYTNYTMQVLATTSGGDGVRSAPIHCQTEQDVPEAPTAVKALVMSEGSIFVSWQPPAQPNGLILQYTVYEASGLEKNQKYEFWVTASTTIGEGQSSKTLSAMPSDK--VPAKI-ASFDDKFTATFKEDAKLPCLAVGSPAPEITWKIKG--VE--FVP---NERIRQLPEGSLFIKD-VIRQDAGDYTCTAENSIA-KDSITHRLIVLAPPQSPQLTLTATTTDSLSVKLKPHE-SDTAPLQGYTLHYK--------------PEFGEWETIDVALEAPKYTIEKLYCGSRYQVYATAYN-IGAGEPSDILNTRTKGSKPLLPEK--SRFI-EVSSNSITLHLPAWKDGGCRMSHFVVEH-KKRD---QIDWNQISNNVKPGGN--------FVVLDLEPATWYNLRVTAHNNAGFTVAEYEFATLTITG---GTIAPI-CPYATFHL
A.gam_dscam2_ ---------------------VGMCMFGRKAPN------D-----QGSYQLSVIEFLKHLLHGLLD----ADAKTKKKNHPPL-------------YQRVTRRRNDGKYHL-LPTGELLIHNLEYNDRYPSYRCRTMHKLTR-QVVTSN-SAKI-------RMNEWY---THNGPEPIPVS---SGPR-IRLLGPVL-AIEAVTAEDGGVYKCSASNAGG-EASADLRLTVSTPIHVEITPNVLSVHMGGTAEFRCANGMSAGPQHI-TWFKDGRQL-------PSSGR-----VGDTLQVTGVTREDKGMYQCVVRRQEG--DSFQASAELQLGD--APPSLVYSFIEQTLQPGPAVSLKCSAQGNPTPQIAWTLDGFPL---PTNGRFMI--------GQYVTVHGDVISHVNISHVMVEDGGEYSCAAENRAGKTSHSARLNIYGLPYIRLIPKVTAVAGHTLYLKCPVAGYPIEEIHWERGGRELPEDMR-QKVQ---SD-GTLEIKEVQKSLDSGVYTCWARNKQGHSARRSGEVAVIPPRWVVEP-TDVSVERN-RHIMLHCQAQGVPVPTILWKKATG-SKS---GDYEEVR--ER--PYTKLLANGSLLLQHVKEDREGFYLCQANNGIGTGIGKVIQLKVNSSPYFAGQSKMVTVKKGDTAIMQCEVKGDKPINVVWL-RNG------KHELNPS-TNYRVSIKQDATPE--GISAEVQISNVDSSDSGAYFCQASNLYGRDQQLVQLQVQEPPQPPSSLEAATVSSRVVNLKWQPRGG------DAAEVSKYIVEYRPP----AYSTIIENLKPATNYVFRIIAEGPAGRSSPSQELFIKTDPQRP--AGPPLNLGARPISSTEILITWMPPSYELRHGEIQGYN-IGYELLL--GNLAKYTRYTIVAQAFNQVGPGPLSEPVTAQTMEDVPSKPPEDIRCMAQSSTSIQVSWQPPQAHHTNGLLQGYKVFYECDAI-----------SSGEMETRKTTSLTIHLSNLRKFSNYSIQVLAYTRMGDGVISPPSFCHTDEDAPEAPADIKIAISSPSSLYVSWLPPRDPNGIITKYNLYEAKQLQSHTEYQFWVSASTRVGEGKSSRVVSQLTSNR--VPAKI-VSFGGLTIRPWKSSASLNCMAVGQP--RREWFKGD--TL--LRPGT-QHNIQLLDSGEIIVTM-LQTSDTGNYTCQVDNGIG-TDRLTHNLLVQVPPGPPVLYVTSATSSSILLHWKIGS-TGNAPITAFSLHYR--------------RVHGNLEEMQLSRHASSHDLKGLFCGSTYQVYLVAHNKIGSSSASTTLNVKTQGQPPGIPPD--SVLI-APNSTSVVLRLNGWPDNGCPIMYFVLQY-RSVSTGLDDEWHLVSNALKPQRR--------FTLSGLLPSTMYRLKMEAHNVAGSTNAEYTFWTLTKDG---GIAN-I-SPYATFQL
A.gam_dscam3_ PNFLHELPSSVLFSNDTGNSQLVCQAYGGPQMIIQWILKD------GSLVSSVPGLRQALPNGTLYFPPFAGHLFRTDVHDTTYRCRISYSYYVL-LSHDIRVRAGTRYVVTTPGGELCIRNVNEEDRLKRFSCVTVDTLTG-ERKTSE-AILL-------TLK---------------------------------------------ANICKAFNQFG-EQKLEIHLTISNELVAHIHPQIQIINSGNSALLNCGSE----VNKI-EWFHNGQEL---FANGRSERSMSL-LSANTLKIDRVSKKDQGIYQCIV-SNAR--SSAQGSSELKLGE--SPPEISYGFVEQNVRASAYISLKCSAAGSPPPQFVWLLDYQPILDVSSLHRYTM--------DQFLDINSHVTTHLNISHVHSDDGGLYTCVASNSMGTASHKARLNVYGPPYVRAIGPITAVAGEPIELHCPFSGHPIQSVRWIRGGNELVSGRTVADVK---HG-GYLKIYTVDPAQDRGPYTCIVTGPNGDEGRRELQLVVHPPSWTQEP-HDIAVVLG-HPIVLPCEADGFPQPKITWFRGKG-KLS---TDFHSIL-----------SKNNSLSINYATSPDAGYYMCEAANGIGNSLKKIIHIDVNEAVHFDSPVKNVSARRNDAVMLECLALGDEPINIIWT--HK------NQRIDF--NNYRYNIIEMKESV--GVRSQLSISLTERYDSGKYVCTAENLYGTSEHVIYLAVQERPDAPSDLEVMEVSSRQIRLSWKRPYD------GMSPVLSYLVQYQGV----RDETSIGGLLPATQYLLRMLAINEIECSSFTSPLVVRTQEEAP--GEAPGGLKVKTGAMGELVLTWQIPSRASWNGELLGYT-VSCKTSI--ASLKKFTRYALRIRTYNSIAPGPWSTVVYGTTSEDAPEAEPQNVSCSSLSSQSIKVLWQEPPPQFHNGVLQGYKILYRPNS-----------EFVFPFEIKRTSNLETYLHALMKATNYSIQVLSFTLSGDGVASVPVYCATEEDVPEAPAGIKALTLTADSILVSWLPPAHPNGIITHYTVYEVRGLSENNKYDFWVTASTAKGEGDPTMVVSQTTNTR--APAKI-ASFSRLLKVPVGVSLVLECVAVGNPTPRTRWITKD--QA--VTF----SQYYVISQGFLKIHS-VEPQIAGNFTCSAKNLFG-EDEIHYMLIALQTPNVTQLSIQYTSFDSLRVTWEVAS-DGGAPIQGYNLYYR--------------TTSGAWSNVAIPSDQMAYTLNGLKCGTQYILKINAHNKVGVGMFTEELAVRTKGKAPHIPEE--RELF-NTNSSCLNLFLTSWLNGGCPISHFSIEY-RRLH---TPFWTIVSSDLSGSDQH---TNGSISFCDFIPATWYELKITSNNDAGKTMAQYNFATLTLSG---EKIPPI-SPYATFNA
A.gam_dscam4_ -------NKNVDTKNEAA------EAKRNQTPVFTE-------------------------------------------------------------------GEGGKYIV-LSNGDLYINNAGASDAYKTYSCRTVNRLTG-EIQISTYPGRV-------IVTEWF---KEVKDQIMPLP---LNERISIVSAGLL-KIAKARLEDSGKYLCWVNNTAG-EETIQVSLTVTAPLTAHLQPQVQTVDVGKDAQFQCGFP----AHEV-LWMHNGKPI-------VRDSRIEIYTDVPRIVIKNVQKEDQGMYQCFV-ANEW--EQIQSTAELQLGD--ATPELLYWFSEQTLQPGPTVSLKCVGTGNPPPQFTWKLDGFPI---PDSPRFVV--------GQYVTIHDDVISHVNISNVKEEDGGEYTCVAQNSIGRVSHSAKVNIYGLPYIREMPKITGVSGHDLIIKCPVAGYPIDKIHWERDGQTLPINRR-QRAY---NN-GTLIIEQLQLAEDAGTYTCMAQNKQKQTARRNVEIQVIPPKWILEP-KDSSAQAG-QDVALHCQAGGHPQPTVTWKKAIG-NTP---GEYKDFL--YE--PNVSLHTNGTLQFRKIAKDSQGHFLCEAKNSIGTGVSKVIFLKVNVPAHFTTKNKQITSPRNKQIHIQCNVQGDNPIDIKWKMQSS------QQQLDES-LDNRYNIREQVLDD--GMVSELGISHTYRQDTGVYICQASNAFGQDEMSIHLVIQEVPEAPKNLRINSQQSRTLQLSWSQPFA------GNSPIEKYNVEYKGT----QTVITLQNLKPAKAYHLRISAENKLGASEYSEVIQVTTLEEVP--SGPPLNIKGEPKSSTEIFLSWEAPDRDQWNGNLLGYY-VGYETTL--QNLNKCTTYNIVVQAYTSQGSGPPSKEISLGTLEDVPSSAPDSPKCDVLSSTSIYITWSPPPVDGQNGKIRGYKVSYIEDDL----------YEKE-PYTSKTNNQYLTLENLKKFTNYTFWVLAFTKVGDGVRTNPFHCITQEDVPSAPSALKAVPSSSTKIIISWLPPAHRNGLITGYTFYETVRLQEHATYQFWLTASTKVGEGEKSEVITVPPNNK--VPARI-VSFSQEIVTPWKETLILPCRKVGVPAPVTIWRQDD--QP--MDT---GTRKLIAKNGTLYIKD-CQHSDAGNYTCSVENTWG-RDEIVYRIRIRVPPDPPTLTIVNTYTDSLLLEWTDNR-NGGSPVLGYVINYK--------------RENGDWEELQIDSKTNTHLLVNLWCGTRYQLYITAYNKIGTGLPCDIVHSHTKGLPPVQPKH--SQMI-TNNSTSVTCWLDSWGDGGCGILHFSIEN-RLYG---RSQWNMIASHVEATERI-------FTVTDLQPATKYQLRVTAYNNAGATMAVYNYTTLTAQG---VMVYPI-CPYATFQL
A.mel_dscam-hv_ PVFVKEPPNRVDFSNGTG-AVVECQARGNPQPDIIWVRAD------GSAVGDVPGLRQVLPNGNLVFPPFRAEDYRQEVHAQVYSCLARSPAGSV-HSRDVNVRADGKYLV-LPSGELHIRDVGPEDGYKTYQCRTKHRLTG-ETRLSATKGRL-------VITEWYKF-IEGSSRRQPVQ---LNER-VRQVSGTL-IIREARVEDSGKYLCIVNNSVG-GESVETVLTVTAPLGAEIEPSTQTIDFGRPATFTCGNP----IKTV-SWLKDGKPL--------------G-LEEAVLRIESVKKEDKGMYQCFV-RNDQ--ESAQATAELKLGGRFEPPQIRQAFAEETLQPGPSMFLKCVASGNPTPEITWELDGKRL---SNTERLQV--------GQYVTVNGDVVSHLNISSTHTNDGGLYKCIAASKVGSAEHSARLNVYGLPFIRHMDKKAIVAGETLRVTCPVAGYPIESIVWERDTRVLPINRK-QKVF---PN-GTLIIENVERMSDQATYTCVARNAQGYSARGTLEVQVMPPRWILEP-TDKAFAQG-SDARVECKADGFPKPQVTWKKAAG-DTP---GDYTDLK--LS-NPDISV-EDGTLSINNIQKTNEGYYLCEAVNGIGAGLSAVIFISVQAPPHFEIKLKNQTARRGEPAVLQCEAQGEKPIGILWN--MN------NKRLDPK-SDSRYTIREEILAN--GVLSDLSIKRTERSDSALFTCVATNAFGSDDTSINMIVQEVPEVPYGLKVLDKSGRSVQLSWAAPYD------GNSPIKRYVIEYKGSQ---QNVAGVFNLRPATTYHLRIVAENEIGASDPSDTVTIITAEEAP--SGPPTSIRVDDLDQHTLKVTWKPPPREDWNGEILGYY-VGYEHHLQIMNLKTYTQYSVVVQAFNKVGSGPMSEERRQHTAEGVPEQPPHDTTCTTLTSQTIRISWMSPPLSAANGVITGYKVIVIPGGG----------I--YTKDTKITSSSETILHGLKKYTNYSMQVLAFTSGGDGVKSAPIHCQTEQDAPEAPIAIKALVMSSESILVSWRPPSQPNGVITQYTVYEASELDKTRRYDFWVTASTNIGEGEASKIVALAPSVR--VPAKI-ASFDDKFTATYKEDVKLPCLAVGVPAPEVTWKVRG--AV--LQS---SDRLRQLPEGSLFIKE-VDRTDAGEYSCYVENTFG-HDTVTHQLIVHAPPHSPQITLTATTTNSLTMKVRPHP-TDNAPIHGYTIHYK--------------PEFGDWDTAQISSTVQKYTLENLLCGSRYQIYVTAYNGIGTGDPSDMLNTRTKGSKPIIPEA--ARFI-EVATNSITLHLNAWSDGGCPMIYFVVEH-KKKN---QQEWNQVSNNVKPGGN--------FVVLDLVPATWYHLRVTAHNNAGFAVAEYEFATLTVTG---GTIAPI-CPYATFHL
A.mel_dscam2_ PSFVMEPPSRVEFSNSSG-AWLDCTATGSPPLNIDWSTAD------GHPVNDVPGVRRVLRNGTLVLLPFPAAAFRQDVHSAAYRCVASNSVGRV-LSRDVQVRADGKFHL-LPTGELLVHSLEFSDQIHGYRCRTMHRLTR-QVVVSS-VANV-------RIADWY---AQTGSEPMLVL---SGPR-TRLLGSVL-ALEAVTLEDNGIYRCSASNPGG-EASAEIRLIVTAPLHVEVTPPLLSVHLGGNAEFRCTHP-QAGPHFI-TWYKDGRQL-------PGTGR-----QSELLRLNGINREDRGMYQCIVRRSEG--DTAQASAELQLGN--APPMLLYSFIEQTLQPGPAVSLKCSAAGNPTPQVTWALDGFAL---PTNGRFMI--------GQYVTVHGDVISHVNISHVMVEDGGEYSCMAENRAGKVTHAARLNVYGLPYIRLIPKVTAVAGETLRLKCPVAGYPIEEIKWERANRELPDDLR-QKVL---PD-GTLVITSVQKKGDAGVYTCSARNKQGHSARRSGDVAVIPPRWIVEP-TDVSVERN-KHVALHCQAQGVPTPTIVWKKATG-SKS---GEYEELR--ER--AYTKILSNGTLLLQHVKEDREGFYLCQASNGIGSGIGKVVQLKVNSSPYFAAPSRLVTVKKGDTATLHCEVHGDTPVTVTWL-KGG------KIELNPS-TNYRVTVKREVTPD--GVIAQLQISSAEASDSGAYFCQASNLYGRDQQLVQLLVQEPPQPPNSLETAMVASRSINVKWQHKSQ------DTTEVTKYILQYKPL----PYAALIDELKPATRYTIRVIAEGPAGRSVPSAELIVRTEPQRP--AGPPINLEARALSSSEILITWSPPLPELRHGDIQGFN-VGYELRL--TGLRPYTKYTLVVQAYNQVGSGPLSEPLLTQTMEDVPSIPPEDVRCAALTSQSLQVSWQPPPNTHSNGIIQGYKLHYEPDMW----------RSVDEMEVRKTSALTTVLTGLRKYTNYTIQVLAFTRVGDGVPTTVTYCQTEEDVPGSPADIKVVVSSPQALFISWLPPLEPNGIITKYNLYEATDLQQHVEYQFWVTGSTRVGEGQSSKVAAQVPTNR--VPARI-TSFGGHVVRPWRGSATLACNAVGDP--TREWYKGQ-GEQ--IRTDS-TRNIQILPSGELMLSN-LQSQDGGDYTCQVENAQG-NDKLHYTLTVQVPPSAPVLYVTSSTSSSILLHWKSGH-NGGASLTGYTLHYR--------------TAHGNLDELQLSRHATSHELKGLLCGNTYQLYLTSHNKIGSSPSSPVLSVRTQGQAPGIPPA--ATFL-SPNSTTLVLRLHVWPDNGCPILYFTIQY-RPIN---EFHWTLVSNSVKMQRR--------FVVTNLQPSSVYQLKVETHNVAGSNQAEFTFVTLTKEG--------I-SPYATFQL
A.mel_dscam3_ PVFVLEPPSTLVFSNTTG-SQLSCSAHGSPTPHVTWITSP-----DQRSVTAVPGLRQLLGNGTLYFPPFLAQDFRAEVHNARYRCRATSSVGTV-LSREVTLRAGGRFVV-TSQGDLHIRAARPDDGRATYSCLTFHALTG-ERRRSE-PATL-------TVTEWY---RDVNGHSIPVE---SFGR-IQLWGDLM-QIRRVDAQDAGRYICRASNQVG-EQRAETHLSVTSKLNARIQPRVQIINSGESATMNCGYP----VESV-EWLHDGVPV-----LTAQDTRIRL-LAPLVLVIGSVGRKDKGMYQCLV-RSDK--ENAQATAELKLGD--TVPELQYTFIEQALRPGPPVSLRCSATGSPPPSFTWLLDGEPLSEIASGHRYAI--------GQYVDQSGDVISHLNISSAGAEDGGLYACVAANTLATVEHKARLNIYGPPYIRSIGPVRAIAGVDTTIACPYSGYPITSVEWSRGGVALPLDIR-HRVD---SE-GHLTIANVDP-NDAGTYTCMVRARSGETASRDIRLTVSPPQWIFEP-QDVATLLG-NPLNVHCEAKGFPPPRVTWLRARE-RTS---NDYQPLIDGTD--GRLTILPNGSLWTASAGPQDEGHYLCRANNGIGSGLSKVIYVSVHEPARFEFQSKNVTIRRGESVTLDCTVIGDNPIEVQWM--HN------SDRLDT--NNHRLSISQIKTDN--GLKSQLSIGSSDRQDSGVYRCTADNAYGRSEHLIYLAVQERPDPPASLEVIEIGSRSIRLLWRRAFD------GNSPIRNYVIQYRDD----QEVALVGGLHPAVTYTFRIFAINSIDVSVPTDPVVAKTQEEAP--TEPPQNIKVQSAGPGELMVSWQPPPKESCNGDLLGYI-VTWKVQL--TGLRKFTKYDISIRAFNSIASGPASVPIVGTTQEGVPETPPTQVTCVPLSSQSVKVSWSAPPPHQHGGIIQGYKVYYRPDNM----------DISTVREVKKTSSVETYLHTLYKYTNYSIRVLAYTGAGDGVLSPPIFCTTEEDVPGPPAGIKALALTAESILVSWLPPLQPNGNVSKYTVYELRGLVESQLYEFWVSATTGLGEGEPTTIVTQTTNTR--APARV-ASFSQLLRRAIKSSITLSCLVVGNPTPRPIWTYRN--SQ--IST---GRHYELTADGHLNIRG-LEQSVAGNYTCSASNLFG-DDSITYTLVVVMPPRAPILELQYTTTNSIRFRWNHPN-NGGATIQGYVLSYK--------------RDQGGWEEIALSPEQTEFILSGLKCGSSYLAHLTAHNRVGTGDPSSLISATTKGTAPLLPKE--RDII-SANGTSVKLNLLSWPNGGCSIQYYTIEYRRRIN---SEPWILVASRATEN----------LIIRDLKTASWYSLRLTAHNDAGSTQTQMEFATTTLSG---VSIGPI-SPYATFSV
A.mel_dscam5_ PSFVSEPPSRVEFTNVNG-GRVDCTVRGNPAPTVDWLAAD------GGSITSIPGIRHVLGNGTIHFPGFEAEVFRQDVHWAIYKCSAVNSVGAI-VSRDVTVRADGKYHM-LSSGELMILNITREDAERTYRCRTHHRLTQ-ETVVSSNVGRL-------QLTEWY---YNRNQREEPVE---DSSGHYVVRDGSL-IIQGVQESDGGSYMCTASNSEG-SESMEVRLTVSAPLNVHVQPSIQTVDLGKAAHLTCGFP----QAAL-YWLKDGQPL-------RTGARIRA-VSRERISVMSVAREDRGMYQCFV-RNEY--EMAQGIAELRLGE--IAPQLVYRFIEQTMQTGPSVSLKCSAAGNPTPQISWLLDGFPL---PQNDRLLI--------GQYVTVYGDVISHVNISSVKSEDGGEYECIASSRAGEASHSARLNIYGLPYVRPMSTVSAVAGKQFHIKCPVAGYPIESIVWEKDGVRLPTNMR-QRV----AN-GSLFIDTVQRAADQGTYTCTARNKHNFTSQRSVEVRVLPPRWTVEP-IDQNAVVG-HGVSIACQAEGFPIPTVTWKQSIGMDTP---GDYRELG--FSGTEGAGVAGNGSLVISRVSRDHAGFYLCQASNGIGPGLSKLIRLTVHAGPQVSVKTQQESVRRGESVTLRCEAEGDAPLDLSWH-----------DRLDEALPLRRYTIDNQKVSG--RVISELRITQANHIDRGDYTCVATNAYGHARAGIKLLVQEPPNFPRNLHVAEQGSRSLLLAWSSPSSEQDPAHASSPITKYIVQYKGD----NTVALVSPLKPATSYHFRVLAENHLGTSAPSDILHAQTDGEIP--GGSPRHVIAEPLGPQQVKVTWQPPDRSLWNGELLGYT-ISYSYRL--TGLRKYTQYSIVVKAFNNKGDGPGSDPVTVQTLEDVPSASPQNVACAALTGQNIQVTWKPPPSDKVHGVVQGYKLLYEASAV---------LEQQAGRETKISHALSTVLHGLSPYTNYTVQVLAYTRAGEGVTSSPVSCTTEETVPDAPERVKAVTSNEDAVVISWLPPRRPNGILTKYTVHEATGLKQRESYEAWVTASTKIGQGPRTPVIKLQLSNT--VPAAI-ISFGVPLVVPWRVDVNMACLAVGIPRPTVEWRRGD--VK--LQQKVFHDRSDIGADNALTLRN-VQRTHEGNYSCHVKNSLG-SDEIVYTLQVQVPPTPPTLLATGTTTDAVQLQWKQGD-NGGAPIKGFLLAYR--------------REFSEWEEVMIDRKANTHLLEGLQCGTRYQFTLAAFNRIGSGSASKIETAKTNGTKPIPPIK--HQLI-KANQTFVTLELNSWQDGGCPLLYFVAEE-NICG---K----TFSNNVQPQSR--------FSIVNLDSGTKYELRVTAYNNAGSTQAEYLFTTLSPTG---SNRIHI-YPYATFNL
A.mel_dscam6_ PVLISEPRSSVEFSNETG-AMIHCSAQGSPLPRIDWLMGD------ESPVLPIPHIREMLVNGSMYFLPFGAETYRHDVHSAVYRCQASNSVGRV-LGREITVKADDRHHM-LPTGELLVFSVTSSDAQSSYRCRTVHRVTG-DTVESSSYARL-------VVTDWF---RESVTGTAMIF---NSER-IYARAGVL-VLQSARAEDAGRYVCHANNTAG-SEMVELEVSIISSLSIHLVPQQVTVDLGKDAEFQCGQP----IPVI-FWTKDGLPV---GESASGRSKITG-NDGSTLRISSVVRDDKGMYQCFA-KNDY--EMVQATAELRLGD--AAPQLLYKFIEQTIQPGPSVSLKCIATGNPTPHFSWTLDGFPL---PQNDRFMI--------GQYVTVHGDVISHVNISVVHVEDGGEYRCTAANRMAKVHHSARLNIYGLPHVRPMGNYAAVAGETTVIKCPVAGFPIASITWEKDGKVLPTSRR-QEVF---PN-GTLVLHHVDRSTDHGAYTCTAKNKQGRSDSQTVHIEVKPPRWVMEP-QDVRASEGMSRLVLHCHADGFPPPAVSWRRASG-KKP---GNYRDIVTHEH-AQNLRIHSNGSLVFGRVQEDHEGFYLCEAVNGIGAGLSKVVHLTVNVPAHFAEKHRNQTARLGSSASLRCEAKGDHPLKILWK--KM------GAHLEQKLSDYRYTLKEENTTD--GIISTLEFISTSREDSARYFCIASNAYGRDEMTIHLYIQEPPDFPRNLHVIEKGSRYINISWTTSQD------GNSPITQYIIEYKGS----QAHAHVSGLRPAVSYQFRIYAENELGRSQASDILETTTEGEKP--GGPPRNLKVDPVSSTEFNVTWDPPDHDLWNGEILGYH-IGYQYQL--TNLKKFTRYSVVVQAYNVLGQGPMTPEVVATTLEDVPSSPPQDIRCTALTSQSLQVSWDAPPDSSLNGILKSYKVIWENNVL----------TESPKSETKITSALTVVIHGLEKYTNYSVQVLASTRAGDGIASSSLYCVTEEDLPEVPAGVKAVVRSATSIIVSWQPPLRSNGNITSYNVHQVENLHKKNQYEFSIAAVTSVGEGPQTQLVTVSLSSE--VRAAI-YSFGTVLVVPWKQNVTLPCQSVGNPEPSVIWKQWG--QI--VKS---SSRVSLLSEGSLQIMD-LHREDSGNYTCYVKNRHG-SDQITHRLTVQVPPAAPLLHATSATSNSINVQWKNRD-DGGAPIRGYILHYK--------------RESGEWEEMKVSHKINSFVLSRLWCGNDYQMYLTAYNRIGMGSPSEIVKATTNGSKPENSPSNGDKFV-TVNVSWITLHLSMWNDGGCPITHFELEY-RKNG---EDIWTLVSNNIEVQKT--------YTLSELQPGTTYDIRTRAHNNAGFSVAEYRITTLQPHV---SSTVAI-YPYATFQL
A.pis_dscam-hv_ PMFIKEPENRVDFSNTTG-AIVECTARGSPRPEIIWIRAD------GTAVGDVPGLR-VKGDGNLVFPPFRAEDYKQEVHAQVYICMAKNRVGVI-HSRDVNVRADGKYLV-LPSGELHIRDVTPEDGTKSYQCRTKHRLTG-ETRLSATKGRL-------VIT-WYKF-IEGSNKKQAVT---LDDR-IKQVSGTL-IIREAKVDDSGKYLCVVNNSVG-GESVETVLTVTAPLNAIVEPTIQTVDFGRPATLTCGNP----VKTI-SWLKDGKRL--------------SSHDGRVLRIDSVRKEDKGMYQCFV-RNEQ--ESAQGSAELKLGGRVEPPHIKEYFNDNTMQPGVSLHLKCIASGNPTPEINWELDSKRL---SSTERLRI--------GQHITMAGEVVSYLNISSVHTNDGGHYRCVAVSKVGTAEHTAHLNVYGLPFIRPMDKKNIVSGENLFVTCPVAGYPLESITWERDNRQLPINRK-QKVF---PN-GTLIIENVERSSDQATYTCVARNAQGHTAKGNLEVQVMPPRWILEP-TDKAFAQG-GDAKIECKADGFPKPQVTWKKAIG-NSP---GDYKDIKDLKPGSDDIKV-DEGTLSIHNIQKNHEGHYLCEAVNGIGSGLSAVITISVQAPPHFEIKARNQTSEKGQPAVLECMAKGEKPIGIVWN--MN------NKRLDAK-EEERYTIREEILTD--GVKSDLSIKRSERIDTAVFTCVATNSFGSDDSSVQLIVQEVPEIPFGLKVLDKSGRTVQLSWLAPYD------GNSPITRYIVEY-GD----KTEMSVVSLHPATTYHFRIVAENGVGLSKPSDPVTIITSEEAP--GGKPTNIHVDPIDENTLKVMWKAPERSDWNGEIQGYY-VGYEHYLEIFNLKTYTQYTIVVQAFNKLGAGPMSDEIKQYTSEGVPEQPPHDTTCTTLTSQTIRISWVSPPLNTANGVIKGYKVIYGPDSW----------F--STKDTKITVSSETILHGLKKFTNYSMEVLAFTAGGDGVRAPRIYCQTEQDVPEAPAALKALVMSTESVLVSWKPPAEPNGDVNQYTVYEASGLIKQDPYEFWVTASTNIGEGQPTKSIVIAPSTR--VPAMI-ASFDDSFVATYREDVKLPCLTVGVPAPEISWKVKG--AP--LES---NDRIRQLPEGSLLIRS-VTRTDAGEYSCFVENSFG-KDKITHHIVVLAPPHKPEVSVGETTSNTITLNLKPHA-ADKEPIHGYTIKYK--------------PEFGDWQTAQVAAKAPKFTLENLWCGSRYQIAVTAYN-IGTGDESDLLNTKTTGSKPKIPEA--SKFI-EVSATSVTLHLNAWLDGGCPMLYFVVEH-KK-----QSEWTQVSNNVRPGGN--------FVVLDLDPASWYHLRVTAHNNAGFSVAEYEFASLTLSG---GTIAPI-CPYATFHL
A.pis_dscam2_ PSFLLEPPGKFEFSNTTG-AWIDCTAAGHPAPHIRWLTSD------GTPVPDVSSLRQDMSNGTLALLPFPPAMYRQDVHSSVYRCLATNDVGSI-VSRDVHVRADGKYHA-MHTGELLVHNLESSDQFSSYTCQMMHTLTR-KLTTST-PANI-------AVHEWYH--VLDENEPTLLE---TGSG-TRVLGQVL-SIEAVRPEDAGTYRCSASNDAG-QTSAETRLDVVVPLEVQVIPATSTVSLNGQTELRCSSN--DGQHSI-TWYKDGRVM-------AGR------AQRDVLRLVSVSRADCGTYQCLVRRGDG--ETAQSAATVRLGD--APPIMEYTFIEQTLQPGPTVSLKCSASGNPTPSMAWSLDGFKL---PDHPRYLI--------GQYVTLHGDIVSHLNISQVLVEDGGEYTCTANNRAGTTSHSARLNIYGDPYVRPMNKITAVAGENMKIKCPVAGYPINEIRWEKDGKELPEDLR-QKTD---LQLGVLSVLSVQKGVDSGSYTCIANNKHGHSAKMTTTVDVIPPKWTIEP-ADVDIERN-RQLIIDCQADGVPKPTVVWKKATG-SKS---GDYEELK--EK--IHTKVLSNHSLLLQNVKEDKQGYYLCQASNGIGNAIGKVIQVNVKSSPLFSSTSRTVSTKERDTATLQCNVTGDHPIEVKWF-KNG------KTDTMTS-SKFRLTERQQTFGE--KVIASLQISNVQVDDGGSYVCQASNMYGRDQQLVQLYVQEPPNRPNDLRVITVTSTTINVQWEHNGD------QTS---KYIVQHKSN----VHTALVSGLQPATKYLLRVIAAGDAGWSSPSEDLVAITNPERP--SGPPARIEVRSLSSTQLLVTWSPPQKDQRNGIVLGYN-IGFELIL--ADLIKFKRYSVVVQAFNEVGNGPLSEPTTAQTMEDVPSSYPLDVHCSSLGSQTLQMSWKHPEMQHWNGVIQGYVVTYDSD-------------DDIEIGNRRTPSLTIVLTGLHKYTNYTLKVAAYTRIGTGENSKPITCCTDQDAPGPPEDIKIAVASTQSFTVAWSPPKYSNGVLLRYNLYETKGVQPHLEYQYWVTASTKIGEGQSSKITTQKLSTNRIVPAKI-VSFGGLVERPWRTFIKLPCTAVGQPAVKRQWLKSY--RA--IQSW--DGNLQVTENGDMTITS-LQRSNSDNYTCHVENIHG-ADAIVYQIIVQVPPEPPILYTARATSSTLVFHWRLSS-NGDAPITGYTITYHL-------------HPRGPYRQVSIPRHTTSYYLNDLACGQTYQAHIVANNKVGSSTPSVVVTAKTKGGRPGVPKK--SLFL-KPNSTYLRLNLEAWPDNDCPIDRFVIRH-RPML---QPHWTTTADNLRNQRK--------FTITGLMPATEYQLQVEGHNAAGSTLADYYFFTLTENG---EEPPPI-SPYATFPV
A.pis_dscam3_ -----------------------------------------------------------RPNGNLYFPPFPEQSYMPEIHAATYKCALENPVGRI-VSRESRIKAGGRYVI-SLDGTLLIHDVVPEDTFDRYFCQVVNKYTG-DQLVSQ-SAKI-------IVKQWF---RKSQDNLQEIS---MESLTVHPYQSLLHIIRVPMSETAITYECVVSNKLG-QDKRQISLSATLPFAVSAYPLKQVVDSGSTAIFNCGTS----IQPLFSWLKDGSPI-------RGFGRHEISQKGNHLTIHNVMKEDKGIYQCLA-RDPETDETAQSSVLLSLGA--VSPELMETFHEQIIRINGFLSLRCTASGNPPPRIYWYLDGGLI---LPQGDYVF--------GSYMHVDGD----------------------------------------PIARPPSNLTVRSEDDAYLQCPVAGYPIIKTAWQKDMITIPNNNR-HTLF---DN-GTLFLRSTQDTVDSGLYVCTKINDRGQSATGHLYLRIM---------KDNQLLQS-------------------------------------LNHFSE--SAISILGNGSLAIRLTANSNEDNYTCTANNGIGNQLTKTVSLKVHIPAHFKEKSINKSGVVGSRVVLTCEAEGSKPLNIEWS--PS------VENINTR-----------NTNK--GIISELYLSSLHSSQTGIYTCMATNSYGYDHMTINLVVREPPESPKQLDVVDAGTRWLEFRWDS---------VKAHVTHYVLQMCGS----LSYTKISYLKPATQYTTRVIAVNDFGSSNPSPNNTVTTLEDEP--SAPPNNVEAIDIDTNQVTIRWRPPDKDTWNGQITCYK-VSYEIRI--TNLKPFTTYRIAVRAFNSVGPGPDSDFIRITTNEGVPEEPPQNVQCSPLTAESLRMSWDPPPMQSHHGTILGYKIHYKKKS-----------GSFVLNEMKKTTNLETNLHALDKYTNYSVRILAYTKVGEGVQSNPVYCLTEQDVPGPPDNVKALTVTSSSILVSWMQPKRPNGVIIKYTVYEVRRLKEFQRYEFWVTASTVVGEGQPSFRVNQSPNSR--APARV-ASFGEHVNTVVGSKCTIECYKVGMPTPVIVWKSPE------------NIETKVLSDGSLSVGPVVDKKYSGNYTCHVENIFG-RDQISYTVNVLYPPLPPEFSVDPVSTSAIRIQWKPVK-QADAVTTAYVLNYH--------------TGNEPQQSVDVDSDRFAYTVERLKCGTKYAVTMQTVNTVGTSNVGPVVEVFTKGGVPKEPDK--DTVL-SVNSTSVTLTFGSWPTQMCSIHSFTCQY-AANG--RGGAWVKFPRQKLIGGDT-------FTIGQLQPATVYTVRVVVHTEAGDTSWEHRFATRTKTG---GVVPLV-CPYATFSV
A.pis_dscam4_ PAFRLVPPFNVQFSNDTG-VKIDCTAFGNPTPQVQW-------------------------------------------------------------------YLGGKYLV-LGNGDLYINDVDSSDGFKSYTCRTVHKLTG-ETKASSFPGHI-------TVNEWY---RENGDVLKALA---HDSRLSVPIPGLL-KIEKIRLDDDGKYVCISNNSVG-EETVHHSVFVTVNILPQKVVGSSLLDPTKSVQFVCGHP----INRI-MWYKNGQPL----MQLNGRVRLTSSLHKQTLMLSPLNKDDQGMYQCFG-TNDW--DMAHDNTQLLLGD--IGPELVYWFTEQTLQPGPSLSLKCVASGNPLPQFTWTLDGFPI---PESNRILV--------GQYVTAHDDVIAHANISSLKVEDGGEYTCTAHNEIAHVSHSSRINVYGVPFVREMPSVHVVAGKQLIVKCPVAGYPIESISWERDGLTLPVNLR-QKVH---SN-GTLTIEQVQRQTDAGTYTCQAKNHHGHSSRRDVEIQVLPPKWIVEP-EDTNVVMG-YTCMLHCQAEGYPTPTVVWRKSFG-DSI---GEYKDFL--YE--PNVNFFRNGTLEFLHTSKANEGKYMCEAKNDISPGLSKVIQLKINAPVKFIQKTKQIRVKLNDDAHIQCIAVGDKPLQISWK-GST------NMQILKD-IDRRFTIREQSKDN--GIMSELGISPVYRHDTGFFKCTGSNNFGEDENSIELIVQAL---------------------------------------------GT----QTVTTIEGLTPATSYHIRVIAENAMGFSEPSDEAQAFTQEERP--GMPPQNIRAEAKSKTELLIMWEPPPSDSCNGILIGYH-IGYDFVI--SGLIPYTTYSIVVQAFNSRGTGPFSKPITVQTDEGIPTMPPEKLTCRSLTSQSIQVSWDLPLPTGRNGKIQGFKVSYQPEDW----------YEKNEFETKITTIQYTTIQALLKYTNYSISVFAFTSKGDGVQSDPIYCKTEEDTPSVPADIKAIISSIKTIVVSWLPPIRPNGRLTGYILYEASRIIDSAKYQFWVKALTKVGEGESTRTITVIPTIK--ISAQI-VSFSQVLITRWKKNEGKWTLT------NLLWNQRR--LP--LLS---QKRMEI?????????????????????????????????????????????????????????????????????????????????????????????????????????????????????????????????????????????????????????????????????????????????????????????????????????????????????????????????????????????????????????????????????????????????APFATET?
B.mor_dscam-hv_ PIFMKEPPNRVDFSNTTG-ATVECAARGSPTPDIIWVRAD------GTTVGDVPGLRQVLPNGNLLFPPFRAKDYRQEVHAQVYACLARNPVGTI-LSRDVNVRADGKYLV-LPSGELHIRDVGPEDGYKSYQCRTKHRLTG-ETRLSATKGRL-------VIT-WYKF-IDGTTRKQPVT---LDDR-VKQVSGTL-IIKEAKVEDSGKYLCVVNNSVG-GEQRKRLLFPIAPLKATVEPATQTVDFGRPAVFTC-----------------------------------N-FQTNSYRIESVKKEDKGMYQCSI-RNDQ--ESASASAELKLGGRVEPPQIRHSFGEQTFRSGPSLRLKCVASGNPTPDIAWLLDGEKL---SSGERLQI--------GQFVTADGNVESHLNISSVQTNDGGLYTCFASSQVGSTSHSARVNIYGLPFVRPMKKRPVVAGDTLIVHCPVAGYPIDSIVWER--RVLPINRK-QKVF---PN-GTLVIENVERMSDEATYTCVAKNSQGYTARETLELQVMPPRWILEP-TDKAFAQG-SDAKVECKADGFPKPQVTWKRAEG-DTP---GDYKDLK--PN-NPNVKV-EDGTLTISNIQKTNEGYYLCEAVNGIGSGLSALILISVQAPPQFEIKMRNQTARKSEPAVLQCQAKGEKVHNAFIT--FG------NYLYSYY-THNLYTIREEILLG--GVVSDLSIRRTERSDSALFTCVATNAFGSDDTSINMIIQEVPEAPYGLKVLDKSGRTVQLSWAAPYD------GNSPIKKFLIEYKGD----ATEAGVFSLRPATAYHIRIVAENELGTSEPSETVTIITAEEAP--TGPPQDVKVDAADKHTL----------------------------------TYTQYTVVVQAFNKMGSGPVSAEVRAYTAEGAPSAPPQDVLCTTLTAQTIRVSWVSPPLAAANGLIKAYKVIYGPETW----------Y--KTKDTKNTASSETILHGLKKFTNYSMEVLATTNGGDGVRSVPIHCQTEQDVPEAPRAVKALVMGQDSILVSWRAPAQPNGVVTHYNVYSATEL-KPGRYDFWVTASTIIGEGQPSATASCSPSDK--VPAKI-ASFDESFTATYKEDVKLPCLAVGVPSPNIIWKVM------------------------------------------------------------------------------------------------------------------------------------------------------------------------------------------------------------------------------------------------------------------------------------------------------------
B.mor_dscam3_ ?????????????????????????????????????????????????????????????????????????????????????????????????????????????????????????????????????????????????????????????????????????????????????????????????????????????????????????????????????????????????????????????????????????????????????????????????????????????????????????????????????????????YAD--SRPELVYTFIEQAVQPGAQVALKCSAVGEPPPRFKWTVDGQAI---PSHHGASITEGRESGPSSLGPSNNYVLSTLSLSSARVEHGGRYECRATNNHGSVAHAARLNVYGPPYIRAMNPVKAVAGTEVTIWCPYYGFPIDSVKWEGGAGIDPRYPQ--------SD-GQLTITNVDWNRDKGSWVCSVLTPGGELARREVQITVVPPYWQIEP-SDAAVLLN-GSLTVSCEARGHPPPNIYWTKFSG-GVS-----------------DPVVLTNGSLRLESARAEHSGKYRCRADNGVAPPLSKTLNIHVNEPARFEIQSINVTAKLGETVRLACVARGDSPLSTAWS--HS------GRALPN--SDYRMSISETRSTE--GLRSELVIERADRRDSGVYRCQASNPFGRSDHFVHLAVQEPPEPPSNFRVLDTTSRSVRLQWRRPYD------GNSPVLGYVVQYRGNSYSETESATINGLEPATPYLVRARTVTAQFASAHTRALLALTLHEPP--SRTPINLRASTPRPSTIELSWQAPPASSWNGELLGYT-VWWKYII--EGLEHYTRYSVSVRAFNSAGAGPASAPVNTLTQENVPSEGPRGVRCRAVSPQSLKVEWSPPPAHSHNGGLIGYKLIYRPEWLEWEVRAGGGSNAGPGAEVKRVSAVETLLLALRPHTNYTIQALAYTNVGDGVPAHPVHCSTQQDTPGPPAAVKVVPTSVTSLAISWLPPNRPSGPILYYTVFELRALAEGATYEAWVAAHSVVGEGEPSAPQPATTTSR--AGARL-LSFGVWVRVQCGHPLRLACAWRGEPAPRARWLRGD--RP--VTY---DPRATLTPHGHLAIHE-VDASTSGNYTCSARNSFG-SEEVTYRVECASPPLPPTLTLDYVAHKEAKLSLKTTH-HPSAPPHGFTIWWLRVRDDLNDGTEQTNTRGEEERRLETGGEVVSVVLRALSCGAVYSVRAVAHSRAGPSSFSAPLLVRTK--PPDVYEI-------SPYAT-----FAVGGEAATATLDHTLQF-RTFG---------------------------HRDNDAPPHRPCRKHPQRHRD---------------------------RPE?????
B.mor_dscam4_ ----------------------------------DWLQSD------NTPVASLSGLRQILKNGSLEILPFTAELYRHDVHATVYRCRMRSSVGYIAMSKNIHVYAGSKYHR-LDDGSLYISAVSTSDRHNRFLCRVRDKITGIRTAVNTLVSHV-------IVTEWF---FEHHEQLTPIEETTLWKRARLLDEGLL-SIQKVRREDAGRFVCWLNNTVG-SESVHFTLIVTEPISVRTKPEVLRSKPKSDIALDCGHP----IELV-YWLHNGRTL-------EPNERIEILEDGLRLHIKNTHKDDQGIYQCFA-SNAR--DQAYGMSEYLFDE--SKPELVYWFSEQTLQPGPSVSLKCVAMGHPPPQFTWLLDGFPI---PTNSRFVV--------GQHVTLQDDVVSHLNISRVTEQDGGEYACVASNTAGKTSHAARVNVYGLPYIREMPKVTAVAGTDLHMKCPVAGYPIESIGWERDGQTLPLNRR-QKVF---PN-GTLIVEQTQRGEDAGTYTCKASNRQRHAARRDVEVQILPPRWRLEP-SDIAVAAG-QDITLQCQADGYPKPTITWKKAVG-NTP---GEYKDFM--FE--GNSRVLDNGSLVFERVAKESEGHYLCEARNDIGAGLSKLIFIKVNAPARFPMKSKTVQVTAGEAAHLQCAASGDAPLEVSWR-SPH------HHTIAHH-LDQRYTIREQVLDD--GLVSELSILQTYRQDTGALTCRASNAYGQDEMLIHLVVQEVPEMPKNIRVIDQQSRTIQISWTQPYA------GNSPIINYIVQYKGS----VTSASVQNLQPATSYHLRIIAENRLGQSEPSQPVQVTTTEEVP--SGPPQDVRVEAKSSTELIVTWEPPQRDLWNGNILGYY-VGFRTTL--SGLQKHAAYAVVVQAYNSRGAGPASPPTTATTMEDVPSLPPGALQCNALSSQSVRVSWEPPPMRGRNGILQGYRVTYAPTDW----------YGNEDAVTKQISGLHTTLSGLRRYTNYSVTVCAFTAAGDGVRAAPVYCHTEEDVPSAPADIKAAVSSRNKILVSWLPPSSPNGVLVGYTLYETSRSPPRATHQFWVSASTRLGEGEATRVVTVLPSDS--VPARI-TSFSRNIVTPWKENISLSCNKVGVPAPATTWTMNG--VG--LES---TLRKNVSSDGTLTISM-TQSADSGNYTCSVENIHG-RDEVTYTVEVKVPPQPPILAVVDSYADSLHLQWSDQG-DGGSPILGYVINYK--------------REHGDWEELQVEAGTSEHVLPNLWCGTRYQLYITAFNRIGTGLPCDIVHAYTKGTVPVKPKH--SQMI-TLNTTTVTVWLDSWGDGGCGILYFVIEY-REMS---QPQWRLVSNSVQATERV-------FSVSGLTPAAHYQLRITAHNNAGHALALYNFTTHSLSGLLDGDLSPI-CPYATFQL
C.fam_DSCAM1_ LYFVNDSLQQVTFSSSVG-VVVPCPAAGSPSAALRWYLAT------GDDIYDVPHIRHVHANGTLQLYPFSPSAFNSFIHDNDYFCTAENAAGKI-RSPNIRVKAENRFFI-THHGGLYISDVQKEDALSTYRCITKHKYSG-ETRQSN-GARL-------SVTDWL-------KDGRPLP---ADSR-WTKRITGL-TVSDLRTEDSGTYICEVINTFG-SAEATGTLTVIDPLHVTLTPKKLKTGIGSTVILSCGSP----EFTI-RWYRNTELV-----LPDEAVSIRG-LSNETLLITSAQKSHSGAYQCFA-TRKA--QTAQDFAIIVLED--GTPRIVSSFSEKVVNPGEQFSLMCAAKGAPPPTVTWALDDEPI---VRDGSHRT--------NQYTMSDGTTISHMNVTGPQIRDGGVYRCTARNSVGSAEYQARINVRGPPSIRAMRNITAVAGRDTLINCRVIGYPYYSIKWYKDALLLPDNHR-QVVF---EN-GTLKLTDVQKGMDEGEYLCSVLIQPQLSISQSVHVAVKPPRFVVQP-NNQDGIYG-KAGVLNCSVDGYPPPKVMWKHAKGSGSP---QQYHPVP--LT--GRTQILANSSLLIRHVLEEDMGYYLCQASNGVGTDISKSMFLTVKIPAMITSHPNTTIAIKGHAKELNCTARGERPIIIRWE--KG------DTVIDPD-RVMRYAIATKDNGD--EVVSTLKLKPADRGDSVFFSCHAINSYGEDRGLIQLTVQEPPDPP-ELEIREVKARSMNLRWTQRFD------GNSIITGFDIEYKPT----INQANIVDLHPASVYSIRMYSFNKIGRSEPSKELTISTEEAAP--DGPPMDVTLQPVTSQSIQVTWKAPKKELQNGVIRGYQ-IGYVYTL--DNLKKFAQYGVVVQAFNRAGTGPSSSEINATTLEDVPSQPPENVRALSITSDVAVISWSEPPRSTLNGVLKGYRVIFWSD------------GEWGEMQNITTTRERVELRGMEKFTNYSVQVLAYTQAGDGVRSSVLYIQTKEDVPGPPAGIKAVPSSASSVVVSWLPPTKPNGVIRKYTIFRIAHLNRGQQYLLWVAAVTSAGRGNSSEKVTIEPAGK--APAKI-ISFGGTVTTPWMKDVRLPCNSVGDPAPAVKWTKDSEDSAIPVSM---DGHRLIHTNGTLLLRA-VKAEDSGYYTCTATNTGG-FDTIIVNLLVQVPPDQPRLTVSKTSASSITLTWIPGD-NGGSSIRGFVLQYSV-------------DNSEEWKDVFISSGERSFKLDSLKCGTWYKVKLAAKNSVGSGRISEIIEAKTHGREPSFSKD--QHLFTHINSTHARLNLQGWNNGGCPITAIVLEY-RPKG---TWAWQGL--RANSSGE--------VFLTELREATWYELRMRACNSAGCGNETAQFATLDYDG---STIPPLGDDKATIPV
D.mel_dscam-hv_ PVFLKEPTNRIDFSNSTG-AEIECKASGNPMPEIIWIRSD------GTAVGDVPGLRQISSDGKLVFPPFRAEDYRQEVHAQVYACLARNQFGSI-ISRDVHVRADGKYLV-LPSGELHIREVGPEDGYKSYQCRTKHRLTG-ETRLSATKGRL-------VITEWYKF-IEGTTRKQAVV---LNDR-VKQVSGTL-IIKDAVVEDSGKYLCVVNNSVG-GESVETVLTVTAPLSAKIDPPTQTVDFGRPAVFTCGNP----IKTV-SWMKDGKAI--------------G-HSESVLRIESVKKEDKGMYQCFV-RNDR--ESAEASAELKLGGRFDPPVIRQAFQEETMEPGPSVFLKCVAGGNPTPEISWELDGKKI---ANNDRYQV--------GQYVTVNGDVVSYLNITSVHANDGGLYKCIAKSKVGVAEHSAKLNVYGLPYIRQMEKKAIVAGETLIVTCPVAGYPIDSIVWERDNRALPINRK-QKVF---PN-GTLIIENVERNSDQATYTCVAKNQEGYSARGSLEVQVMPPRWILEP-TDKAFAQG-SDAKVECKADGFPKPQVTWKKAVG-DTP---GEYKDLK--KS--DNIRV-EEGTLHVDNIQKTNEGYYLCEAINGIGSGLSAVIMISVQAPPEFTEKLRNQTARRGEPAVLQCEAKGEKPIGILWN--MN------NMRLDPK-NDNRYTIREEILST--GVMSSLSIKRTERSDSALFTCVATNAFGSDDASINMIVQEVPEMPYALKVLDKSGRSVQLSWAQPYD------GNSPLDRYIIEFKGH----TTEAQVQKLSPATTYNIRIVAENAIGTSQSSEAVTIITAEEAP--SGKPQNIKVEPVNQTTMRVTWKPPPRTEWNGEILGYY-VGYEHNLELQNLRVYTQYSVVIQAFNKIGAGPLSEEEKQFTAEGTPSQPPSDTACTTLTSQTIRVGWVSPPLESANGVIKTYKVVYAPDEW----------YDETKRHYKKTASSDTVLHGLKKYTNYTMQVLATTAGGDGVRSVPIHCQTEPDVPEAPTDVKALVMGNAAILVSWRPPAQPNGIITQYTVYEATELEKNKPYEFWVTASTTIGEGQQSKSIVAMPSDQ--VPAKI-ASFDDTFTATFKEDAKMPCLAVGAPQPEITWKIKG--VE--FSA---NDRMRVLPDGSLLIKS-VNRQDAGDYSCHAENSIA-KDSITHKLIVLAPPQSPHVTLSATTTDALTVKLKPHE-GDTAPLHGYTLHYK--------------PEFGEWETSEVSVDSQKHNIEGLLCGSRYQVYATGFNNIGAGEASDILNTRTKGQKPKLPEK--PRFI-EVSSNSVSLHFKAWKDGGCPMSHFVVES-KKRD---QIEWNQISNNVKPDNN--------YVVLDLEPATWYNLRITAHNSAGFTVAEYDFATLTVTG---GTIAPI-CPYATFHL
D.mel_dscam2_ PGFVMEPPGRVEFSNSSG-GWLDCSASGSPQPTVDWVHAD------GSAVTEIHGVRRVLRNGTLVLMPFAAAAYHQDVHNTIYRCIASNSVGRI-VSRDVQVRADGKFHL-LPTGELLIHNLQESDESQSFRCRSMHRLTR-QVVVSS-PTRL-------RINSWF---THNGAGPLPVL---SGPR-VRLLGPIL-AIEAVTGEDSGVYKCTAGNVGG-EASAELRLTVATPIQVEISPNVLSVHMGGTAEFRCSNGSPVGMQNI-LWYKDGRQL-------PSSGR-----VEDTLVVPRVSRENRGMYQCVVRRPEG--DTFQATAELQLGD--APPVLLYSFIEQTLQPGPAVSLKCSAAGNPTPQISWTLDGFPL---PSNGRFMI--------GQYITVHGDVISHVNISHVMVEDGGEYACIAENRAGRVQHAARLNIYGLPYIRLIPKVTAVSGETLNLKCPVAGYPIEEIHWERGGRELPDDIR-QRVQ---PD-GSLTISPVQKNSDSGVYTCWARNKQGHSARRSGEVTVIPPRWIVEP-VDANVERN-RHIMLHCQAQGVPTPSIVWKKATG-SKS---GEYEEVR--ER--PFTKLLGNGSLLLQHVKEDREGFYLCQANNGIGTGIGKVIQLKVNSSPYFSSTSRSVMVKKGDTALLQCAVSGDKPINIVWM-RSG------KNTLNPS-TNYKISVKQEATPD--GVSAELQIRTVDATDSGPYFCRASNLYGNDQQLVQLQVQEPPLPPSVLEAAMISSRSVNIKWQPKTL------GTGDVTKYIVEFRPP----HFNAMIENLKPATRYAFRVIAEGSAGRSAPSQELIVRTEPQRP--AGPPLSLSARPLSSTELLISWVAPLPELRHGDIQGYN-VGYELLL--SGLAKFARYTVVVQAFNQVGPGPLSEPTAAQTMEDVPSRPPEDVRCAALSSQSLQVSWQPPPIYHTNGLLQGYKLIFEPDIQ----------PSKDEVESRKTTALTMVLTGLRKYTNYSIQVLAHTRMGDGVVSKPLFCHSEEDVPEAPADIKVVSSSSQSLYISWLPPNEPNGVITKYSLYEAKGLHPHMEYQFWVTASTRVGEGKSSRVSSQITTNR--IPARI-ISFGGPVVRPWRSTVTLPCTAVGKP--KREWFKSD--VA--LRQGG-LHNSQLLDSGDLIISS-LQLADGGNYSCQVDNGIG-TDRLTHTLIVQVPPTAPVLYVTSATSSSILMHWKCGF-TGNAPITGYTLFYR--------------RANGNTDEMQLSRHASSHELKGLMCGSTYQIHLSAQNKVGTSPTSTILHVRTQGQSPGHPAS--TALL-APNSTSLLVRLHSWPDNGCPLLYFVLQY-RAVTDDPDAEWVLVSNALKPQRR--------IVINNLQPSTLYQLRMEAHNVAGISQAEFNFVTLTKDG---DPPPPI-SPYATFQL
D.mel_dscam3_ PTFLLEPAPRLLFGNDTG-AQVTCTAHGSPPPLVTWVLRD------GSLATQVPGLRKISGNGTLHFPPFLAQYYRTDVHEATYRCRASNEAGTV-LSRNVQVHAAGRYVVLAASGDLYVRSVRSEDGLMKFSCLVTNTLNG-ERQRSD-AVML-------QVKEWYR--VSDSAALYPIP---SSQR-VILSRTLL-LIKNADERDAGKWICQASNQFG-EQRIEIRLSVNSYVSVHILPQVQIVNSGGTANFNCGSA----IDAI-DWLHNGKPLQANNALTTGRDNIRF-LSKSSLLVQNVGRRDRGVYQCLV-ENQR--ASAQAMAELKLGD--TVPELIYTFIEQNVRPGPLISLKCSASGSPPPQFAWLLDSQPIMDVSLHHRFAI--------GQFVDMSGDVISHLNISHVRPDDGGLYKCVASNSMGSVQHSARLNVYGPPYVRAIGPIKAVAGEDIIVHCPFAGYPVEQIRWEKAHQELTTSNH-YELASVADG-GQLVIKNVEPGRDQGIYTCIVRSRAGEEARRDMQLNVNAPRWRYEP-MDTAIMLG-NTISINCEAEGYPIPTITWFKGQG-KGS---KDFKPL----------------------------------------------------KPARFEQSARNISSRRNDPVTLDCHAKGDEPITIGWT--QN------NGRIDL--NNFRFSIAEMKTEK--G--------------------------------------ERPDTPSHLEIFEVGSRTVKLSWRRPFD------GNSPVLSYLVQYQDL----RESAIVAGLTPATTFLIRMQAINEIERSAYTEAIVLKTQEEAP--TEAPSNVQVQTGGESELIVTWQIPPRESWNGELIGYT-VNCKATL--RGLRKYSRYAVTIRAMNSFGSGPWSAAIFGTTAEGVPEAAPQNVNCTALSSQSLKISWLEPPLQFHGGIIQGYKILYRPQI-----------DFPAKLEIKRTSNLETYLHTLHKASNYSIRVLAYTATGDGLASHPLFCQTDDDVPDAPAAIKAAALTADSILISWLTPKNRNGIISHYTVYESRSLAENQMYEFWVSASTSVGEGEPTSVIAQATNTR--APARI-ASFGQVVRKAVGTGLVLECLAVGNPTPRARWLTRD--RP--VTF---SPFYEVTNEGNLKIHR-VEGSLSGNYTCTANNLFG-SDEIQYQVIAMKPPSAPQIIVQYASADSIRVSWDAPD-DGGAPLQGYTISYH--------------TAGESWSITELLPENNAFTISGLKCGNQYIIKMSAHNMVGSGVASEEINVWTKGKASQAPNA--NELI-ATNATCVNLKLSSWQNGGCSIHHFSIEH-RPLG---DIRWTVVTSDISNAEEN---REN-LIFCDFLPAKWYQLRISATNDAGKTTEHYHFSTTNIDG---ITIPPI-SPYATFSV
D.mel_dscam4_ PIFLHEPPHRVEFSNNSG-GLIECSGHGSPPPEVEW-----------TPIPPQQDMVFQLSNGSMMFYPFTAEKYRHEVHATVYRCKLRNLVGTV-LSREVHVRGGGKYTV-LSNGELYINNAGPNDAYKSYTCRTVNRLTG-EVQISTYPGRI-------IVTEWF---KEENEQLLPLQ---LSERITIVSAGLL-KITKARLEDSGKYLCWVNNTAG-EETIQVSLTVTAPLTAHLQPQVQTVDVDKDAQFQCGHP----VHDV-NWLHDGKPI-------LRDNRVEILTDPPRLIIKKVQKEDPGMYQCFV-SNEW--EQIQSTAELQLGD--ASPELLYWFSEQTLQPGPTVSLKCVATGNPLPQFTWSLDGFPI---PDSSRFLV--------GQYVTIHDDVISHVNISNVKEEDGGEYTCTAQNAIGKVSHSAKVNIYGLPYIREMPKITGISGSDLIVKCPVAGYPIDKIHWERDGQTLPINRR-QRAY---NN-GTLIIEQLQRLEDAGTYTCMAQNKQKQTSRRNVEIQVLPPKWILEP-KDSSAQAG-ADVLLHCQSSGYPTPTITWKKAIG-PTP---GEYKDFL--YE--PTVQLFPNGTIFFKKISKESQGHFLCEAKNNIGSGVSKVIFLKVNVPAHFQTKTKQISVAKGKQVHVQCNVQGDNPIDFKWKIQAT------QQYLDES-LDSRYTIRDQVLDD--GMVSELGISHTYRQDTGIYICQASNAFGQDEMSIQLIVQEVPEQPKNLRINSQQSRSLQLTWSQPFA------GNSPIEEYHIYYKGA----QTVINIQQLRPAKAYHIRMSAENKLGASEFSEVVQVTTLEEVP--SGPPLAVRAEPKSSTEIFVTWDAPERDHWNGILLGYY-VGYETVL--ANLNKFTQYHVIVQAYTSQGSGPPSKEIAVQTMEDVPSSPPESPQCDVLGSTSIYITWSPPDIDGQNGKIKGYKVFYISDEL----------YETD-PEVVKSTNQYVTIENLRKYTNYTVWVLAYTKVGDGMKTKPFYCRTHEDVPSAPQAIKAIPASSSKIIISWLPPDLPNGDITGYTFYETVRTQESATYQFWLTASTKMGEGEKTQVVTVPPNNK--VPARI-VSFSQRIVTPWKEHLELPCRKVGAPAPVTIWRQDG--HN--MET---SARKTIAKNGTLYMKE-CQASDAGNYTCSVENTWG-KDEIVYNIVVKVPPEAPNLTVINAYTDSLLLEWMDNS-HGGSPILGYVINYK--------------RDNGDWEELQVDSKTTSHLLTNLWCGTRYQLYITAYNKIGTGLPCDIVNSYTKGNPPVQPKH--SQMI-TNNSTSVTCWLDSWGDGGCGILYFMIES-RVYG---RSSWAVVSNHIPPTERI-------YTVSDLVPGTKYQLKVTAHNNAGSTTAIYNFTTLSTQG---VIYNNI-CPYATFQL
D.moj_dscam-hv_ PVFLKEPTNRIDFSNSTG-AEIECKASGNPMPEIIWVRSD------GTAVGDVPGLRQISSDGKLVFPPFRAEDYRQEVHAQVYACLARNQFGSI-ISRDVHVRADGKYLV-LPSGELHIREVGPEDGYKSYQCRTKHRLTG-ETRLSATKGRL-------VITEWYKF-IEGTTRKQAVV---LNDR-VKQVSGTL-IIKDAVVEDSGKYLCVVNNSVG-GESVETVLTVTAPLSAKIDPPTQTIDFGRPAVFTCGNP----IKTV-SWMKDGKAI--------------G-HSDSVLRIESVKKEDKGMYQCFV-RNDQ--ESAEASAELKLGGRFDPPVIRQAFQEETMEPGPSVFLKCVAGGNPTPEISWELDGKKI---ANNDRYQV--------GQYVTVNGDVVSYLNITSVHANDGGLYKCIAKSKVGVAEHSAKLNVYGLPYIRQMEKKAIVAGETLMVTCPVAGYPIDSIVWERDNRPLPINRK-QKVF---PN-GTLIIENVERNSDQATYTCVAKNQEGYSARGSLEVQVMPPRWILEP-TDKAFAQG-SDAKVECKADGFPKPQVTWKKAVG-DTP---GEYKDLK--KS--DNIRV-EEGTLHIDNIQKTNEGYYLCEAINGIGSGLSAVIMVSVQAPPEFTEKLRNQTARRGEPAVLQCEAKGEKPIGILWN--MN------NMRLDPK-NDNRYTIREEILSA--GVMSSLSIKRTERSDSALFTCVATNAFGSDDASINMIVQEVPEMPYALKVLDKSGRSVQLSWAQPYD------GNSPLIRYIIEFKGH----TTEAQVQKLSPATTYNIRIVAENEIGSSQSSEAVTIITAEEAP--SGKPQNIKVDPVNQTTLRVMWKPPPRSDWNGEILGYY-VGYEHSLELNNLRVYTQYSVVIQAFNKIGAGPLSDEEKQFTAEGTPSQPPSDTACTTLTSQTIRVSWVSPPLESANGVIKTYKVVYAPDEW----------YDETKRHYKKTASSDTVLHGLKKYTNYTMQVLATTAGGDGVRSVPIHCQTEPDVPEAPTDVKALVMGNAAILVSWRPPAQPNGIITQYTVYEATELEKNKPYEFWVTASTTIGEGQQSKSIVAMPSDQ--VPAKI-ASFDDTFTATYKEDAKMPCQAVGAPQPEITWKIKG--VD--FSA---NERMRLLPDGSLLIKS-VNRQDAGDYTCHAENSIA-KDSITHKLIVLAPPQSPQVTLSATTTDTLTVRLKPHE-GDTAPLHGYTLHYK--------------PEFGEWETAEVSVESQKYNIENLLCGSRYQVYATGFNNIGAGEASDILNTRTKGQKPKLPEK--PRFI-EVSSNSVSLHFKAWKDGGCPMSHFVVES-KKRD---QLEWNQISNNVKPDNN--------YVVLDLEPATWYNLRITAHNSAGFTVAEYDFATLTVTG---GTIAPI-CPYATFHL
D.moj_dscam2_ ----MEPPGRVEFSNSSG-GWLDCSASGSPQPTIDWVHAD------GTAVTEIHGVRRVLRNGTLVLMPFAAAAYHQDIHNTIYRCIASNSVGRI-VSRDVQVRADGKFHL-LPTGELLIHNLQESDESQSFRCRSMHRLTR-QVVVSS-PTRL-------RINSWY---TQNGAGPLPVL---SGPR-VRLLGPIL-AIEAVTGEDSGVYKCTASNVGG-EASAELRLTVATPIQVEISPNVLSVHMGGTAEFRCSNGSPVGMQNI-LWYKDGRQL-------PSSGR-----IEDTLVVPRVSRENRGMYQCVVRRPEG--DTFQATAELQLGD--APPVLLYSFIEQTLQPGPAVSLKCSAAGNPSPQISWTLDGFPL---PSNGRFMI--------GQYITVHGDVISHVNISHVMVEDGGEYSCIAENRAGRVEHAARLNIYGLPYIRLIPKVTAVSGETLNLKCPVAGYPIEEIHWERGGRELPDDIR-QRVQ---PD-GSLTISPVQKHTDSGVYTCWARNKQGHSARRSGEVTVIPPRWIVEP-ADANVERN-RHIMLHCQAQGVPTPSIVWKKATG-SKS---GEYEEVR--ER--PFTKLLGNGSMLLQHVKEDREGFYLCQANNGIGTGIGKVIQLKVNSSPYFSSTSRSVTVKKGDTALLQCAVSGDKPINIVWM-RSG------KNTLNPS-TNYKISVKQEATPD--GVSAELQIRTVDATDSGPYFCRASNLYGNDQQLVQLQVQEPPQPPSVLEAAMISSRSVNLKWQPKAL------STGDVSKYIVEYRPP----SFNALIENLKPATRYAFRVIAEGNAGRSAPSQELIVRTEPQRP--AGPPLNLSARPLSSTELLVSWAAPLPELRHGDIQGYN-VGYELLL--SGLSKFARYNIVVQAFNQVGPGPLSEPIGAQTMEDVPSRPPEDVRCAALTSQSLQVSWQPPPIYHTNGLLQGYKLIFEPDVM----------PNKDEVESRKTTALTTVLTGLRKYTNYSIQVLAHTRMGDGVLSKPLFCHTEEDVPEAPADIKVVVSSPQSLFISWQSPTEPNGVITKFSLYEAKNLHPHMEYQFWVTASTRVGEGKSSRVPSQITTNG--VPARI-ISF-----------------AVGKP--KREWFKGD--VA--LRQGG-LHNSQLLDTGDLIISS-LQLADSGNYSCQVDNGIG-TDRLTHMLLVQVPPSAPVLYVTSATSSSILMHWKCGF-TGNAPITGYTLFYR--------------RATGNTEEMQLSRHASSHELKGLVCGSTYQIHLNAHNKVGSSPASVMLHVRTQGQAPGMPAT--TSLL-APNSTSVLIRLHSWPDNGCPLMYFVLQY-RPVTDDPDKEWILVSNALKPQRR--------VVISNLQPSTLYQLRMEAHNVAGVSQAEFSFVTLTKDG---DPPPPI-SPYATFQL
D.moj_dscam3_ PTFLLEPSPRLLFGNDTG-AQVSCTAHGNPPPVVSWVMRD------GTLATQVPGLRKISGNGTLHFPPFLAQYYRTDVHEATYRCRASNEAGTI-LSRNVQVQAAGRYVVLAASGDLYVRSVRSEDGLVKLSCLVTNTLNG-DRQRSE-PVML-------QVKEWYR--VSDSAALYPIP---SSQR-VIVSRTLL-LIKNADERDTGKWICQASNQFG-EQRIEIRLSVNTFVSVHILPQVQIVNSGGTAIFNCGSA----IDGI-DWLHNGKPLQANNALSTGRDNIRF-LSKTSLLLSNVGRRDRGVYQCLV-ENQR--ASAQAMAELKLGD--TVPELIYTFIEQNVRPGPLISLKCSASGSPPPQFAWLLDSQPIMDISLHHRFAI--------GQFVDVSGDVISHLNISHVRPDDGGLYRCVATNTMGSVEHSARLNVYGPPYVRAIGPIKAVAGEDIIVRCPFAGYPIDQIRWEKAHQELTTSAH-YTLASVQEG-GQLVIRNVEPGRDQGIYTCIVRSRAGEEARRDMQLNVNAPRWSYEP-MDTAIMLG-NTISINCEAEGYPIPAITWFKGQG-KAS---KDFKPLN-----------MRNHSLVLNLATDNDEGFYMCQATNEIGAGLKKIIRINVNEPARFEQPARNVSSRRNDPVTLDCHAKGDEPISIAWT--HN------NGRIDM--NNFRFSIAEMKTEK--G--------------------------------------ERPDTPSNLEVFEVGSRTVKLSWRRPFD------GNSPVLSYLVQYQDL----RENAIVAGLSPATTFLIRMQAINEIERSAFTEAIVLKTQEEAP--TEAPSNVQVQTGGESELIITWQIPPRESWNGELIGYT-VNCKATL--RGLRKYTRYAVTVRALNSFGSGPWSAPIFGTTAEGVPEAAPQNVNCSSLSSQSLKISWMEPPLQFHGGIIQGYKILYRPQI-----------DFPAKLEIKRTSNLETYLHTLLKATNYSIRALAYTATGDGMASQPLFCQTDDDVPDAPAAIKAAALTADSILISWLPPKNRNGIISHYTVYEARSLAENQMYEFWVSASTSVGEGEPTSVVAQATNTR--APARI-ASFGQVVRKAIGTRLVLECLAVGNPTPRARWLTRD--RP--VTF---SPFYEVTNEGNLRIHR-VEGSLSGNYTCTANNLFG-SDEIQYQVIAMRPPGAPQIIVQYASADSIRVSWDAPD-DGGAPLQGYTLSYH--------------TAGDSWTQTELLPENNAYTMTGLKCGNQYIIKMSAHNLVGNGPASEEINVWTKGKASQAPNG--NELI-ATNATCVNLKLSSWHNGGCTIHHFSIEH-RPLG---DVRWTVVTSDISNAEEN---REN-LIFCDFLPAKWYQLRISATNDAAKTTEHYHFSTTNLDG---STIPPI-SPYATFSV
D.moj_dscam4_ ---------------------------------------------------------------------------------------------------------GGKYTV-LSNGELYINNAGPNDAYKSYTCRTVNRLTG-EIQISTYPGRI-------IVTEWF---KEENEQLLPLQ---LSERITIVSAGLL-KITKARLEDSGKYLCWVNNTAG-EETIQVSLTVTAPLTAHLQPQVQTVDVDKDAQFQCGHP----VHDV-NWLHDGKPI-------LRDNRVEILTDPARLIIKKVQKDDPGMYQCFV-SNEW--EQIQSTAELQLGD--ASPELLYWFSEQTLQPGPTVSLKCVATGNPLPQFTWSLDGFPI---PDSSRFLV--------GQYVTIHDDVISHVNISNVKEEDGGEYTCTAQNAIGKVSHSAKVNIYGLPYIREMPKITGISGSDLIVKCPVAGYPIDKIHWERDGQTLPINRR-QRAY---NN-GTLIIEQLQRLEDAGTYTCMAQNKQKQTSRRNVEIQVLPPKWILEP-KDSSAQSG-TDVLVHCQSAGYPKPTITWKKAIG-PTP---GEYKDFL--YE--PSVQLFPNGTIYFKKISKESQGHFLCEAKNNIGSGVSKVIFLKVNVPAHFPTKTKQISVAKGKQVHVQCNVQGDNPIDFKWKIQAT------QQYLDES-LDSRYTIRDQVLDD--GMVSELGISHTYRQDTGIYICQANNAFGQDEMSIQLIVQEVPEQPKNLRINSQQSRSLQLTWSQPFA------GNSPIEQYHIYYKGA----QTVVNIQQLRPAKAYHIRMSAENKLGASEFSEVVQVTTLEEVP--SGPPLQVRAEAKSSTEISVTWDAPEREHWNGILLGYY-VGYETVL--SNLNKFTQYHVIVQAYTSQGSGPPSKEIAVQTMEDVPSSPPESPQCDVLGSTSIYITWSPPDIDGQNGKIKGYKVFYISDEL----------YEAE-PEVVKSTNQYVTIENLRKYTNYTVWVLAYTKVGDGMKTKPFYCRTYEDVPSAPQAIKAIPASSTKIIVSWLPPDLPNGDITGYTFYETVRTQESATYQFWLTASTKVGEGEKTQVVTVPPNNK--VPARI-VSFSQRIVTPWKENLELPCRKVGAPAPVTIWRQDG--HN--MET---SARKTIAKNGTLYLRE-CQASDAGNYTCSVENTWG-KDEIVYSIVVKVPPEAPNLTVVNSYTDSLHLEWLDNS-HGGSPILGYVINYK--------------RDNGDWEELQVDAKTNSHLLSNLWCGTRYQLYITAYNKIGTGLPCDIVNSYTKGNSPVQPKH--SQMI-TNNSTSVTCWLDSWGDGGCGILYFMIES-RVYG---RSAWNVVSNHIPPTERI-------YTVSDLVPGTKYQLKVTAHNNAGSTTAVYNFTTLSPQG--------I-CPYATFQL
D.pul_dscam-hv_ PVFLKEPSNRIDFSNTTG-TVVECAATGNPRPEILWIKAD------GSPVTDVPGLRQVQTSGSLVFPPFRAEDYKQDVHAQFYRCVARNPAGSI-VSRDIHVRADGKYMV-LPSGELHIRDVSPEDGYKSYRCRTKHRLTG-ETRLSATAGRL-------VVTEWYKY-VEGSTAKQPVK---LDDR-VKQVSGTL-IIKEAKVEDSGKYLCNVNNSVG-GESVETVLTVTAPLSASIEPQVQTVDYGRPATLTCGNP----IKSI-SWMKDGVAI--------------S-HTDNVLRIEQVRREDKGMYQCFV-RNDQ--ESAQASAELKLGGR-DPPQFINTFAERTLQPGPSVSLKCSASGNPLPEITWELDGKKI---SSSERVQI--------GHFTAGTNEVVSYLNITAVHTNDGGLYKCAASSKVGHADHSARFNVYGLPFVRPMDKVAVVAGEIMMVTCPVAGYPIDTIQWEKGGRVLPVNRR-QQVF---PN-GTLIIENVQRSLDQGSYTCIAKNTQGFSAKGNLEVQVMPPRWIVEP-TDKAFAQG-SEAKIECKADGFPKPQISWKKAPG-STP---NDYRDIR--SN-N-YVRI-EDGTLSIGNIQKSSEGYYLCEASNGIGAGLSAVIFVSVQAPPQFEIKFKNQTARRGEPAVLQCEAKGEKPIGILWN--MN------SKRLDSK-SD-PYTIREEILTT--GVLSDLSIKKLERTDSALFTCVATNAFGSDDTSINLIVQETPEVPFGVKVLDKSGRSVQLSWSAPYD------GNSPLTRYLIEYKGQ----QTVAGVYNLVPATTYHFRLVAENDVGSSDPSETVTIITAEEAP--GGTPRGVKVEVVDQNTLKVSWKPPPKEHWNGEILGYY-VGYEHQLNISHL-MYTQYSVVVQAFNRVGAGPMSDEVIQHTGEGTPEQAPQDVTCTALTSQSIRLSWTSPPLTTVNGIIKGYKVIYGPHIW----------FDETSKDAKIITTSETILHGLRKYTNYSMQVLAFTAGGDGVKSVPVSCHTEQDVPGSPSAVKALLMTPDSILVSWKAPELPNGIVNQYTVYEASGLKKKERYNFWVTASTNVGEGEASKTVTIAPGTR--VPAKI-ASFDNTFSVSYREDVKLPCQAVGAPLPEIQWKIKG--TP--YAA---SERVRLLPEGSLLVRE-VTRDDAGEYTCTVENMYG-QDTVTHQLQVQAPPYPPHLSLASTTTTSITIKVKPRK-EEETPIHGYTVHYK--------------PEFGDWETTQIGNSLQDYTIENLWCGTRYQLYVRAYN-IGTGEGSDVINTRTKGSAPAVPDA--NRFI-EGSASSVTLHLSAWSDGGCPMLYFVVEY-RGGN---Q-DWTLVSNSVKPGGN--------FVVLDLSPATWYNLRVTAHNNAGSTVAEYEFATLTLTG---GTIAPI-CPYATFHL
D.rer_DSCAM_ LYFVNASLQEVVFASTTG-TLVPCPAAAVPPATLRWYLAT------GEESYNVPGIRHVHPNGTLQIFHFPPSSFSKVIHDNTYYCTAENPSGKI-RSQDVHIKAGARFLI-TSTGALYILDVQKEDELFNYRCMTRHRYTS-ETRQSN-SARL-------FVPDWL-------KNNRPLE---SDSR-FRQSVTGL-LIERAQPSDTGSYVCEVWNSYG-NAEVIGRLTVKEPLKAVVSPRKVKGSVGSQVSLSCGSD----EFEL-SWYRNGDKI-----NTGANIRMNG-INKENLVMDGMAKSDGGVYQCFS-RKAK--MSAQDFVQVILED--GTPKILSAFSEKVVGPNDFVSLTCHVKGTPQPAITWTLDDEVV---AKDSRHRI--------VHSITAEGNVVSYLNISHIQVRDSGVYRCTCNNSAGTVSYQARINVRGSADIRPMKNLTAIAGWDMYIHCHVIGYPYYSIKWFKNSNLLPFNDR-QRAF---ENNGTLKLLNVQKELDEGEYSCHVQVQPQLFKNQSVHVTVKPPRFKVQP-QDQDGIYG-KSVILNCSADGEPRPTIEWKYSKGAGVP----QFQPIA--LNSGFRVQLLGNGSLLIKHVLEEDAGYYLCKVSNDVGADVSKSMYLNVKIPAMITSYPNNSLATKGEKIEMSCKAHGEKPIMVRWE--KEVEKEKQSHMINPD--MWRHTVTVKNVGD--EVVSTLQIYPTMREDSGFFSCHAINSYGEDRGILQLTVQEPPEPP-KVEIREVKERTIALRWTMGFD------GNSLITGYDIECKPT----LNQATIIELHPSSTYNIRMFAKNHIGDSEPSNELTVTTDEADP--EGPPQDVTLEAITSQSIKVTWKAPLKHLQNGVIRGYQ-VCHSLSL--NNLKKFAEYEVVVQASNSAGPGPASSEVRATTMEDVPSRAPEKVVATAASPESISLSWQTPAREALNGVLQGFRIIYWAD------------GELGEIRNVTTHKAPLELEGLEKYTNYSIQVLAFTRAGDGVRSDQIYIRTKEDVPGPPGGVKAAAASSSVVYVSWLPPLKLNGVIRKYTVFRVHNLSRNRKYNIWVMAVTAAGRGNSSDVITVEPLAK--APAKI-LTFSGTVTTPWMRDVVLPCRAVGDPPPAIKWLKES-GSPAPAVI---DGRRSIHGNGSFIIKT-VKAEDSGYYTCVASNNYG-TDEIILNLQVQVPPDQPRLTVTKTTTTSITVTWTPGD-NGGSSIRGYILQYSE-------------DNSEKWGSISISPSERSYRLENLNCGTWYKFTLTAQNAVGPGRISEIIEAKTHGKEPQFSKE--QELFTSINGTSVKLNLIGWNDGGCPITSFTLEY-RPLE---SPVWTKA-KRTSLSKS--------YNLLDLQEATWYELQMKVYNSAGLAEKRVKFATLSYDG---STIPPV-DDRSTVLL
G.gal_DSCAM_ LYFVNASLQEVVFASTTG-TLVPCPAAGIPPVTLRWYLAT------GEEIYDVPGIRHVHPNGTLQIFPFPPSSFNNLIHDNTYYCTAENPSGKI-RSQDVHIKAGPRFLI-TSTGALYILDVQNEDGLYNYRCITRHRYTG-ETRQSN-SARL-------FVSDWL-------KDNIPWE---PDSR-FRQTVTGL-LIENTRPSDSGNYVCEVWNNYG-TAEMIGRLYVKQPLKATISPRKVKSSVGSQVSLSCGTE----DQEL-SWYRNGEII-----NPGNNVRITG-INRENLIMDGMAKSDGGAYQCFV-RKDK--MSAQDYVQVILED--GTPKIISAFSEKVVSPGEPVSLMCNVKGTPLPTITWTLDEDPI---VKDGSHRI--------SQIITSEGNVVSYLNISNTQVRDGGVYRCTANNSAGVVLYQARINVRGPASIRPMKNITAIAGRDTYIHCRVIGYPYYSIKWYKNSNLLPFNHR-QVAF---ENNGTLKLSDVQKEVDEGEYTCNVLVQPQLSTSQSVHVTVKPPRFVVQP-SDQDGIYG-KAVILNCSAEGYPVPTIVWKYSKGAGVP----QFQPIA--LN--GRIQLLTNGSLLIKHVLEEDSGYYLCKVSNDVGADVSKSMYLTVKIPAMITSYPNTTLATQGQKKEMSCTAHGEKPIIVRWE--KE------DRIINPE--MSRYLVSTKEVGD--EVISTLQILPTVREDSGFFSCHAINSYGEDRGIIQLTVQEPPDPP-EIEIREVRARSIALRWTMGFD------GNSPITGYDIECKPQ----LNQATIIDLHPSSTYNIRMYAKNRIGKSEASNELTITTDEAAP--DGPPQDVQLEPISSQSIRVTWKAPKKHLQNGIIRGYQ-IGYVYTL--NNLKKFTQYGMVVQACNRAGIGPSSQEIITTTLEDVPSCPPGNVQATATSPETISISWSTLAKETLNGILQGFRVIYWAD------------GELGEIRNVTTTQPSLELDGLEKYTNYSIQVLAFTRAGDGVRSEQIFTRTKEDVPGPPAGVKAAASSASTVFVSWLPPLKLNGIIRKYTVFRIPNLSRNRQYSVWVVAVTAAGRGNSSEIITVEPLAK--APARI-LTFSGTVTTPWMKDIVLPCKAVGDPAPTVKWMKDSNGTPSLVMI---DGRRSIFSNGSFVIRT-VKAEDSGYYSCVASNNWG-SDEIILNLQVQVPPDQPRLTVSKTTSSSITLSWIPGD-NGGSSIRGYILQYSE-------------DNSEQWGSFPISPSERSYRLETLKCGTWYKFTLTAQNGVGPGRISEIIEAKTLGKEPQFSKE--QELFASINTTRVRLNLIGWNDGGCPITSFTLEY-RPFG---TTVWTTA-QRTSLSKS--------YILYDLQEATWYELQMRVCNSAGCAEKQAKFATLNYDG---STIPPI-DDRSTVLL
I.sca_co-ortholog_a_ PASIGWRPVALGSPLEGG-GAMVLQMHGQGSI--------------GDPLADVVGVRRLLPNGTLVLEPFSAQKAR--FHSGVFQCVASNEVGTI-VSRDVHLRG-ARYSVLSPTGELLVRNVSSSDDGISYRCQTRHRLTG-KAKISDTAGRV-------IVNPWYKLSGGTNESREPLH---QGGR-FSVSGGTL-SIRHAAVADSGRYLCVANNSLA-SEPFTVTLTVMAPLSAVVVPDEQTVDLGGSATFSCGHP----VTSL-VWLKDGRTL------RQGDPRIQVSPESRSLGVRPVAREDSGMYQCLV-KNDQ--DSAQGAARLKLGF--SAPTFLSVFSEQSAEPGRGVSLQCSATGSPVPRITWSLDGTSL---AADPRVRS--------GDRVAAPNHVTSFVNISAARTEDGGLYACAASNGAGSVEHAARLNVAGPLRVRPMVPVRAVAGGPLRLDCHYAGHPVDRISWTRGGVHLPSSKR-QEVL---RN-GSLVISEVRQYEDNGTYTCHVSGPLGQSTSGTVTVNVRRPLWVIEP-GDASVLLG-RDARMDCRADGYPVPTITWER------------------------------------------ENWRYLCQATNGIGSGLSKLVHLKVHVGPNFDIKFRSEAVQRGGPARLRCEAQGDPPVTLTWA--KD------GQSLGPPATDQRYTFREDPTSSPRRAISILEISSVERRDAALFTCRASNAYGGDDLNIKLIVQGPS--------------------------------------------GG----NVWAAVRPLRPAVAYRCQVRAENEVGIGEPSEAAQVTTGIEGA-----------------------KPPERDLWHGELKGYY-VGYEVLL--SPLRKFSPYVVLVQAFNAAGPGPRSDEVSVSTMDDVPSQAPQEVQCAALSSESIRVTWQPPPKDAIHGYLQGYRIWYAQS------------RERG-REEKAVTGQETTLVDLRKYANYFIQVAAFTQRGLGTESEPVFCRTLEDVPDSPEDVKVLIVSATSLLVAWKPPVHRNGLITMYSIYNLTLVPRNARVEVWVTASSRVGEGPPSKIVAQTTSDQ--GERQLRFAATGSCSSRVTPTFFFFCVTV-------------------LSK---SDRTELGADGSLALRR-IEAADAGNYTCNVRNKLA-TDRRHVALIVRA--------------------------------------------------------------------------------------------------------------PVAPNK--EDLVHVLNGTHVKVTPSAWRSGGCPLTRLSAEQ-RLQS---LTDWTSVWNHTSSSSGALPQDLPDVLLGPLQPETWYVVRLMAANAAGVTWVKHDLVTLGAQG----------EPYSEHIA
I.sca_co-ortholog_d_ PAFLREPPGQLVFPNATG-AVVSCSASGDPRPVLSWTNES------GSPLGSVPGLRRTRPDGALEFFPFRGEDYRQDVHAAVYRCRASNTLGSI-SSRNVHVKANSKYVA-FSTGELHVRRAGPEDSHHSFQCQTKDTLTG-AVTSSITAGKL-------VITEWY---RQYGGRLMPQL-PMNEPR-LVLVGGTL-VLRRATVQDSGTYVCVVSNGAGAEEKNEIQLLVTEPLEVEMRPRVQEVRSGETVTLNCGFP----VRSV-TWTKDSRPV-----SAGPALRRLVLLNRYALRIQAAQSQDSGLYQCFA-GNER--DSAQGHAYVRVKS--EPPVLVSHFEESVVRREEPVSLRCAATGTPLPQITWSVYDVQV---HDSGQVRV--------GDYVSRDGSVISFVNFTKVRLEDGGTYRCEAANEHGQDSYSARLNVAGPPTVQPMANRTVVAGRKLLLHCPYSGYPISKVIWRKDGKSLPSSKR-VMPY---QN-GTLALETVSRNDDEGRYSCIVRNDQDAEATNQLNLRVLPPRWRLEP-ADATVTTG-ERVVLDCQADGTPEPRVRWKKSAG-VQS---TEFRTVI--SS--SRMQALVNGSLVIQEIETSDAGGYMCEASNGVGLPLYTVVQVSVHAPAKVRQRFLSHMTGKGQTVNLRCDASGDEPIHFFWS--KD------SRPIKTF-SNPRYTIKDSARPG--SPSSDFTILLAEKNDTGAIKCEVSNAYGHDEQITHLSIQDRPDEPPRPEVLNVVSRSVTVLWKSPSD------GNSPIIKYIVQYKAD----QSQVTVQDLHPLTEYNFRILAENAIGIGPPSEVLTVITDGEVP--ATPPQSVKVSAVGSKKVEVAWKPPPLHLQYGDIQGYY-VGYQCII--DNLQRATAYAVVVQAYNEKGAGPLSDEIMVQTHE------------------------------------------------------------------------------------------------------------------------------------------------HGKTY------------------------------------------------------------------------------------------------KLLREQVLTTFP----------------------------LVADPPPSPIVTVVTRTPDAIELAWTPQE-ENKDAIEGYVARFRL-------------HEGMDWNEVSLGPDKRGYLFEGLVCGSAYYFSILSYNRNGRSEPGELLQVKTEGTVPQPPSH--RTGI-VPNVTGLSLALGAWRDGGCPISHFFIQY-KSRD---DSEWTLLSSRVLPDRDS-------VAIGDLMPGTWYNIVVMAFNSAGSTKAEYTTATLTLSG---NPLLE--TPPSAMDT
I.sca_co-ortholog_c_ -------PSALIMAMRWD-----------------WLSRK---------------------------------------------CVLSSR-----HCSAILITA------------------------PLPECPPRHRLIG-AEIECSCSSHVQSMIRARLSSDWF---RKDDSLVLPVA-TGGGGR-VRVFRGFL-LIQSTVRQDAGTYVCAANNSAG-EDRTQFEVVVTMSLKVSVSPGTVLTQEGKTVVFNCGFP----VSSV-SWMKNQQLL-------VPSNRVRA-VGQTVLHISGVQRADRGMYQCVA-HGHD--SSAQGAAQLVLEE--NPPDFLETFPDQLLKPGSAVSLKCSVTGNPLPQISWFRYGRLL---SDRSGLRI--------GDFVDASGVVTSFVNVSSLATEHGGVYSCRAENELASVEHTARLSVYGPPFVHRMDNVTHVSGSDARMQCAASGYPITLISWKK-----------------------------------------------------------SPRWMKQP-SDQSSTRG-QRTVFDCEADGNPLPVHRWKVAYG-KKNEKLSEFRSVV--SS--PHMHVLENGSLVIVEVTPKDQGHYLCEASNGVGPALSVAAYLQVNVPPYFHEEFETKTVRSKEDVTISCEVFGETPLTVAWS--KD------RRPFGDL-ALPRFVLQEDTTAE--GIVSKVFIPSVGREDSGVFVCEATNSFGKKDRTIQLIVQGPPDIPRDIHVDQVTSRSATLFWTQPHT------GNSPLLGYTVLYVGTAYILRNRATVPGLVPGTAYILRVVAENAVGKSGPSDEIRVVTEEEAP--SGSPYEIRITATSSKTVHVRWKSPLQSTYHGKLKGFH-VGYEFEI--RGLRRFTQYAVVVQAFNNKGAGPLSEEATVQTLE---------------------------------------------------------------------------------------------------------------------------------------------------------------------------------------------------------------------------------------------------------------------------------------------------------------------------------FGYVVHYK--------------SEYGEWQETQVNSKLHKHLLTNLICGNRYQVTITAFNAAGRGVPSELVNAETTGRGPIPPQDKSWSVL-MANSSSISVNLDGWSDGGCPITFFVVQY-KPHM---QPDWVLLSNNIRMAQSP-------VTIPDLAPGTWYDVMVSAYNDAGATEVEYRLATLTLSG??????????????????
I.sca_co-ortholog_b_ PYFVREPPARLRFVNSTG-AALFCAAKGHPVPDIHWVTVESEVRAEPRPALDIPGLRRLQPDGTIVFEPFRAEQYRQDVHSAVYRCTAANRVGVL-GSRDVQVRARGKYSV-LPSGELYVRNTGPSDRLRSYHCKTKHKLTN-EVIVSASSGRL-------FLQAWY---REVDGRLVDLS---LDPR-TAQVDGSL-FLSTPVVRDAGKYFCVVNNSVG-EEQIRTTLSVTAALKAELQPTVQTADVGHPVTFNCGQP----VRSV-SWYKDQQRL-------QPTGRISLLASGLVLRIDSVLRQDAGVYQCYL-HNEA--DSAQASAELRLGD--VAPFLASTFAEQTSLPGNSASLRCSASGSPLPQVTWTLDGGGV---PDHPRFRV--------GDFVTSDSTVVSFVNVTELRVEDGGEYVCRATNVVGEAKHAARVNVHGPPMIRSMGNVTVIAGRSFQTVCPVAGFPIHSVVWLKGDAKLPTNHR-QQVF----H-STLTVHNVQRASDEGEYSCVAR----------------PPMWTTEP-TNGNVVVG-ETVVLDCAADGFPVPRIAWKRAEG-NEP---RNFERLT--TS--YRVQMLSNGSLVVQDAEISDSGFYLCEAHNGIGAGLSRVVSLSVNVPPSFSTKFSSQNVKRGQDAVLRCDASGDPELIIMWE--KD------KQPIDLT-IEKRYSLFEETLDG--RLGSSLTISSTERWDGALYTCIVRNPFGSDETNVQLLVQEPPSAPTEVKAAKIASRTVEIMWSPSYN------GNSPIRKYHVHFA------DNRATIYKLYPMTTYRIRITAENHLGHSPPSDTLEVTTTEEAP--GGPPLHVKVEATGSQSLKVTWEPPRKELHYGQLRGYY-IGYMSHL--TNLKRKTSYSVKVQAYNSEGAGPMSDEVSSTTLD---------------------------------------------------------------------------------------------------------------------------------------------------------------------------------------------------------------------------------------------------------------------------------------------------------------------------------ADYVLHYQ--------------VEGGEWREISLSTDDNKYILRGLKCGSLYSMFMTATNSLGTAEPRDIIYARTKGAAPVSSNL--EEFI-VLNATSIGLKLGTWQSGGCPILHFAVHL-RPTG---TKEWQMMSDRVPPSQRR-------FDLKHLTPGKEYDVRVSAYSEAGITEADFRFRTLNASH??????????????????
L.van_dscam-hv_ PVIVEEPDNRVDFSNSTG-AKIHCSVRGRPAPSVVWVRAD-----NGSAIGVVPGLRMVLSNGTLIFPPFRAEDYRQEVHAQVYRCQASNSHGTV-HSRDVHVRADGKYLV-LPSGELHIRSVSSEDGFKSYKCRTVHRLTQ-ETRLSATAGRL-------VISEWFKV-SEG-GRKAAVE---LGDR-VKQVGGTL-IIREAKVEDSGKYLCVVNNSVG-GESVETVLTVTAPLSAQVEPKVQTVEFGRPATFTCGNP----VKSV-TWLKDGIPL--------------N-HKEAVLRIDTVGREDKGMYQCFV-RNDQ--ESAQGTAELKLGGRFEPPQLIYTFQTNTLQPGPAVFLKCVAAGNPTPEITWELDGTRL---ANSERMQV--------GQYVTVNGEVVSHLNISAVHTNDGGLYACVASSTVGSVRHAARLNVYGLPYIRPMDKAAVVAGENMVVHCPVAGYPIDSIVWEKNGRMLPINRR-QKTF---PN-GTLIVEAVQRSTDQGRYTCVARNSQAYTARGDLDVQVMPPRWIVEP-ADKAFALG-SDARLECKADGFPRPTLGWKKAAG-HTP---GDYRDLD--VN-NPNIKVTDDGTLHISSIQKSHEGYYLCEANNGIGAGLSTVIYVRVQAPPQFKIQYRNQTARHGDDAVLECEAGGETPIGILWS--KD------KHSVDQA-AEPRYTIREEMRGG--SVHSSLSIKTTDRTDSAVYTCIATNAFGSADTNINLIIQERPEQPSSLKVLDKSGRSVELSWTSPYD------GNSPITRYIVEYKGN----QNMAAVLDLRPATTYHLRIVARNEIGDSDPSDIVTIITAEEAP--SGAPRDLKVEAVDQNSLRVKWKPPLREEWNGDIQGYQ-VGYEHQLTIKKLQVYTEYAVVVSAFNKIGQGPTTEEIRSYTAEGTPQQPPHDVTCTTLTSQTIRVSWASPPLETVQGVIKGYKVIYGPDKW----------YDEERKDTKITSSTETHLHGLQKYTNYSLQVLAFTSGGEGVRSQPIHCQTDQDVPDAPTSVKALVMSADSILVSWLPPDRPNGIITQYTVYEANGLKQRDEYVFWVTASTTIGEGEKSESVHLKLSSK--VPAKI-ASFDDEYVATYKEDVKLHCQAVGLPTPDIRWTIRG--EP--FTP---NDRMRLLTEGSLLIRE-VSRDDAGEYTCHVENPYG-QDTVTHTLLIQAPPHPPEIQLQSTTTNSIEVKLKPSVIDDTTPIHGYTVYYK--------------PEFSTWESVQVPASTRSYLLEGLWCGSRYQIYASAYNKIGTGESSEILNTRTKGKKPEIPEV--HRFV-EVSSVSINLHLKAWQDGGCPMNYFVVEY-KPRH---QTEWIMADNQVSPTGN--------YGIMELTPATWYNLRISAHNNAGSSVAEYEVATLTRTG---SSLT-----------
M.dom_DSCAM_ LYFVNASLQEVVFASTTG-TLVPCPAAGIPPVTLRWYLAT------GEEIYDVPGIRHVHLNGTLQIFPFPPSSFSTLIHDNTYYCTAENPSGKI-RSQDVHIKAGSRFFI-TSTGALYIKDVQNEDGLYNYRCITRHRYTG-ETRQSN-SARL-------FVSDWL-------KDNMPLE---VVGR-FQKTVTGL-LIENSRPSDSGSYVCEVSNRYG-TAKVIGHLHVKQPLKATISPRKVKSSVGSQVSLSCGTE----EQEL-SWYRNGEIL-----KPGKNVRITG-INHEKLIMDHMVKSDGGAYQCFV-RKDK--MSAQDYVQVVLED--GTPKIISAFSEKVVSPGEPVSLMCNVKGTPLPTITWTLDDDPI---LKGGSHRV--------SQIITSEGNVVSYLNISNTQVRDGGVYRCTANNSAGVVLYQARINVRGPASIRPMKNITAIAGWDTYIHCRVIGYPYYSIKWYKNSNLLPFNHR-QVAF---ENNGTLKLSDVQKEVDEGEYTCNVLVQPQLSTSQSVHVTVKPPKFVVQP-SDQDGIYG-KAVILNCSAEGYPVPTIVWKFSKGAGVP----QFQAIV--LN--GRIQVLTNGSLLIKHVVEEDSGYYLCKVSNDVGADVSKSMYLTVKIPAMITSYPNTTLATQGQKKEMICTAHGEKPIIVRWE--KE------DRIINPE--MARYLVSTKEVGE--EVLSTLQILPTLREDSGFFSCHAINSYGEDRGIIQLTVQEPPDPP-EIEIKDVRARTITLRWTMGFD------GNSPITGYDIECKPQ----LNSATIIDIHPSSTYSIRMYAKNRIGKSEASNELTITADEAAP--DGPPQEVQLEPISSQSIRVTWKAPKKHLQNGIIRGYQ-IGYIYTL--DNLNKFTQYGLVVQACNRAGTGPSSQEIITTTLEDVPSYPPENVQAIATSPETISITWSTLAKEALNGILQGFRVIYWAD------------GELGEIKNVTTTQPSLELDGLEKYTNYSIQVLAFTRAGDGVRSEQIFTRTKEDVPGPPAGVKAAAASASTVFVSWLPPFKLNGIIRKYTVFRIPNLNRNQQYSVWVVAVTSAGRGNSSEIITVEPLAK--APARI-LTFSGTVTTPWMKDIVLPCKAVGDPSPTVKWMKDSNGMPSLVMV---DGRRSIFSNGSFVIRT-VKAEDSGYYSCVANNNWG-SDEIILNLQVQVPPDQPRLTVSKTTSSSITLSWIPGD-NGGSSIRGYILQYSE-------------DNSEQWGSFPISPSERSYRLESLKCGTWYKFTLTAQNGVGPGRISEIIEAKTLGKEPQFSKE--QELFASINTTRVRLNLIGWNDGGCPITSFILEY-RPFG---TTVWTTA-QRTSLSKS--------YILYDLQEATWYELQMRVCNSAGCAEKQAKFATLNFDG---STIPPI-DDRSTVLL
M.mus_DSCAM_ LYFVNASLQEVVFASTSG-TLVPCPAAGIPPVTLRWYLAT------GEEIYDVPGIRHVHPNGTLQIFPFPPSSFSTLIHDNTYYCTAENPSGKI-RSQDVHIKAGSRFLI-TSTGALYIKDVQNEDGLYNYRCITRHRYTG-ETRQSN-SARL-------FVSDWL-------KDNMPLE---LSGR-FQKTVTGL-LIENSRPSDSGSYVCEVSNRYG-TAKVIGRLYVKQPLKATISPRKVKSSVGSQVSLSCGNE----DQEL-SWYRNGEIL-----NPGKNVRITG-LNHANLIMDHMVKSDGGAYQCFV-RKDK--LSAQDYVQVVLED--GTPKIISAFSEKVVSPAEPVSLVCNVKGTPLPTVTWTLDDDPI---LKGSGHRI--------SQMITSEGNVVSYLNISSSQVRDGGVYRCTANNSAGVVLYQARINVRGPASIRPMKNITAIAGRDTYIHCRVIGYPYYSIKWYKNANLLPFNHR-QVAF---ENNGTLKLSDVQKEVDEGEYTCNVLVQPQLSTSQSVHVTVKPPKFVVQP-RDQDGIYG-KAVILNCSAEGYPVPTIVWKFSKGAGVP----QFQPIA--LN--GRIQVLSNGSLLIKHVVEEDSGYYLCKVSNDVGADVSKSMYLTVKIPAMITSYPNTTLATQGQRKEMSCTAHGEKPIIVRWE--KE------DRIINPE--MARYLVSTKEVGE--EVISTLQILPTVREDSGFFSCHAINSYGEDRGIIQLTVQEPPDPP-EIEIKDVKARTITLRWTMGFD------GNSPITGYDIECKPQ----LNSATIIDIHPSSTYSIRMYAKNRIGKSEPSNEITITADEAAP--DGPPQEVHLEPTSSQSIRVTWKAPKKHLQNGIIRGYQ-IGYVYTL--DNLNKFTQYGLVVQACNRAGTGPSSQEIITTTLEDVPSYPPENVQAIATSPESISISWSTLSKEALNGILQGFRVIYWAD------------GELGEIKNVTTTQPSLELDGLEKYTNYSIQVLAFTRAGDGVRSEQIFTRTKEDVPGPPAGVKAAAASASMVFVSWLPPLKLNGIIRKYTVFRIPNLSRNRQYSVWVVAVTSAGRGNSSEIITVEPLAK--APARI-LTFSGTVTTPWMKDIVLPCKAVGDPSPAVKWMKDSNGTPSLVTI---DGRRSIFSNGSFIIRT-VKAEDSGYYSCVANNNWG-SDEIILNLQVQVPPDQPRLTVSKTTSSSITLSWLPGD-NGGSSIRGYILQYSE-------------DNSEQWGSFPISPSERSYRLENLKCGTWYKFTLTAQNGVGPGRISEIIEAKTLGKEPQFSKE--QELFASINTTRVRLNLIGWNDGGCPITSFTLEY-RPFG---TTVWTTA-QRTSLSKS--------YILYDLQEATWYELQMRVCNSAGCAEKQANFATLNYDG---STIPPI-DDRSTVLL
P.hum_dscam-hv_ PILIKEPPNRVDFSNTTG-AEVECSARGNPTPEIIWVRSD------GTAVGDVPGLRQVLPNGNLVFPPFRAEDYRQEVHAQVYVCLAKNSVGSI-HSRDVNVRADGKYLV-LPSGELHIRDVGPEDGYKSYQCRTKHRLTG-ETRLSATKGRL-------VIT-WYKF-VDGTSRKQAVT---LNDR-IKQVSGTL-IIKEAKVEDSGKYLCVVNNSVG-GESVETVLTVTAPLSATIEPTTQTVDFGRPASFSCGNP----VKTV-SWLKDGKSI--------------D-HEEPVLRIESVKKDDRGMYQCFV-RNDQ--ESAQASAELKLGGRVEPPQIRHAFDEEIIQPGTPVFLKCIASGNPTPEIAWELDGKKL---SNNDRLHV--------GQYVTVNGDVVSHLNISSIHTNDGGLYKCVAWSKVGTVEHSNKLNVYGAPFVKPMEKKAIVAGEMLVVTCPVAGYPIDSIVWERDGRVLPINRK-QKVF---SN-GTLIIENVERQSDQATYTCVAKNPQGLTSREKLEVQVMPPRWILEP-TDKAFAQG-SDAKIECKADGFPKPQVTWKRAAG-DTP---GNYIDLK--PN-NPNMIV-EDGTLSILNIQKSNEGYYMCEAVNGIGSGLSAVILISVQAPPHFDIKLRNQTSRRGEPTVLQCEAKGEKPIGIIWN--MN------KKRLDPK-SDSRYTIREEILAN--GVLSDLSIKRTERTDSALFTCVATNSFGSDETTINMIVQEVAEVPYGLKILDKSGRSVQLSWAAPYD------GNSPIKRYIIEYKGN----QNEAEVFNLRPATTYNLRIVAENEIGSSNPSDVVTIITAEEAP--SGPATGVRVEAPDQHTLKVFWKPPEKEFWNGEILGYY-VGYEHHLQITNLKTYTQYGVVVQAFNKVGPGPMSEEIRQHTAEGVPEAPPHDTTCTTLTSQTIRLSWISPPLSSANGIIKGYKVIYGPETW----------Y--NTKDTKITSSSETILHGLKKFTNYSMQVLAYTSGGDGVRSSPIHCQTEQDAPEAPSAVKALVMSAESILVSWKPPEQPNGIVNQYTVYEASGLDKKKKYEFWVTASTNIGEGQPSKSVTLSPGSR--VPAKI-ASFDDSFTATYREDVKLPCLAVGIPAPEIVWKVKG--ST--LTG---NDRLRQLPEGSLLIKE-VTRSDAGEYSCYVENSFG-RDTVTHHLLILAPPRSPQVSLTSTTTNSITLKLAPHP-TESVPLHGYTIHYK--------------PEFGEWETLQVASQAQKYTLENLWCGSRYQIYVTGYN-IGTGDPSDILNIKTRGSKPVIPEA--RKFI-EVSTNSITLHLSAWSDAGCPMLYFVIEH-KKRN---QIEWNQVSNNVKPGGN--------FVVLDLDPANWYQLRVTAHNNAGFSVAEYKFATLTVTG---GTIAPI-CPYATFHL
P.hum_dscam2_ PSFHVEPPPKVEFSNTSG-IWIDCTASGNPPPSITWISID------GSSVEDVVAVRRVLRNGTLILLPFTAAAYRQDIHNTVYRCIASNAVGKI-MSRDVQVRADGKYHV-LPTGELLIHNLQLNDQYPQYRCRTMHRLTR-QVVGSP-PATI-------RISEWF---TFSGAEPVLII---PGPK-THLLGPIL-ALEAVTQEDSGIYRCSASNVGG-EASAELRLVVVTSLHVEVSPSVLSVHIGGTAEFKCSEGQYNRPYMI-SWFKDGMPL-------PGTGR----HNSDHFVLRGVTRDDRGMYQCIVRRSEG--DTAQSSGELQLGD--TPPSLLYSFIEQTLQPGPPVSLKCSAAGNPTPQIIWTLDGFPL---PNNGRFVI--------GQYMTVHGDVISHVNISQVAVEDGGEYTCVAENRAGKVSHSARLNVYGLPYIRLIPKITAIAGETLRLKCPVAGFPIEEIHWERGGKLLPVEIR-QNVE---SD-GTLVIMSVQKETDVGVYSCWAKNKQGKSARRSAEVAVIPPRWTIEPNSEISVERN-RHVMLHCQAEGVPKPNIVWKKATSGGKS---GEYEEVR--ER--IHTKIFSNGSLLLQNIKEDKEGLYMCQANNGIGNPIGKMVQLKVNSSPYFSTPSKQVTVKKGDVAVLQCDVKGDKPITISWL-KNG------NVKLTPQ-NNYRISVKQDLLPE--GVMAEIRITGSDSSDSGAYFCQASNVYGREQQMVQLFVQEPPQSPSELEIVSINSRSVNLQWKRPSD------GNAEISKYIIQFK------IPSAIIEDLKPDTKYLVRVIAEGTAGRSIPSEPLLIKTEPQRP--AGAPLHINVRPMSSTEILVSWSPPLFELRHGKILGYN-VGIELLL--TGLSKFTRYSIVIRAFNEIGSGPLSEPILTQTLEDVPSMAPEDVRCSVLSPQSLQLSWLPPAPAHSNGILQGYKVHIEPDVI----------YDNDEFEPRKTTSLTMVISGLKKFTNYSIQLLAYTRVGDGILSKPTYCQTEEDVPGPPSDIKVVVKSSDSLLVSWLPPKEPNGIITKYNLYEVKNLRTQVEYQFYVTASTKIGEGQSSRLVTQLPNNR--VPARI-ASFGGPVVFPRKSSATLSCDAVGQPEPKMEWFKND--QL--LKFES-SKDYQILDSGEIILTN-LQPEDTGNYTCRIDNLQS-SDRITYYLVVQVPPSPPVLYVTSATSSSILFHWKAGS-SGGAIITSFLLYYS--------------RDHSDPEEVILSRRITSYELKNLSCGSTYHLFLIAQNKIGKSPQSSTLSVRTQGEPPGVPQG--TALI-QPNSTSVLLRLHVWPDSGCPLLYFVIQY-RSNT---DTLWILVTSSLKPQKR--------FTISGLKPLTVYQLKIEAHNIAGSSMAEFTFITLTKDG---DPPPPI-SPYATFQL
P.hum_dscam5_ -----------------------------------------------------------------------------------FLFLYEIIMMMI-IFHDVDNRKDGKYHM-LPTGELIIINVTKEDSEKSYKCRTHHRLTQ-EATVSRNEGKI-------QLSDWF---YKKNQEDTIIV---NEEG-FIVQDGIL-VISNVKISNQGTYYCRAKNKEG-SEILEMHLVVTAPLSAHVHPSTQSVHLGKMAEFQCGFP----ITSI-YWLKDGQML-------RFNSRIRQ-ISDTQIQIYSVSKEDKGMYQCMI-KNEF--EMSQGSTELQLGE--VYPQLLYKFIEQTMQPGPSVSLKCSASGNPTPHISWLLDGFPL---YHSDRLMI--------GQYVTVFGDVVSHVNISSIKTEDGGEYECVAENRAGKTSHSARLNVYGLPYVRTMPSISAVAGKILIIKCPVAGYPIDSVSWEKDGVQLPTSIR-QRVI----N-NTLSIENVQKDTDQGSYTCTAKNKQGHSSHKTVQVKVIPPYWISEPSRETSVILG-RPVSLHCQAGGFPKPSITWKQALG--TP---EDYRELN--YH-TPSMTRLENGTLLIGKTGEEHEGYYMCEANNGIGAGKSKFVHLVVHAGPKFKIHSKQEIGKKGETTRLECEVEGDLPMEIIWK--IK------DDVINTD-YNKRFRLKNNTLLK--GFMSELTILNVQTSDRGEYVCSAKNSYGQSYMNILLLVQELPGSPKNLHASSQTSRSITVSWLPPITS-----GDTKISNYILQYKGE----KNMDTIIDLKPATVYHFRLYAQNQLGTSPPSDVLQASTKSEPP--SGPPLQVSVEPMSPTALRLTWNPPKKNLWNGEILGYN-IGIDFRL--TGLLKYTKYLISVRAVNEKGEGPPSEPVLGETMEDVPSEPPQNVLCTALTAQSIQVTWTPPSVYHTHGIIQGYKILYEPDET----------QDTSVRENKVVSSISADLHGLQPYTNYSVQVLAFTRAGDGVKSPVVFCTTDESIPEAPSAIKAVVSSDSTVVISWLPPKRSNGALTKYTVYEAVGLKKRETYEAWVVASTKIGQGQSTPLVHLVPSAT--VPASI-ISFGRVIVVPWKVEVRLPCLFVGQPKPFIEWRFGD--VK--IQK---HSKTITIGEKSLILQN-IARTNEGNYSCHVKNNLG-SDHIVFAIIVQVPPTSPLLLATSVTSNSVQLQWKQGD-NGGAIIRGFILSSK--------------KEGNDWKEFILEPHTNTYLMEGLDCGSNYQIKLIAFNKIGSGLASKLNSITTKGFRPIAPSK--EQFV-TVNTTHVTLHLQTWNKNGCDLTHFSLRC-RQP----PDNWFLVFNHLKPQNN--------FILNDLTPGEEYVVKVTAYNSAGPTSQEYVFSTLSMEN---GPNSPI-CPYATFHL
P.hum_dscam6_ PIFVTEPRSSLEFLNDIG-AIISCTAHGLPEPIISWIMTD------GTSVTPVTHVREIMKNGSLYFPPFGAENYRQDVHMTSYQCMASNNVGRV-ISREVNVRADGKHHM-LPSGELLVYSVTSTDSHPTYRCRTVHHITG-KTIESSTYGRI-------IITEWYKTNYETGGHLELLT---MSEK-KYIREGVL-IIQNVGLNDNGRYVCIANNSMG-SERIELQLTVLIPITIHMMPQRVTVDLNHDTSILCGHP----TPTI-YWRKDGLII----RNTSHRMKIIQ-DKNSRLEINRLTRDDKGMYQCFA-KNDY--EMSQGTSEIRLGD--SSPHLIYKFIEQTMQPGPSVSLKCIATGNPTPHFTWVLDGFSL---PQNDRLVI--------GQYVTVHGDVISHVNISSVNVEDGGEYKCTAKNRVGSVSHSARLNIYGLPMVRPMNTIAAVAGHDLILQCPVAGYPIAFIVWEKDGQLLPVNRR-QEVS---PN-GTLVIRKVDNLSDGGLYMCMAKNKQGHHDSKTVQIEVKPPRWSLPP-ENHQGPQGAIKYSMDCQAEGNPTPTVTWRKGIG-KRP---GTYHDII--DN-NSDIKIYPNGSLIIEKLGEEHEGYYVCEAFNGIGTGLSKRIYLTVNAPPHFYSKHKNQTSKLGSSVVLKCEVTGDRPIKIVWR--KS------GLTMDGTASDYRHSIKELNSTE--GIISELLIFTTLREDSGQYYCIATNSFGRDEMIMQLFVQEPPDFPRNIHVIEKGSRFVKLGWVLSQD------GNSPILQCIIEYKVN----QVSVLISSLRPAVTYQFRLFAENELGKSLPSDVLEITTESEVP--SGAPRNVQTSALSATELHVKWDSPERELWNGEILGYH-VGFETFL--TDLKKFTKYSIVVQAYNALGPGPTSNEALALTLEDVPSASPQDIRCAAFTSQSLQVSWNSVPDTQLHGHLKGYKVMWENEDF----------EEMDKPMTKITTALSAVIHGLQKFTNYSVQVLAFTNAGDGVASPPLQCLTNEDVPEVPRAIKAVISNPTSIIVSWLPPSRTNGILINYNLQEEEGLNKRLQYEFTVAASTKVGESPRTSPVILSPNTE--VRAAI-YSFGITVTQPWKSDARLSCKFVGKPEPLLHWKRWS--HP--IEP---SSRFKIMNDGTLQIIN-LIRNDSGNYSCQVENQHG-FDSITYHLQVQIPPSAPLLHATSATKTSLNVQWKQGD-NGGALIRGYYLHYK--------------KSKGDWKSIKIGRQQSNYLLNDLHCGTAYQIYIQAYNSIGKGEKSSIISATTDGRKPIKISK--EEFL-LPNTTFVLLFLDKWLNNSCPITYFELNY-RRKD---ETNWTLVSNSLIKQKY--------YTLGNLQPGTEYVINVKAHNNAGSIESEYKFYTLQNIG---AASPSI-YPYATFQL
R.nor_DSCAM1_ LYFVNDSLQHVTFSSSVG-VVVPCPAAGSPSAALRWYLAT------GDDIYDVPHIRHVHANGTLQLYPFSPSAFNSFIHDNDYFCTAENAAGKI-RSPNIRIKAENRFFI-TSHGGLYISDVQKEDALSTYRCITQHKYSG-ETRQSN-GARL-------SVTDWL-------KDGRPLP---ADSR-WAKRITGL-TISDLRTEDSGTYICEVTNTFG-SAEANGVLTVIDPLHVTLTPKKLKTGIGSTVILSCGSP----EFTI-RWYRNTELV-----LPGEAISIRG-LSNETLLISSAQKSHSGAYQCFA-TRKA--QTAQDFAIIVLED--GTPRIVSSFSEKVVNPGEQFSLMCAAKGAPPPTVTWALDDEPV---VRDGSHRT--------NQYTMSDGTTISHMNVTGPQIRDGGVYRCTARNSVGSAEYQARINVRGPPSIRAMRNITAVAGRDTLINCRVIGYPYYSIKWYKDALLLPDNHR-QVVF---EN-GTLKLTDVQKGMDEGEYLCSVLIQPQLSISQSVHVAVKPPRFVVQP-NNQDGIYG-KAGVLNCSVDGYPPPKVMWKHAKGSGNP---QQYHPVP--LT--GRIQILPNSSLLIRHVLEEDIGYYLCQASNGVGTDISKAMFLTVKIPAMITSHPNTTIAIKGHAKELNCTARGERPIIIRWE--KG------DTVIDPD-RVMRYAIATKDNGD--EVVSTLKLKPADRGDSVFFSCHAINSYGEDRGLIQLTVQEPPDPP-ELEIREVKARSMNLRWTQRFD------GNSIITGFDIEYKPT----INQANIVDLHPASVYSIRMYSFNKIGRSEPSKELTISTEEAAP--DGPPMDVTLQPVTSQSIQVTWKAPKKELQNGIIRGYQ-IGYVYTL--DNLKKFAQYGVVVQAFNRAGTGPSSSEINATTLEDVPSQPPENVRALSITSDVAVISWSEPPRSTLNGVLKGYRVIFWSD------------GEWGEMQNVTTTRERVELRGMEKFTNYSVQVLAYTQAGDGVRSSVLYIQTKEDVPGPPAGIKAVPSSASSVVVSWLPPTKPNGVIRKYTIFRIAHLNRGQQYLLWVAAVTSAGRGNSSEKVTIEPAGK--APAKI-ISFGGTVTTPWLKDVRLPCNSVGDPAPAVKWTKDSEDSAIPVSL---DGHRLIHTNGTLLLRA-VKAEDSGYYTCTATNTGG-FDTIIVNLLVQVPPDQPRLTVSKTSASSITLTWIPGD-NGGSSIRGFVLQYSV-------------DNSEEWKDVFISSSERSFKLDSLKCGTWYKVKLAAKNSVGSGRISEIIEAKTHGREPSFSKD--QHLFTHINSTHARLNLQGWNNGGCPITAIVLEY-RPKG---TWAWQGV--RANSSTE--------VFLTELREATWYELRMRACNSAGCGNETAQFATLDYDG---STIPPLGDDKATIPV
S.pur_DSCAM_ PQFYQVPPSVVAFATTQG-GRLTCSAIGDPTPVVRWVMAA-----DGSAVQNIEHSRIADGNGTLSFPPFSSKEIIPEVHDGVYRCIATNRIGSI-RSPDIRVNAEGRFSV-LPSGELHIRDVRDRDA-GQYRCTVRNRLTN-NNKVSP-PAVL-------HVAEWT-------KDGVPVT---PGDS-RSLRGGNL-LLSNVQLENAGRYDCEAVNDLG-AVSTTRNVIVRDSIAVYFYPQKRSVDVGAFATFNCGYP----IEQV-TWYKNAQPL-------DGDDRVTV-YENGTMVVGGMRRDDRGMYQCVA-SNSW--QTQEATMQLSLGA--AKPIMLAHFTNQTLQPGPNLQLSCTVAGNPTPDVTWLRDGLPI---PTDPRYTF--------NDVINEDSDVISYLNISRLVSEDGGLYRCEATSELGAVQHEDRINVIGRPLVRPLPDVIAIDGTDVSIHCHVVGFPITSITWYKGLTTLPSSMR-HNVF---PN-GTLVIADVTSYGDGGEYTCVASNARGDRSASDMDLIVKPPRFVVEP-HNTAVVLN-HTVVIACMANGKPNPDVQWKKAPGPITT---TNFRDLP--DD--PRFEMQENGSLVIREARVEDAGYYLCHISNSVGME-SKTATLTVFVPATFEQQQQNVTVELTESITLECIATGHQPLEIMWS--KN------DVPFNRL-TTARYDIETVTDGD--SVLSSMTIFSAVRDDTATYICLAQNLHGADEHVIQLWVQEKPEPPTDLHVVNKTSRGVLLSWQPSFD------GNSPVTGFTLEYKADLI--GYQYSIKHLHPAYTYHVRIFAFNAIGISDPSKEILFDTEEEDAWQTGLPQEHVPADLIGYQYSIKHLHP-AYTYHVRIFAFNAIGISRTL--TNLKKFTRYTIQLRAYNRVNVGPWSPQQFVTTLEDVPSEAPHDVSARSVGSTSIMVFWNAPDQVSLNGILQGYRVYYRPNEGFFLSNISFS-EDELDYQIYETTELFAELHNLQKFTNYSLSVVAHTRVGEGVRSEEKIVRTEQDVPEAPADIKAHAASPTSIMVSWLPPLYLNGIITHYHLNLVEDLQTDYEYDFWVKASTIAGQGESSRIATEIPMSR--VPARI-MSFSTTLMTPWKRGVTLDCLPVGDPVLTVEWKKNR--LPNVLKP---DGRIDILENGSLVIQS-VQSTDAGNYTCRAINEYGSSDSITVRVQVLAPPNPPQLTIGSTSNNAIKVNWRSTG-NGGSSIVAFQLLYQR-------------THEQTWERFDVNASLRSFRATDLLCGTGYRFYITARNKLGVGKPSDILSVSTQGEIPIPPST--DKIVPFTNASSITLVLASWQSGGCPIESYSIQY-QVLG---VDDWENIANNLPGNTRD-------YTVDDLRPLTWYQFRVTAVNTAGPSVYPFRVSTVAFSG---SGTAPLADPYATFDY
T.cas_dscam-hv_ PVFVREPPNRIDFSNTTG-AVVECSAHGNPTPDIIWVRSD------GTAVGDVPGLRQVLANGNLVFPPFRAEDYRQEVHAQVYVCLAKNSVGSV-HSRDVNVRADSKYLV-LPSGELHIRDVGPEDGYKSYQCRTKHRLTG-ETRLSATKGRL-------VIT-WYKF-VEGTTRKQAVT---LNDR-VKQVAGTL-IIREAKVEDSGKYLCVVNNSVG-GESVETVLTVTAPLKAKIEPQVQTIDFGRPATFTCGNP----IKTI-SWLKDGHPI--------------D-HNEAVLRIESVRKEDKGMYQCFI-RNDQ--ESAEATAELKLGGRFEPPQIRHAFNEETVQPGNSVFLKCIASGNPTPEITWELYGRRL---SNSERNQI--------GQYVTVNGDVVSHLNITAIHTNDGGLYRCVASSKVGSADHSARINVYGLPFVRSMEKQAIVAGGTLIVHCPFAGHPVDSVVWERDGRQLPINRK-QKVF---IN-GTLIIENVERASDQATYDCVAKNSQGYSARGSLEVQVMPPRWILEP-TDKAFAQG-SDAAVECKADGFPRPVVTWKRATG-VSP---GDYKDFK--PN-NPDIKV-EDGTLTINNIQKTNEGYYLCEAVNGIGSGLSAVIQISVQAPPQFDIKLRNQTSRRGDPAVLQCEAKGEKPIGILWN--IN------NKRLEPK-GDNRYTIREEILAN--GVLSGLSIKRTERSDSALFTCVATNAFGSDDTSINMIVQEVPEVPYGLKVLDKSGRSVQLSWVAPFD------GNSPITRYMIEYKGD----QTEAGVFTLRPATTYHIRIVAENEIGSSEPSETVTIITAEEVP--GGPPTSIRVETNDQHSLVVYWKPPAREEWNGDILGYY-VGYEHHLKISNLKTYTQYSVVVQAFNKVGAGPLSDDIKAYTAEGVPEQPPDKATCTTLTAQTIRVSWVSPPLTAANGVIKGYKVIYGPDTW----------F--NTKDTKITAASETILHGLKKYTNYSMEVLAYTSGGDGVRTTPIHCQTEQDVPEAPIAVKALVMSTDSILASWKPPVEPNGIVEYYTVYQAKNLDSNLKYEFWVTAATTIGEGQPSKKVTVSPSAS--VPAKI-ASFDDTFTTTYKEDVTLPCLAVGLPPPVITWKIKG--VQ--FTT---SDKIRQQPDGSLFIRD-VSRNNAGEYSCHVENDYG-QDSVTHQLIVNAPPHAPQIALTSTTTNSLTFKLKPHE-SDVEPIHGYTIHYK--------------PEFGDWETVQIGPTVEKYTLEKLLCGTRYQVYAKAYN-IGTGDPSDTLNPRTRGEKPIVPSA--EKFI-EVSSNSITLHLSAWSDGGCPMLYFVIEH-KKRT---STEWIQVSNNVKLGQN--------FVLLDLDPACWYHLRVTAHNNAGFNVAEYEFATLTVTG---GTIAPI-CPYATFHL
T.cas_dscam2_ PSFIMEPPPKLEFSNSSG-GWLDCSASGNPQPSIDWLSVD------GTSVGDVAGIRKVLRNGTLFLQPFPAAAYRQDIHSTVYRCVASNSVGRI-ISRDVQIRADGKFHQ-LPSGELLIHNLEFSDQFPTYRCRTMHRLSR-QVIVSS-PANV-------RIIEWY---ALSGVESNLMV------R----------AHYKAGFFPAGIYRCTASNAGG-EASADVRLVVATALHVEISPPMLTVHMGGTAEFRCSSN--DGPHLL-TWYKDGRQL-------PSTGR----GSSETLVINNVGREDRGMYQCIVRRSEG--DTSQASAELQLGD--APPILLYSFIEQTLQPGPAVSLKCSASGNPTPQITWTLDGFPL---PSHGRFVI--------GQYVTVHGDVISHVNISHVMVEDGGEYTCTAENRAGKSSHSARLNVYGMPYIRLIPKVTAVAGETLQLKCPVAGYPIEEIHWERSGRELPDDLR-QKVL---KD-GTLIIHPVEKKADSGVYTCWARNKQGHSARRSGEVSVIPPRWEVEP-VDVSVERN-HQVSIHCQAKGVPTPIVTWKKAIA-GKS---GDYEEVK--DH--THTRLLGNGTLILQHVKEDREGYYLCQAENGIGPVIGKVIQLRVNSPPYFAAPSRLVTVRKGDTAFLKCDVNGDKPISVIWL-RGS------KNELNPS-SNYRASVKQDVTPD--GVVAELQIINTQSSDSGTYFCQASNMYGKEQQLVQLLVQEPPSNPKELEATMISSRSVALKWQHKSG------NTDEVFKFIVEVRPT----TFTALVENLSPATKYSFRVFAVGSAGKSPPSPELEIRTEPQRP--AGAPLNLAVRALSSTELIVTWTPPSAELRHGDIQGFN-VGYELLL--GGLEKYARYSIVVQAFNEVGTGPLSDSVSTQTMEDVPDMPPEDVRCAALTSQSLQVSWQPPPTEHCNGLLQGYKLTYEPDNW----------RGNDEMETRKTTALTTVITGLKKFTNYSLQVLAFTKVGDGVLAPPTYCQTEEDVPGSPADIKVAVSSAQSLKLSWLPPLEPNGIITKYNLYEIKGIQAHIEYQFWVTASTRIGEGQSSKVVSQVATSR--VPARI-ISFGGTVIRPYKTSVSFQCESVGNP--KREWLRGE--KI--LKGGA-NANQQLLDTGELILAN-LQLIDSGNYTCQVDNNQG-SDKITYHLVVQVPPSAPLLYVSSATSSSILLNWKIGN-DGGAPVSGFTLNYR--------------KEHGDLDEVHLSRHAISYELRGLSCGTTYHLYLTAHNIVGSSPASHSLQARTQGHPPGVPPA--SSFI-TPNSTSVLLRLHVWPDNGCPILYFILQY-RKAS---SSQWILVSNALKPQKR--------TSITGLTPATKYVVKLEAHNIAGFATEEFVFMTLTKDG---GAPPLI-SPYATFQL
T.cas_dscam3_ ?????????????????????????????????????????????????????????????????????????????????????????????????????????????????????????????????????????????????????????????????????YS---ITRG----------LLTR-FEPSQDIL-HIRRLKSEDAGRWTCKVSNNFG-EQRLDIHLTVTAHLSVHVLPQLQVINSGESAIFNCGSP----VGRI-LWFRNGEPL-----LTDGNRKVKL-LSPLVLAVYGVTRHDRGMYQCVV-RNDR--ESAQGSAELRLGD--TIPELQYTFIEQAMRPGPQVSLRCSASGSPPPQFRWLLDGEPLSDISSGHRYAI--------SQYVDQNGDVISHLNISNVRVEDGGLYSCRALNSLGSTEHSARLNIYGPPFIRSIGPVKAVAGADITLHCPYSGYPIGSVRWERHGQELPLDLR-HRLG---EE-GSLTISRLDPATDSGFYACFVTSRDGEVARREIQLIVNTPQWVTEP-QDVSVLLG-NPVLVGCSAKGFPEPQITWLKGQG-KTS---TDYQPLL-NIH--SRATLLANGSMWIESVSPQDEGYYLCRATNGIGSGLTKVIYIGVNEPARFDVPAKNVSVKRGNAANLLCHVYGDIPIEVLWT--FN------GNRLDV--NTYRYTASSTNTEN--GVKSQVTIGRTDREDSGVYKCLAENTFGRSEHIINLAVQERPDPPSMLEVIEVASRSVRLSWRRPFD------GNSPVIGYLVQYQ------QETAVIGGLLPARVYTMRLLAVNSIDQSAFTEAVIVKTQEEEP--SEAPKDVRVESVGPGELFLTWAVPARESWNGELLGYI-VSWKLQL--TGLRKFTRYDINVRAFNSISTGPASPTVIGTTKEGVPEAPPQNIACSQISSQSMKISWTPPPQTLHGGLIQGYKVYYRPENV----------DIPTTGEVKRTSSTETYLHTLFKYTNYSIKVLAYTGAGDGLMSTPLYCVTEEDLPGPPADIKAAALTGESILVSWLPPSKPNGRISHYTVYEVRNLVEHQLYEFWISATTSIGEGEPTAIVAQATNSR--APSRI-ASFSQTIKKPIKSKILLPCLAVGNPTPRTRWIHRE--KP--ITF---SSFYEITSEGHLNIHS-ADQSLSGNYTCSAKNLFG-DDNITYTLMVLMPPSAPILEVQFSTSRSIRLHWTQPE-DGGSIIQ-----------------------------------------DNLRCGSIYHIYLLAHNRVGNGSPSPILTVNTKGGAPLLPKE--EELI-STNATTLQLNLYNWPDGGCPILQFSIEY-RIYG---TKKWNLISNSILDEK---------ILIQNLSPATWYQLKITAKNDAGKMTGHFNCATTTLGG---GKIPL--APYATFSV
