# Supplementary material for: The evolution of Dscam genes across the arthropods
Source: BMC Evol Biol. 2012 Apr 13;12:53. doi: 10.1186/1471-2148-12-53 (PMC3364881; doi:10.1186/1471-2148-12-53)
Supplement: Additional file 16 — Nucleotide alignment of all arthropod Ig2 variants. [file 1471-2148-12-53-S16.TXT]

>I.sca
---GTGCAGCACCCGTACAAGCCCCAAGTG---TTCGACGAATTCGTCATCTCGGGCAACACGGCCGTGTTCCGCTGCAG
TGTCCCGAGTTTCGTAAAGGACTTCGTGGACTTTGTTTCCTGG---CACAGG---GACGACGGCCTG---ACCATCACAA
GTACATCTGACAGAGGTAAT---------TCT---AATTTT---------
>B.mor_8
GTGGTACAACAGAATTATGAGCCACGTGTA---ACTGACGAAGACATTTTACGTGGAAATTCCGCGATTATCAAATGTAT
AATACCGTCGTTTGTTGCCGACTATATTCAAATACTCGAATGG---GTACAG---AGCGAAGAATCT---ATT-------
--------TCTGTTCCGAAT---------ACA---AATTCT---------
>D.pul_7
GCCGTGTGGCAGGATTACGAAGTTCGTGTC---AATGACGAATTCGTCCTGCGTGGGAACGCCGCACTGCTGAAATGTTT
GGTGCCGTCGTACGTGAGCGACGTGGTCCAGATAGAGTCGTGG---ACGTCG---AGTCAGGGCGAG---GTG-------
--------TTTGGTGGCTCT---------------GATTGG---------
>B.mor_7
GCGGTTCTTCAGACGTATGAAGCTAGAGTA---AATGACGAATTTGTTCTCCGCGGCAATACTGCGATACTTAAATGCAT
CGTACCATCCTTCGTTGCTGACTTCGTCCATGTTGTGGCATGG---ACCATG---GATAATGAAACT-------------
--------GTATCTTCAGAG---------GAAGATGAAATA---------
>D.pul_8
GTTGTGAGCCAGTCGTACCAGGTCCATGTG---CACGATGAGTACGTGTTGCTAGGCAACGCTGGGCTTCTCCGATGCTT
GATCCCGTCGTTCGTCAGCGATTTTGTCATCGTCGACACTTGG---GTGGGA---GATGATGGGACT-------------
--------CACATTACGGCC---------GAC---AGCCAC---------
>A.gam_12
GTGGTCCACCAGTACTACCAGACGCGACTG---ACGGATGAGTTTGTGCTGAACGGCAACGCTGCCATCCTGAAGTGTTT
GATCCCGTCCTACATTTCCGACTTTGTGTTCGTGGACGCCTGG---TTGACG---GATGAGGGTGAA---GAG-------
--------TATCTTCCCGTC---------ACG---GATGGT---------
>A.pis_14
GTTGTGGAACAATCATATCAACTTCGGGTT---AATGATGAGTTTGTACTCAAAGGAAATACAGCAATATTAAAATGCAT
AGTACCCAGTTTTGTTGGAGATTTTCTTGAAATTATAGAGTGG---GTGTCC---GAGTCTGGAGAA---TCT-------
--------TACATTATTAAT---------CAA---CTCTAT---------
>A.gam_11
GTTGTACATCAGCACTATCAGATCCGGGTG---AACGATGAGTTCGTGCTGAACGGCAATGCGGCCATCCTGAAGTGTCT
GGTACCGTCCTTTCTGCAGGATTTCATTACCATCGAGTCCTGGGACATTGAC---GATCAGACCGTA-------------
--------ATGATCGATGCG---------GAT---GAATCG---------
>A.pis_13
GTGGTAAATCAGCCTTATCAAACTAGAGTT---ATTGACGAATACGTGCTATTAGGAAATTCTGTAGTTTTGAAATGCCT
CGTTCCCAGTTTTGTAGCCGATTTTATTCATGTGTTAGGATGG---GTGGAC---GATAGTGGAAAC---AAT-------
--------ATCGGACCAAACATTGATAAACAG---GGTACA---------
>A.mel_6
GTGGTCCAGCAATTCTACGAGACGAGGGTC---ATCGACGAGTTCGTCTTGCGCGGCAACACGGCAACCTTGAAGTGTCT
GGTGCCGAGCTTTGTGGCGGATTTCGTAGACGTGATCGAGTGG---TTGGCCGTCGAGGACGGATCC---ACG-------
--------TACTCTGCCAACAGCCAAGAAGAA---AAGGGT---------
>D.mel_10
GTTGTCCACCAGTTCTACCAGACACGGGTC---ATCGATGAGTTTGTGCTGCGTGGCAACTCCGCCACCTTGAAGTGCTT
GGTGCCCTCGTTTGTGGCAGACTTCATCGATGTCGAGGGTTGG---ATCGAC---GAGGAGGGCGTG---GAG-------
--------ATCCTGCGGCCCCTCCCGGACGAC---TCCGTT---------
>D.moj_10
GTTGTGCATCAGTTCTATCAGACACGCGTC---ATCGATGAATTTGTGCTGCGCGGCAATGCAGCCACGCTCAAGTGTCT
GGTGCCCTCGTTTGTGGCCGATTTCATAGATGTTGAGGCCTGG---CTAGAC---GAGGAGGGCGTC---GAA-------
--------ATTGTTCGCCCTCTGGCCGACGAG---TCCATG---------
>P.hum_8
GTGGTTCAACAGTTCTACCAGAGCCGCGTT---TCCGACGAATTCGTTCTTCGCGGGAACACGGCCATATTGAAATGTCA
GGTTCCGAGTTTCGTGTCGGATTTTATTGACGTCATCGGTTGG---GTTTCT---GACGAGGGAGAT---ACT-------
--------TATTTAAAAGAC---------GAC---GCCTTT---------
>A.gam_13
GTGATCCATCAGTTCTACAATACTCGCGTG---ATCGATGAGTACGTGCTGAATGGTAATGCAGGCATCCTGAAGTGTCT
GATACCGTCGTTCGTGTCGGACTTTATTAGCGTTACCGGCTGG---TTGGCC---GACGATGGCACG---GAG-------
--------ATTGAAATGGAT---------GAT---TCCACC---------
>T.cas_7
GTCGTGAAGCAATTCTATCAGAGTCGCGTC---ATCGACGAGTTTGTCCTCAAAGGCAACACTGGCATTCTCAAGTGTCT
GGTCCCGAGTTTCGTCACAGATTTCGTCCAAGTGGAGGCCTGG---CTGGCA---GACGATGGCACT---GTG-------
--------TTCGCTTACGAT---------------CCCACT---------
>B.mor_11
GTAGTCACACAAGCCTACACGGTCAATCTT---ATGGAAGAAAGTGTTTTGCGTGGGAATGCTGTTGTTCTGAAATGTCA
TATTTCGACATTTGTAACAGAGTATGTTAGTGTGTCGTCTTGGATTGTGTCA---GAAGAAGACAAG---AACGATTTAG
AAATCAAAGCAGAACCTAAC------------------------------
>B.mor_10
GTCGTATCACAAGCGTACACAATCCATTTA---GTCGAAGAGAACGTATTACGAGGAAATGCTGTCATTGTAAAATGTCT
CATTCCAAGTTTCGTCACAGAATATGTTTTCGTGGCTTCGTGG---ATAATT---TCGGAAGATGAT---AAT------A
AAATTGAAATTACAAATAAC------------------------------
>B.mor_14
GTAATATCTCAAGAATACGACGTCAAATTT---TGGGAAGAATATGTTTTGCGGGGAAATGCCGCTATCCTGAAGTGTCA
AGTTCCTAGTTTTGTATCTGAATATGTCTCAGTTTCTTCTTGG---ATTATT---TCTGAAGATCAA---AAAGAGCAAG
AAATAAAAATTAATGAAACT------------------------------
>B.mor_13
GTGGTATCGCAGTCTTATACTGTCAACCTA---TGGGAAGAGAATGTTTTGCGGGGAAACGCTGCTATATTGAAATGTCA
AATACCAAGCTTTGCCACCGAATATGTAACGGTTACTTCTTGG---ATTATC---TCCCAGAATGAT-------------
--------GTTGTAGAAACT---------GAA---ATTAAT---------
>B.mor_12
GCCGTATCTCAGGCTTATACCGTAAACCTA---ATGGAAGAAAACGTGCTTCGCGGTAATTCGGCTGTACTAAAATGTCA
TATACCTAGTTTTGTCTCGGAATACGTGACTGTGACATCCTGG---ACTATA---TCGGAAAAAAAC-------------
--------TATCCAGATATC---------------GAGATA---------
>B.mor_15
GTGGTGTCACAGTCATATGCTGTCAATTTA---ATGGAAGAATACGTCCTTAGAGGGAATAGTGCTATACTTAAATGTCA
TATTCCGAGCTTCGTTTCCGAGTATGTCTCAGTTATATCATGG---ATTGTC---AGTGAAGGTGAA---GAA-------
--------CAACTAGAACTT---------GAT---TCTAAC---------
>T.cas_9
GTTGTTTCGCAATCTTACAACGCGAATGTG---ATGGACGAAAGCGTCCTTAAAGGCAACACGGCCATCTTCAAGTGCCA
CATTCCCAGTTTTGTCAGCGACTACGTTTCGGTCGTGTCCTGG---CTGCAG---GACGACAATAAT---GAA-------
--------ATTGTCAACAAG---------GACGATCGTTAC---------
>A.pis_17
GTGGTCAATCAACTTTACACAGTTAATGTA---ATGGATGAATCTGTTCTTCGTGGAAATACTGCTATATTGAAATGTCA
CATCCCTAGTTTTGTATCCGATTATGTGTTTGTGTCTAGTTGG---ACTTCA---GATGGTGGTGAT---GAG-------
--------TATTCAATTAAT------GCAAATCATGCTTAC---------
>P.hum_9
GTTGTCACGCAGAGATACGAAGTTAACGTT---ATGGACGAATACGTACTCCGAGGCAATTCGGCCATATTAAAATGTCA
CATACCAAGTTTCGTGGCCGATTATGTTTACGTATCGGGTTGG---GTCGCG---GATGATAACACG---GTG-------
--------ATAACACCCTTA---------TCA---CCCTCG---------
>A.mel_8
GTTGTCGGGCAGCGGTATGCAGTGAACGTG---ATGGACGAACACGTCCTTCGGGGGAACGCCGCAATTATCAAGTGTCA
CATACCGAGCTTCGTCGCCGAATTCGTCGAGGTTGACTCTTGG---ATCGAA---GACGAGACCATT---GAA-------
--------ATATATCCTAGC---------ACC---GATTAC---------
>D.mel_12
GTTGTGCCACAATCATACACCGTCAATGTC---ATGGACGAGTCCATACTGCGAGGCAATAGCGCCATCCTAAAGTGCCA
CATTCCCAGTTTTGTGGCCGATTTCATAGTGGTCGATTCGTGG---GTGGAG---GACGAGGAGCGA---GTT-------
--------ATCTATCCCCAG---------GAG---GATATC---------
>D.moj_12
GTTGTGCCACAATCGTACAGCGTCAATGTC---ATGGACGAGTCCATTCTGCGCGGCAATAGCGCCATTCTCAAATGTCA
TATACCCAGTTTTGTTGCCGACTTTATTGTGGTCGATTCGTGG---GTTGAG---GACGAGGAGCGT---GAG-------
--------ATATATCCGCAG---------GCC---GATGTC---------
>D.pul_1
GTGGTGTTGCAATCGTATTCGACGTACGTG---TCGGAGGATCACGTGATCCTGGGCAACGCGGCCGTCCTGCGCTGTCA
CATTCCGTCTTACGTTGCCGACACGGTCCACGTTGACCACTGG---CTCGTC---GACGATCACCTC-------------
--------ATCTCTTCCACA---------------TCCAAC---------
>A.mel_7
GTGGTCGCCCAATACTTCGAGGTTCAGGTT---TACGATCAGTTCGCGATCCGCGGGAACGCGGCGATTTTCAAGTGTCA
GGTTCCATCGTTCGTCGCCGACCACGTGGACGTAGTGGGATGG---ATCGAT---TCGAACGGCGGC---AGT-------
--------TACGTGGCCGAT------GGACAG---TCGTAC---------
>D.mel_11
GTGGTGAAGCAGTTTTTCGAGTCGCAAGTC---TACGACGAGTATGTGATCAAGGGCAATGCGGCCATTTTCAAGTGCCA
GACGCCCTCCTTTGTGGCGGATCACATAGACATAACCGACTGG---ATCGAT---ACCGAGGGCGAG---GTC-------
--------TTCACGAAGAACATAACTGGTAGG---AGTCCG---------
>D.moj_11
GTGGTCAAACAGTTCTTTGAGTCGCAAGTG---TACGATGAGTATGTGATCAAGGGCAATGCAGCAATATTCAAGTGTCA
GACGCCGTCGTTTGTGGCGGATCACATCGATATTACCGATTGG---ATCGAT---ACCGAGGGCGGT---GTC-------
--------TATACCAAGAACATAACGGGTACA---TTATTT---------
>A.gam_14
GTTGTGAATCAATACTATGAGGCCCAGGTG---TACGATGTGTTTGTAATCCGCGGCAATACGGCCCTGTTCAAGTGCCA
AATACCGTCGTTTGTGGCCGATCATGTCGAGATCATTGAGTGG---ACCGCA---ACCGATGGCACT---AGT-------
--------TTCAAGAAAGAT---------GAA---ACGTTT---------
>T.cas_8
GTGGTTAATCAATATTACGAGGCGCAAGTT---TACGACGTGTTCGTAATCAAGGGCAACACCGCGGTCTTCAAGTGCCA
GATCCCGTCGTTTGTGTCCGATCATGTGGAGATCGTCTCCTGG---CAAGAC---ACGGCCAACAAC---AAA-------
--------TTTCTGCCTCCT---------GGTGACGATTAC---------
>A.pis_15
GTTGTGAGTCAATATTATGAAGCTCAGGTT---TATGATATGTTTGTAATTAGAGGAAATACAGCTATTTTTAAATGTTC
TGTACCCTCGTTTGTATCCGACTATGTTAATGTCGATTCATGG---GAAGCT---ACTAACGGTGAA---ACA-------
--------TATTTTACTCCA---------AATACAGATCAT---------
>A.pis_16
GCTGTAAATCAATATTATGAAGCAATTTTG---TATGATATGTTTGTCATCAAGGGAAACACTGCAATTTTTAAGTGTAT
TGTTCCATCATTTGTTGCTGATTATGTTTCTATTGTTTCTTGG---GAAGAT---ACTGTTGGAAAC---AAA-------
--------TATTTTGTATCA---------TCCGATAAAAGC---------
>A.pis_9
GTTGTTTTGCAAAATTATATTACTGGAGCC---GAAGACGAATATGTAATACTTGGTAACACTGCAGTGATTAAATGCAA
AGTGCCTAGTTTTGTAACAGATTTCGTTTCAATTGAATCTTGG---ATATCT---TCTGATGGTCAA---GAA-------
--------TACCGTCGTTTA---------AGTGATAGATAT---------
>A.gam_8
GTTGTGAATCAGTTCTATCAGACGGACGGT---GAAACCGACTATGCCATCCGGGGCAATTCCGCCATCCTGAAGTGCAA
AGTGCCTTCGTTCATTGCCGATTTCGTGCACGTTGAGGCTTGG---ATCGAT---AACGATGGCATC---GAG-------
--------TATCATAGCGGA---------GAGCAGGATTAC---------
>B.mor_5
GTCGTATCGCAGAATTACGTGACCGAAGCC---GAAAATGAGTACGTGATTAGAGGCAACGCAGCTATTGTTCATTGCAA
GATTCCATCATTTGTCAGTGACTTCGTCTATGTAGAATCTTGG---TTAATG---GACGATGGTGAA---ATA-------
--------CTTACAGAAAAC---------------AATACC---------
>A.pis_11
GTGGTAGTTCAAAATTATGTCACTGAAGCT---GAAAATGAGTATGTAATACGTGGTAACACCGCGATAGTTAAATGCAA
AATCCCCAGTTTTGTTGCCGATTTTGTCTCAGTGGATGCTTGG---ATTGCT---GACAATGATACT---ACT-------
--------TTTACTGCTCAT---------ACG---TTATTT---------
>A.gam_7
GTCGTTAACCAGTACTATCAAACCGGCTCG---GAAGACGAGTACATCATCCGGGGCAATTCGGCCATCCTGAAGTGTAA
AATTCCGTCCTTCATTGCGGACTTTGTGTTCGTCGAGACGTGG---CTCGAT---AGTGACGGGAAC---GAG-------
--------TACCACTATCAGGGTACCGACGAT---AGCAAT---------
>D.mel_8
GTCGTTTCACAGTTCTACATAACCGAGGCC---GAGAATGAGTACGTAATTAAAGGGAACGCGGCGGTGGTCAAGTGTAA
GATCCCATCCTTCGTGGCCGATTTCGTGCAGGTTGAGGCCTGG---GTGGAC---GAGGAGGGCATG---GAG------T
TGTGGCGCAACAATGCCACC---------GAC---GCCTAT---------
>D.moj_8
GTCGTCTCTCAGTTCTATATAACCGAGGCC---GAGAATGAGTATGTCATTAAGGGCAATGCGGCAGTAGTCAAATGTAA
GATTCCCTCGTTTGTGGCTGACTTTGTGCAGATCGAGGCCTGG---GTGGAT---GATCAGGGCGTC---GAA------T
TGTGGCGAGATAACTCAACA---------GGC---GCCTAT---------
>A.mel_5
GTCGTTTCGCAGTTCTACGTCACCGAGGCC---GAGAACGAGTACGTGATACGGGCGAACAGCGCGATCATGAAATGCAA
GATACCGAGTTTCGTGTCCGAGTTCGTACAGGTGGATCAATGG---GTGGCC---GACGATGGAACG---GTT-------
--------TACACGGGCGGA---------GAG---GATTAC---------
>P.hum_6
GTTGTCACGCAGTTCTACGTCACCGAAGCC---GAAAACGAATACGTCATACACGGTAATTCGGCCGTTATGAAATGCAA
AATCCCCAGTTTCGTCGCTGATTTTGTCAGCGTCATTGCATGG---GTATCG---GATGACGGAGAG---ACA-------
--------TACATTCACTCC---------TCA---GACGTT---------
>A.gam_9
GTTGTCAATCAGTACTACGTGACTGAGGCC---GAGAACGAGTACATCATCCGGGGCAATTCGGCTATTCTGAAGTGTAA
AATCCCTTCCTTCATTGCGGACTTTGTGTCGATCGATGCCTGG---ATCGAC---GATTCGGGCGAG---GAG-------
--------TACAACCAAGCG---------ACC---AATAGC---------
>T.cas_5
GTTGTCGCCCAGTACTATGTGACCGAGGCC---GAAAACGAGTACGTCATTAGGGGCAATGCGGCCGTTATGAAATGCAA
GATCCCGAGTTTTGTGGCAGATTTTGTGCAAATCGATGCCTGG---ATCGCA---GACGATGGCCAA---GTT-------
--CATAAGTACAACGACAAC---------AGT---AATTAC---------
>A.pis_1
GTTGTCGCACAGAATTACGAAATCGACGTA---ATTAAAGAATTTGCTATTAAAGGCAATTCAGCTGTAATGAAATGTCA
AGTACCTTCGTATGTATCTGACTTCGTACATGTTATATCGTGG---ATTACT---GAAGATTCAGAA-------------
--------TATATTTTAGGA---------TCT---GATTAC---------
>D.pul_2
GTCGTGAGTCAAGAATACGACACGGACGTC---AACAAAGAGTACGTTATCCGCGGCAACAGCGCTCTCCTCAAATGCCA
ATTCCCGTCCTTCATGGCCGACCATCTCCAAGTTGAATCGTGG---ATGATG---GACGACGGAACT---GTC-------
--------GTCACCCAATCT---------GAG---CTCTAT---------
>D.pul_3
---GTGAGCCAAGAATACGACCTGGATGCC---AGCAAAGAGTACGTTATCCGCGGCAACAGCGCCCTCCTCAAGTGCCA
ATATCCGTCGTTCATGGCCGACCATCTCCAAGTTGAATCGTGG---ATGATC---GATGACGGAACA---GTT-------
--------GTAACCCATTCT---------GAA---ATCTAT---------
>A.pis_3
GCTGTAAGTCAATATTATGAAGTTGACGTA---AATAAAGAACCAGTGATAAAAGGCAATTCAGTTGTAATGAAATGTGG
TATTCCATCATTTGTCGCCGATTTTGTTATTGTATTATCCTGG---AGTACT---GATAAGGGTGAC---AAT-------
--------TTTTACCCTGGA---------ATA---GATTAT---------
>P.hum_1
GTTGTGTCGCAATACTACGACATCGATGTT---AACAAGGAATACGTCATCAGGGGTAATTCTGCCATATTAAAATGTCA
AATACCTTCGTTCGTCGCTGATTTCTTGACGGTTATCTCATGG---CATTCG---GATGGTGGGGAT---GAT-------
--------ATACATCCGACT---------AGT---AATTAC---------
>A.gam_2
GTGATCGCACAGTACTACGATGTGGACGTC---AACAAGGAGTATGCGATCCGGGGCAATGCCGTCCTGATGAAGTGCCA
GATACCGTCGTATGTGGCCGATTTCGTCAAGATCGTCTCGTGG---CACACG---GACACCAACGAT---AGC-------
--------TTCTATGCCAACTCCACCGACGAG---GGTTTG---------
>A.pis_2
GTTGTTACACAGTTTTATGACACTGATGTA---AATAAAGCCTACGCGATTCGTGGAAACTCTGTGATTATGAAATGTGA
AACTCCGTCGTATGTCGCAGACTTCGTAACCGTTATATCATGG---CATACT---GATAATGGCAAT---GTA-------
--------TATTATCCAGGC---------GAT---GATAAT---------
>D.mel_2
GTCGTTTCCCAACACTACGAAGAAGATATA---CACAAGGCATTTGTCATCCGCGGCAATTCCGCCATATTGAAATGCGA
TATACCGTCGTTTGTAGCCGATTTCGTGAATGTTATATCCTGG---CATAGT---GACGAGAAAGAG---AAT-------
--------TTCTATCCAGGC---------ACT---GAATAT---------
>D.moj_2
GTCGTTTCGCAACACTATGAAGAGGATATA---CACAAGGCGTTTGTCATACGGGGCAATTCGGCCATATTGAAGTGTGA
TATACCATCGTTTGTAGCCGATTTTGTAAATGTTATCTCCTGG---CATACC---GATCAGGAAGAG---AAT-------
--------TTTTATCCAGAC---------ACT---GAATAT---------
>A.gam_1
GTCGTTTCGCAGTACTACGAGGTGGATGTC---AACAAGGAGCACGTCATACTGGGCAATTCGGCCATCTTCAAGTGTCT
GATACCGTCGTTTGTGGCCGATTTTGTCGACGTCGTTTCGTGG---ACCAGC---GGCGACGATGAG---GAG------G
AAACGCATGTCTACTCGGCC---------GAC---GCTTAC---------
>B.mor_1
GTGGTCGCACAGCAATACGATACCGACGTC---AACAAGGAATACGTAATATTGGGGAACAGTATCTTGCTTAAATGTCA
AGTTCCTTCCTTCGTGGCTGATTTTACTGAAGTTCTATCCTGG---CATACG---GACCATAACGAA---GAT-------
--------TTTTTTCCCGGA---------GAA---AACTAC---------
>D.mel_1
GTGGTTGCCCAGTACTACGAGGCGGATGTT---AACAAGGAGCACGTTATAAGAGGCAATTCGGCGGTCATCAAGTGTCT
GATTCCATCCTTCGTGGCCGATTTCGTCGAAGTGGTGTCCTGG---CACACC---GATGAGGAGGAG---AAC-------
--------TACTTTCCGGGC---------GCG---GAATAC---------
>D.moj_1
GTTGTTGCGCAATACTACGAGGCCGATGTG---AACAAGGAGCACGTGATTCGTGGCAATTCGGCGGTTATCAAGTGTCT
GATACCCTCGTTCGTGGCCGATTTCGTTGAGGTTGTCTCCTGG---CATACC---GATCAGGAGGAG---AAC-------
--------TACTTTCCGGGC---------ACA---GAATAT---------
>A.mel_1
GTGGTGGCGCAATACTATGACACGGACGTG---AACAAGGAGTACGCGATCCGTGGGAACAGTGCCATTTTGAAGTGCGT
CGTCCCGTCGTTCGTCGCCGATTTCGTCAAGGTTTTGTCCTGG---CACACC---GATCAGGGAGAG---GAG-------
--------TTCGTGCCCGGC---------GAC---GATTAC---------
>D.mel_3
GTCGTTGCCCAATACTACGACACCGATGTA---AATAAGGCCTATGTAATACGCGGCAATGCGGCGGTTCTGAAATGCGA
AATCCCCTCCTTTGTGGCCGATTTTGTGAGCGTTGTCTCCTGG---CACACC---GATCAGAACGAG---GAC-------
--------TTTCTGCCAGGC---------AGC---GAATAC---------
>D.moj_3
GTCGTTGCCCAATACTACGATACCGATGTA---AATAAGGCTTACGTGATACGCGGCAATGCGGCAGTACTCAAGTGTGA
GATACCCTCGTTTGTGGCCGATTTTGTTAGTGTTGTGTCCTGG---CACACG---GATCAGAATGAG---GAC-------
--------TTTTTACCAGGC---------ACT---GAATAT---------
>T.cas_1
GTGGTGGCTCAGTTCTACGACACCGACGTC---AATAAGGAGTATGCGATTCGGGGGAATGCCGCCATCCTCAAGTGCCA
AATACCCTCGTTTGTGGCGGATTTTGTCAGTGTTGTTTCGTGG---CATACT---GATCAGAACGAG---AAT-------
--------TTTTATCCGGGC---------GCG---CCTGAC---------
>D.pul_5
GTTGTACAATCGAGTTACGTCGTCGAAGTC---AACAACGAGCACGTCATCCTCGGCAATTCGGCTATGCTGAAATGCAC
GATCCCTTCGTTCGTGACGGATTTCGTTTACGTGGCCTCCTGGACGATATCG---GACGAGCGAGGA---GAA-------
--------CTCGCCAATCTC---------GAT---ACCCAGTCAACG---
>D.pul_4
GTGGTGCACCAGACATACCAGACAGACGTC---AACCTGGAGCACGTCATCCGCGGGAATAGCGCCGTGCTCAAGTGCAG
CGTTCCCAGTTTTGTCGCCGACTTCGTCACCGTCGATACCTGG---CTGGTA---GATGACAATCAC-------------
--------GTCGTTCACGGC---------GAC---ACTTTT---------
>A.mel_4
GTCGTCACGCAGCCGTATCAGCCGGAAATT---CTCACCGAGTACGTGATCAGGGGGAACAGCGCGATATTGAAGTGCAG
CATCCCGAGTTACATAGCGGAGTTCGTTACGGTCGAGGCGTGG---ATCAGG---GAGGACGGAGAA---GTG-------
--------TACATACCGGAG---------GAT---CCAGCC---------
>P.hum_7
GTTGTCACGCAACCCTACGAAGCGGAAGCG---GATAACGAATACGTCATAAGAGGAAATACAGCGATAATGAAATGCGA
AGTCCCGAGTTTCGTAGCCGATTTCGTAACCGTCGAAATGTGG---ATGGAC---ACAGACGGAAAC---ACA-------
--------TATTACCAAAAT---------TCC---GATTAT---------
>T.cas_6
GTCGTCGCCCAATCCTTCGAAGTGGAAGCC---GACAACGAGTACGTCATCCGCGGCAACTCGGCCGTGATGAAATGCGA
AGTCCCTTCGTTCGTTTCAGATTTCGTCCAAGTCGAAAACTGG---CAGGAC---TCCAACGGCAAT---ATG-------
--------TACTTGCCGGGG---------GAC---GACTAC---------
>B.mor_6
GTGGTATCACAGCCCTTTGAAGCCGAAGCC---GATAACGAATATGTAATTAGAGGGAACTCTGCTATTATGAAATGCGA
AGTGCCCAGTTACGTCTCTGACTTTGTTTATGTCGAGATGTGG---ATGGAC---AGCGAGGGTGGC---ACT-------
--------TATCAGCCCGGT---------GGA---GATGTT---------
>A.pis_12
GTTGTTCATCAGTCGTATGAAGTCGAGGCT---GATAACGAGTACGTCATCAGAGGTAATAGCGTCATTATGAAATGTGA
AATACCAAGTTTCGTTGCTGATTTTGTTTCGGTAACTCATTGG---GTTGAC---TCCACTGGAAAT---TCA-------
--------TATTATCACGAT---------AAT---GATTAT---------
>D.mel_9
GTGGTCATCCAAAGCTATGAATCGGAGGCG---GACAATGAGTACGTCATTAGGGGCAACTCTGTGGTGATGAAGTGCGA
GATTCCCTCCTACGTGGCCGACTTCGTGTTCGTCGATCTCTGG---CTGGAC---TCGGAGGGTCGC---AAC-------
--------TACTATCCGAAC---------AAT---GCCGCA---------
>D.moj_9
GTTGTCATTCAGTCCTATGAATCGGAAGCT---GACAATGAATATGTTATTCGCGGCAATTCCGTAGTTATGAAATGTGA
GATTCCCTCGTATGTGGCTGACTTTGTTTTCGTTGATCTCTGG---CTGGAC---TCAGAGGGTCGC---AAT-------
--------TACTATCCCAAC---------AGT---GACCAG---------
>A.gam_10
GTGGTAATTCAAAGCTACGAAGCGGAAGCG---GATAACGAGTACGTCATTCGGGGCAACTCGGCCATTATGAAGTGCGA
GATACCGTCGTTCGTGTCCGACTTTGTCGCCGTCGATCTCTGG---TCCGAT---TCCGATGGGAAC---GAA-------
--------TACTATCCGGGC---------GCA---GAGCCA---------
>A.pis_5
GTTATCGGAGAACCGTATAGAAGTGATGTT---AGCCCAGAATATGCGATCAGGGGAAACTCGTTATTATTCAAATGCAG
TATTCCGCCTTTTGTAGCAGATTTTGTTAATGTAATTTCTTGG---ATCGAT---GACGCTGGTAAT---AAT-------
--------TACTACAACATC---------AAT---GAAAAT---------
>D.pul_6
GTTGTTCTGCAGTCGTACGAGAGCGAAGTG---GGTAATGAGTACGTCATACGAGGCAATTCGGCCTTGCTCAAGTGCGG
TATACCGTCCTACGTGGCCGATTTGGTCCAAGTTGGAGCCTGG---CTCGAC---GATCACGGTCAA---ACT-------
--------TATCATCCAGCC---------GAC---TCGTCG---------
>A.pis_10
GTTGTGAATCAGAACTATGAGTCCGAATTGATGCCTACAGAGTATGTAATACGAGGAAACTCGGCTATACTAAAATGTAG
CGTGCCGTCGTTTGTAGCCGATTTTATTACTGTCGAATCTTGG---GTGACG---AGTGAAGGTCAA---ACG-------
--------TTTACCAGAGGT---------TCA---AGCGAA---------
>A.pis_7
GTGGTCACGCAAAATTATGTGGTTGAGGTA---AATAATGAACATGTGATCAGGGGTAATTCAGCTGTTATAAAGTGCAG
TATACCGTCATTTGTAGCCGATTTTGTGACAGTTTTATCGTGG---AACGAT---AATACAGAAAAC---GAG-------
--------TATAATATATTT---------CAT---CATGATAATACT---
>A.mel_2
GTGGTGCACCAGTATTATCAGTCGGAAGTA---AACAACGAGTACGTGATACGCGGGAACGCGGCTATTCTCAAGTGCAG
CATACCGAGCTTCGTTGCGGAGTTCGTTCAAGTAGTCGGCTGG---CAGGAC---GATCAAGGCAAT---TCT-------
--------TTTAATCCGGAC---------GAG---AAGAAC---------
>A.gam_3
GTGGTCCAGCAGTACTACGACTCGGAGGTG---AACAATGCGTACGTGATTCGCGGCAACTCGGCCATACTGAAATGCTC
GATACCGTCGTTTGTGGCGGACTTTGTTGCGGTCGTGTCGTGG---AACGAT---GATGCCGGCAAT---GTC-------
--------TATCAACAGCTC---------------GACAAC---------
>B.mor_2
GTGGTCCAACAGCAATACGAGTCAGAAGTA---AATAATGAATATGTTATTCGTGGAAACTCTGCGATATTGAAATGCTC
AATTCCATCATTCGTGGCGGACTTCGTTACGGTTTTATCTTGG---CATGAC---GACACCGGAAAT---ACA-------
--------TTTACTATTGAA---------GAA---TCTAAG---------
>T.cas_2
GTTGTCCAGCAGTTTTACCAGACCGAAGTC---AATAACGAGTACGTCATCCGTGGAAATGCCGCCGTTTTAAAATGCTC
GATACCGTCGTTTGTCGCCGATTTTGTCACGGTCGTGTCCTGG---CACGAT---ACCGAAGGCCAC---AGC-------
--------TATGGGCTCGAG---------CAGACCAATTAT---------
>P.hum_2
GTCGTGAAACAATTTTACGAATCCGAAGTG---AACAACGAATACGTCATACGTGGAAATTCGGCCGTTTTAAAATGCAG
CATTCCGTCTTTCGTGGCGGATTTCGTGACCGTCGTCTCTTGG---CAAGAC---GATACCGGAAAT---GCG-------
--------TATTCGTCGAAA---------GAT---ACCTAC---------
>D.mel_4
GTTGTGCAGCAGTTCTATGAATCGGAGGTC---AACAACGAGTACGTCATAAGGGGCAATGCAGCGGTGCTGAAGTGCTC
GATTCCATCCTTTGTTGCGGACTTTGTGCAGGTCGTATCCTGG---CAGGAC---GAAGAGGGTCAG---CTC-------
--------TACGGCTCGCTA---------GGC---GATCAACAGGGAACG
>D.moj_4
GTTGTGCAGCAGTTCTACGAATCGGAAGTT---AACAATGAGTATGTCATCCGAGGCAATTCGGCGGTGCTCAAGTGTTC
CATACCATCGTTCGTGGCGGACTTTGTGCAGGTGGTTTCCTGG---CAAGAC---GAAGAGGGCCAG---CTC-------
--------TATGGCACACTC---------GAC---GATCAG---------
>A.pis_4
GTTATAGAAGAACCGTACAGAAGTGAAGTG---AATAATGAATACGTTATACGGGGTAACTCGGTTGTATTAAAATGTAG
TATACCACCATTTATCGCAGATTTTGTGACTGTTGTATCTTGG---CAGGAT---AATAGTGGGAAT---GTA-------
--------TACGAACCATCT------------------------------
>A.pis_6
GTGGTACAAGAACCATACAGAAGTGATGTC---GGCTTGGAGTATGTCATTAGAGGCAATTCTGTAGTATTAAAATGTGG
TATCCCGCCTTTCATTGCCGATTTTGTGTCTGTTATATCATGG---CAAGAC---GACGCCGGAAAT-------------
--------GTGTTCCCCTCT---------ATG---TCAACC---------
>A.pis_8
GTTGTTAACCAGATGTATGCTTCAGAAGTG---GTAACAGAGTACGTGATACGTGGTAATACAGCTATATTAAAATGCAC
TATTCCTTCATTTGTGGCTGATTTCGTTGTTGTAAATTCTTGG---ATATCC---TCTGATGGCCAA---GAA-------
--------TATCATAATTTA---------AAT---AACAAT---------
>P.hum_5
GTTGTCAATCAATTTTACACGGCGGAAATA---CTTAAAGAATATGTTATAAGGGGCAATACTGCCATATTGAAATGTAA
CATACCTTCTTTCGTTGCTGATTACGTGACCGTCGAGGGTTGGCTCGTCGGC---GACGATTTGGAAATCTCG-------
--------CACATGAAAGAT---------------GACTAC---------
>B.mor_9
GCTGTTAATCAATTCTATGAATCGCAAGTA---TACGACATATACGTGATCCGTGGTAATGCTGCTGTGTTTAAATGTCA
TATCCCGTCTTTCGTTTCTGACCACGTGCAAGTAGTTTCTTGG---CATGAT---ACTAAAGGAGGA---GAG-------
--------TACTTGCAAATT---------GAT---GAAAAC---------
>L.van
GTGGTCCCCCAACTGTATTCGGCCGAAGTG---CTGACGGAGTACGTGATCCGCGGGAATTCGGCGATCCTTAAGTGCAA
CATTCCCTCCTTCGTCGCCGACTTCGTGAGCGTGCAGGCCTGG---GTTTCC---GACGACGGCAGC---GTC-------
--------ATTTATCCTTCC---------GAT---AATTACGAT------
>P.hum_4
GTTGTCAATCAGTTTTACAAAGCGGAAATA---CTTACGGAATACGTTATTAGGGGTAACACGGCCGTTTTGAAATGCAG
CATACCGTCGTTCGTCGCGGATTACGTCGCGGTCGAAGCATGG---ATAGAC---GAAAACGGTCAC---GAA-------
--------CTCGTTGTCACCGCCGACGACGAT---GACAAT---------
>B.mor_4
GTCGTAAATCAGTTCTACGAAGCTGAAATT---TTAAAAGAGTATGTTATTCGAGGAAATGCCGCCGTCCTAAAATGTTC
TATTCCTTCTTTTGTGGCCGATTTTGTGAAGGTAGACGCTTGG---TTAGAC---GAAGAAGGAACT---GTT-------
--------TTCACTCCCACT---------GAA---AATCTC---------
>T.cas_4
GTGGTGAATCAGTTTTACAAAGCGGAAATT---TTGACCGAGTATGTGATTCGGGGGAACACGGCGGTACTCAAGTGTAG
TATTCCGTCGTTCGTCGCCGATTTCGTTTACGTAGAGTCTTGG---ATTGAC---GATAGCGGGAGC---GTT-------
--------ATGAAAGCGTCG---------AGC---GATTAC---------
>D.mel_7
GTTGTCAATCAGTTCTATGAGGCGGAGATT---ATGACCGAGTATGTTATCAGGGGTAATGCTGCCGTTCTGAAGTGTTC
CATCCCGTCGTTCGTGGCTGATTTTGTTCGAGTTGAGTCCTGG---ATCGAT---GATGAGGGCAAT---GTC-------
--------TTGTCCTTTTCG---------GAC---AATTAC---------
>D.moj_7
GTGGTCAATCAGTTCTATGAGGCCGAAATT---ATGACCGAGTATGTCATTAAAGGCAATGCCGCCGTTCTAAAGTGTTC
CATTCCATCGTTTGTCGCCGATTTTGTGCGTGTCGAGTCGTGG---ATCGAT---GAGGAGGGCAAT---GTC-------
--------TTGTCCTTTTCC---------GAT---AATTAT---------
>D.mel_6
GTTGTGAATCAGTTTTACGGCGCCGATATC---CTGATGGAGTATGTCATCAGGGGAAATGCGGCGGTTTTGAAATGTTC
CATTCCGTCGTTCGTGGCCGATTTTGTGCGTGTCGAGTCCTGG---ATAGAT---GAGGAAGGCACC---GAA-------
--------CTGCGTCCCTCT---------GAG---AACTAT---------
>D.moj_6
GTTGTTAATCAGTTTTATGGCGCCGATATT---TTAATGGAGTATGTGATTAAAGGCAATGCGGCTGTACTTAAGTGTTC
CATACCGTCGTTTGTTGCCGATTTTGTTCGGGTTGAGTCTTGG---ATCGAT---GAGGAGGGCAAC---GAA-------
--------CTGCGCTACTCT---------GAC---AATTAT---------
>A.gam_5
GTCATTAATCAACACTACGGCGCGGACATA---CTGATGGAGTACGTGATTCGGGGCAACAGTGCAATCCTGAAGTGTTC
CATCCCGTCGTTCGTGTCCGATTTCGTGCGCGTTGAGGCGTGG---ATAGAC---GAGGAGAATAAT---GAG-------
--------CTTGTTCACTCG---------GAA---AACTAT---------
>A.gam_6
GTCATCAATCAGCACTACCAGCCCGAAATA---CTGACCGAGTACGTCATCCGGGGCAACTCGGCCATTCTCAAATGCTC
CATACCGTCGTTCGTGTCCGACTTTGTGCGCGTCGAGTCGTGG---ATCGAC---GAGGAAGGCAAC---GAG-------
--------CTTGTCCAGTCG---------GAA---AGCTAC---------
>A.mel_3
GTCGTCACTCAGTACTACGAGGCGGAGGTC---GTGTCCGAATACGTGATACGCGGAAACGCGGCCATCTTGAAGTGCAC
TATACCCAGCTTCGTGGCGGAATTCGTGTCGGTCGACTCCTGG---GTGGGA---AGCGACGGTTCG---ACC-------
--------TTCAAGCCGACC---------AAC---GATTAC---------
>B.mor_3
GTTGTTACACAATATTATGAATCTGAAGTA---GTATCAGAATATGTCATACGAGGAAATGCTGCAGTACTCAAGTGTAA
CATACCGTCTTTTGTTAGTGATTTTGTTAAAGTCGAAGCTTGG---ATTGAT---ACCGACGGTGGA---GAA-------
--------TACCTACATACT---------GAC---AATATT---------
>D.mel_5
GTCGTGAATCAGTATTACGAGGCTGAGGTT---GTTTCCGAGTACGTTATCCGTGGCAATACGGCTGTATTGAAGTGCAC
TATTCCCAGTTTTGTAGCCGACTTCCTGCGGGTCGAGGCCTGG---GTGGCC---AGTGACGGCACT---GAG-------
--------TACGCTCCGGAA---------GAG---GATTTT---------
>D.moj_5
GTCGTTAATCAGTACTACGAAGCTGAGGTT---GTATCGGAATATGTTATCAAGGGGAATACGGCGGTTCTGAAGTGCAC
CATTCCCAGTTTCGTGGCCGACTTTTTACGGGTTGAGGCCTGG---GTGGCT---AGCGATGGCACG---GAG-------
--------TATATACCAGAG---------GAT---AGTTTT---------
>A.gam_4
GTCGTTAATCAGTACTACGAGGCGGAGGTG---GTGTCTGAGTACGTCATCAAAGGTAACACGGCGGTGCTCAAGTGCAA
CATTCCCAGTTTCGTGACCGATTTCGTGAAGGTAGAATCGTGG---ATCGGC---AGCGACGGTAGT---CTT-------
--------TACAATGCATCG---------AGCTTCGATACT---------
>T.cas_3
GTGGTCAATCAGTACTACGAGGCCGAGGTG---GTCTCCGAGTACGTAATCCGCGGCAATACGGCCGTCCTCAAGTGCAA
CATCCCCTCTTTCGTAGCCGATTTCGTCCGTGTGGAGGCCTGG---GTCGGC---TCCGACGGCTCT---CTT-------
--------TACAATCACACC---------GCC---AATTAC---------
>P.hum_3
GTTGTGAATCAATATTACGAAGCGGAAGTT---GTTTCTGAATACGTTATCAGAGGCAACACGGCCGTTTTAAAATGTAA
CATACCATCTTTCGTTGCGGATTTTGTTAGAGTCGAAGCTTGG---GTGGGA---AGCGACTCGAAC---GTC-------
--------TACCTTCCCAAA---------CCA---GACTAC---------
