# Supplementary material for: The evolution of Dscam genes across the arthropods
Source: BMC Evol Biol. 2012 Apr 13;12:53. doi: 10.1186/1471-2148-12-53 (PMC3364881; doi:10.1186/1471-2148-12-53)
Supplement: Additional file 17 — Nucleotide alignment of all arthropod Ig3 variants. [file 1471-2148-12-53-S17.TXT]

>A.pis_16
GATCCCCAAACAAGTATTTCACCAAAAATTAAAAAAGAAGAACTTGCCATTTTAATTGGAAA
ACCATTTATGATTGAATCTCATATATCAATGGTTTGTTCAGCTCAGGGATTCCCTGTCCCTTATTTT
>T.cas_19
GAACCGACCAATAATATCGCGCCCAAAGCCCTCGATAAGAAAATTGGGTTTACGGCCATTTCGAA
TAGTGTGAAAGAGAGTGTTTTTCTGATGTGTCCCGTGGTGGCGTTCCCGGTACCACTCTTT
>T.cas_21
GAGCCGACCAATAATATCGGCCCAAAGGCATTAGATAAGAAATTTGGCTTCACTTTGGTGTCAGA
AAACGTAAAAGAGTCGATTTTTCTCATGTGTCCCGTCGTGGCGTTCCCTGTCCCTTTATTC
>T.cas_24
GAACCTACTAATAATTTACCACCAAAACTCGTGGGTGAAAAAACTCCATGGAAGATAACATCTTT
CCCCGAACAAAGCGATGGCGTAATTATGTGTCCAGTCGTTGGTTTTCCCTATCCGGTATTT
>P.hum_17
GAGCCGGTGACGAACATTCCGCCGAAGCAAGCGGGTCGTAAATTCGACGGAAGTTTGATAAACGAAAT
AACACAAGGAACGACAGCTGTGTCCGTGTGCGAAGTCACCGGGTTTCCGGTTCCTTCGTTC
>T.cas_25
GAACCGACCAACAACGTCCCCCCGAAATCGTCCGGTCGCAAAATCGACGGTAGCATTGTCATTGAAGT
ACCTCTCAGTCAAGATATCGTAATAACTTGCGAAGTTTCCGGTTACCCTATCCCTAAATTC
>T.cas_18
GAACCCACTGGTAAAATTTCCCCAAAAATCCCCGGCCAAAAGTACGAAGGCGGCAAAATTTTGATCAG
GCCCCAAAACCGAACCACTTTTCTTACCTGTGACGTGGTGGGGTACCCCGTTCCTCTATAC
>T.cas_20
GAACCCACGGGAAAAATTTCTCCTAAAGTCCCCGGTCGAAAGTATGACGGGGGTGTGATTTTGATTCA
CCCTCAAAACCATACAGCTTTTGTTACTTGTGACGTGGTTGGCTACCCTGTCCCGTTATAC
>B.mor_26
GAACCCACCAATAAGATTAGGCCCAGGAAAGCGTCTTCGAAAAATTTCGAAGGTTGGGAAGTTTTTGTTGT
TCCTCAGCGAGACGTCGCGTACCTTACTTGCCAGGTTGCTGCTTATCCGGTGCCCAGTTTT
>T.cas_23
GAACCAACCAGTAACGTAGCACCAAAAAAAGATGGTGAAAAGTTCGAAGGCTGGAAAGTACTTCTAGT
GGTACAAAATAGCACGGCTTGGTTATCTTGTCAAGTGACCGGATACCCGGTCCCGCGATAC
>T.cas_22
GAACCCACAAATAATGTCTCTCCGAAAAAAGTGGGAGCAGAGTTTGGAGGTTGGAGGGTTTTAAATGT
TGCGAACGGTACTATTGCATGGTTAACGTGTCAAGTGAGCGGGTTTCCAGTACCACGTTTT
>A.pis_17
GAACCGCGTTCAAATATTGCCGGTAAAGTTTCTAAAGAACGTTTTGAAGGCAATCATTT
TATTGCTAATGGACAAGCCGTACTCTTGTGCCCTGGTCAAGGTTTTCCTATTCCCAAATAT
>I.sca
GAGCCCCACTCCAGCATTCCGGCCAAGGTGATCCACTGGAGCCGGCAGGTGGACGG
GCCGCAGGGATCGGCCGTGTTCATTCCGTGCGAGGCCCAGGGCCACCCCCAGCCCATGTAT
>A.mel_44
GAGGGCACGAGCAAGATAGCTCCGCGCACGTCGGGCAAGAAGTTCGAGAGGGAAGTGGTTTTGGCTGC
TAGAGGTCAGGATGTCGCGTTGAGCCACTCGCTCCAAGGATTCCCCGTCCCCCTCGCA
>A.pis_15
GATCCAATAGGAACAGTGATTCCTAAAGTACCAACAAAATCAAAGTTTGACCATGTTGACGG
GGTTTTTGGACAAAATATTGTGTTATTATGTGAGACTCAAGGTCATCCGGTACCTGTTTTC
>A.mel_42
GACCCTGTCGGAAGTAGCCCTCCTCGATTGCCGCCTAGATCGAAATTCGACGGATTGGCAAA
GGTGCAGGGGCAAGGTTTGACGTTGCTGTGCGAGGCTCAGGCCAGTCCTCCGCCTTTGTAC
>D.pul_24
GAACCGATGACGAGCGTTCCGCCGCGTCTTCCTCCGCGAAGTAAATCCGATATCATCCGGAT
GAAGTCGTCGTTGAGCGAAGCTCTATTGTGCGATGCGCAGGGGATACCTGTCCCAACGTTT
>D.pul_25
GAGCCGGTGGGAAGCGTACCTCCGCGATTGCCACCCAAATCGAAATTTGATACGATTCGACG
GGGAAGCAACGGTCCAGTGGCTATTGTCTGCGATGCTCAGGCTCATCCGCCACCTAGTCAT
>A.mel_43
GAGCCGCGGACCACTATGCGCCCGAACGTGCGGGACAACGACGTGACCGGTTTAAAGAG
GGACGTCCTGGTCGATCGAACGGTGGGCCTCTCGTGTCCCGTCCAAGGTTTCCCAGCCCCCACCTTC
>D.pul_2
GAACCATTGAGTAACGTGGCTCCACGTGTGGGTGCCTCATCGAAATCTTACGTCTTTGTCAA
ATCCCAACGCCAGCCATTGGCCATGTTCTGCGAAGCCCAGAGTTTCCCCATTCCTGCCCAC
>D.pul_26
GAACCAAGTTCAAATGTCGCACCTCGTACATCCGGCCGAAAAATCGAAGGCAGTCTAATCGCCAT
AGCTGCTTTAGAGCGTCAAGCTTATCTTACCTGCGATGCAACTGCTTTCCCAGTCCCCGTCTAC
>A.mel_17
GAGCCTACCTCTAGCTCCAAGCCGAAACTGCCCTACGTGCGTAAGGTCGAGTTTATGGAAGG
GAGGAACGGCGACGCGTCGTGTTTGACGTGCCCTGTCCAAGGTTACCCCGTTCCAATTTCG
>P.hum_9
GAAACTCTTGCGAGCACGATTCCGACGTTCGTGTCCGAAGTGAAAAGGGAAAAGAG
AATTTTATTAAATAATTCCATTGCTTTGTTGTGTCCGGCACAGGGATTTCCGGTTCCAGCATTC
>A.mel_16
GAGCCTGTGTCCAGCGCGAAGCCAAAGTTCACGAACGCGGACATAAAGGTGGTGAGGCCGAC
GGCTAGCTCCGCCTCGGTGTCGATGACTTGCCCCGCCCAAGGGTTCCCTGTCCCCGTCACA
>T.cas_27
GAACCGACTGGATTCGTTCGGCCCCAATTAATCTCCCGAACGATTGATATAAGGGTATC
AAAATTAAACGAAACAGCTGTGGCCTTTTGCCCCGCTCAATCTTTCCCCGTTCCATTATTT
>A.pis_2
GATCCTATTACTAGTATTGCTCCAAAATTCTCGTCAACAACAAATATTCAAGGATTTAAAAT
TCAACGTTATAGTTCATTTGATATGCTTTGTCCTTCACAAGGGTACCCTGTACCAATTTCA
>L.van
GAGCCAGTGGGTCTGGCGGGACCACGGCTTTCGCTGAGTGAGAAGGTAGATGCCTCCGGAAC
CGAAGTAGGGAACACGGCCACGCTCACCTGCAGGGCCCAGGCGCACCCGGTCCCCGAGTACAGG
>B.mor_3
GAACCTGTTGGCCGTGTACCTCCTAAATTTGCATCAGTATTAACCGGGACTATGTTCGAAGT
TAAGAAATTTAATTCATACGCATTGCAGTGTCCTGCACAGGCATTCCCCACCCCTTGTTCA
>B.mor_4
GAACCCGTTGGACGTGTTCCACCTAAATTCGCTTCAGTTGTGATGGGAACTATTATCGCAGT
CAAGAAAAGCATAAGATTTGAATTGCAATGCCCAGCGCAAGCTTTCCCTATTCCAATTTTC
>B.mor_2
GAGCCGATAGGGCGCGTTCCACCTAAATTGTCGACAACTCAAGTGGGTGCAATGTTTGTTAC
TACATCTGGCGCCCCATTTAATTTACAATGTCCTGCACAGGCATTCCCTGTCCCATTGTTC
>A.mel_11
GAGCCTGCGTCCAGCACCCGTCCGCAAATATCCGGGCCGACTGATCTTCTACGGTTCAGCGC
CTCCTCGCGAAAAAGCGTCACCCTTCTGTGCCCCGCCCAAGGATTTCCAGTGCCTGTCTAT
>D.pul_20
GAGCCGAGCGGCAGCGTCAAACCGCGTTTCTCCACCGCGGCCACCAGCACTTCGTTGCTGCA
CTCCAATTCGGCCGCTTTGAGCCTCTTTTGCGCCGCTCAAGGTTTCCCTGTTCCCATCACA
>P.hum_2
GAGCCCGAGGCGAGCATTAAACCCAAATTTGGAAGTTCGGACGTTGGAAGAATCATTTTGTT
CGGATTGAATTCTCCTGTGACCGTTTTGTGCCCGGCTCAGGGATTTCCTCTTCCGTCTTTC
>T.cas_1
GAACCTGTCGGAAGCGTTCTTCCGAAATTTCCGCTGGAAACGAGGAAGGAGTACGTTTT
TTCGCTAACAGATACTCTTAATTTGTTGTGCCCGGCCCAAGGCTATCCAGTGCCACTTACA
>P.hum_1
GGACCCGTGGCCGGAATGAAACCTAAATTTCCATTGATTGAAAAGGATTATACCTT
TGCACAAAGGTCGTCCGTTGCTTTGATATGCCCTGCTCAAGGATTCCCGGTGCCATCGTAC
>P.hum_12
GAACCTGTCGGTAGCACAAAACCCAAATTCAATTCAATAATTAAATTACTTGCCGTGGACGT
ACAAGTCGGGGAAATTTCGACAATGTTGTGTCCGGCTCAGGGGTTTCCACATCCCACATAC
>A.mel_14
GAACCAGTGTCGAGCTCGAAACCGAAATTAACCGCTCTGGACGTGAAATCGACGAATCCCAGCAC
GGCCACGGGCACCGTTACCACTCTCTTGTGCCCCGTTCAAGGATTCCCCGTGCCCGCGTTC
>P.hum_10
GAGCCTGTGGGAGGGACAAAGCCCACGTTCGGAGTCGAAGTCAAGAGAGATTTTCCGTT
CGTTGAAAAAACATGGTTGAATTTGATGTGCCCGGCTCAGGGATTTCCGGTTCCCAATTAT
>A.pis_3
GAACCAGTAAGTTCGACTGCGCCTAAATTTCCAATGATGGCAGAATCTTTCAAATC
AAGGTTATTGCAAAGTGTAGACATGTTGTGTCCAGCGCAAGGTTATCCAGTTCCCGCGTAT
>D.moj_2
GAACCTGTTGCCAGCGTTGGTCCGCGTCTGCTCTCCGGCAACGATATTAAAGTAGTGCAATA
TGCAGCTGAGCGTACCATAAATTTGCTCTGCCCGGCACAATCGTATCCCGTGCCCTTATTT
>D.mel_2
GAACCCATTGCGAGTGTGGGGCCCAGACTTCTCTCTGGTAATGACATTAAGGTGCTTCAGTT
CTCTGCGAGCCAAGCCAGCACCCTCTTGTGTCCAGCTCAATCATATCCAGTGCCAGTCTTT
>B.mor_5
GAACCTATGGGAAAAGTATCGCCAAAATTTCCATCCTTAGAAAAAAGTAGACTTTTCAATTT
TGATTCTCAACAAAGTTTGTCAGTTTTATGTCCTGCTCAGTCTTTTCCACCACCAATGTTT
>B.mor_7
GAACCTATGGGCAAAGTTTCACCGAAGTTTCCTTCCATGGAAACAGGACGCAGCTTTACTTT
TAACTCTGATTCTTGTGTCACAATGCTCTGTCCTGCACAAGCGTTCCCGTCACCAATGTTC
>D.moj_5
GAGCCCGTTGGCAGCGTTAGTCCCCAGCTCAGTGGCAATGGCAATCAGGAGCACATAACACTCACCCGAGT
TCCGCTAAATCAAAGCGTTTGCCTCATGTGCCCAGCTCAGGCCTATCCAGTGCCCTACTTT
>D.mel_4
GAACCGGTCGGAAGTGTAAGTCCCCAGCTCAGTGGCAATGGTAATCAGGAGCACATAACTCTCACTCGAGT
TCCCAAGATGGGTAGCGTTACACTGATGTGTCCGGCTCAAGCCTATCCAGTGCCCTTCTTT
>P.hum_13
GAACCTGTCGGAAGTGCGTCGCCGAAATTATCAACGTTGGCAACCCTTGATTACATTCGGGGTTTTGCCGC
GAAGGAAAATTTAATGTTTTCGCTTTTGTGCCCAGCTCAGGGATTTCCCGTTCCGAATTTC
>A.mel_2
GAACCGGTGGGCAGCGTCCGGCCGAGGATCCCCTCGACGGACGATGTGCGCGGATTGAGGAG
CGCGGCGAACGGGAGCCAGGCCTTGATATGCCCTGCACAGGGGTTCCCGGTTCCTTCGAAC
>B.mor_1
GAACCTGTGGGTCGGGTGCCTCCAAAGTTCCCTAATGCACAAACTACCAGTGGCTTCCAGTT
TAGTGAATCTACTAACCTCGCCCTGCTATGCTCAGCTCAGGCCTTTCCCGCACCTATGTAC
>A.mel_6
GAGCCAGTGGCGAGCGCCCGCCCCAAACTCTCAACAACGATCAACCTAATCGGACTCGCCAC
GAACACGAACGGAAGCTTGCCGCTTTTCTGCCCCGCGCAAGGATTCCCCCTCCCGTCTTAT
>A.mel_1
GAACCTGTGGGCAGCGTACGGCCAAAGTTCCCCTCGATGGACAACATTAACGGCCTCTCCAC
GGAGTCGAAAGCCGACTTACCGCTCCTCTGCCCCGCCCAAGGATTCCCGGTACCGGTTCAT
>A.mel_4
GAACCCGTGGGAAGCGTCAGGCCGAAATTCCCTTCCGTCAGCAACATAAACGGTCTTACCGT
CCTCACCGATGGAACGCTGCCGCTCCTCTGCCCGGCGCAGGGGTTTCCCGTTCCGAGTCAT
>D.mel_1
GAACCAGTTGGCAGAGTTTCGCCCAAGTTTCCCAATACTCTGACCAGCAGCAGTTTCACGGG
AGACGAAGGCTCTAGTCAAACCCTTCTATGCCCTGCCCAGGCTTATCCAGCTCCCCTTTTT
>D.moj_1
GAACCAGTCGGCAGGGTTTCGCCCAAGTTTCCAACCACCCAAACCAGTAGCAGCTTTACGAG
CGCGGCGAACAACAGCCTCACCTTGCTGTGTCCCGCTCAGGCATTCCCAGCGCCATTATTT
>B.mor_11
GAGCCTGTGGGACGTGTCCCACCGAAGTTTCCAACAATGGATAATGTTAGAGGTTTTAATGC
TATGATAAAAGATAGCCTAACGCTGATATGTCCTGCTCAAGCTTTTCCTGTACCTTTATTC
>B.mor_8
GAGCCTGTGGGACGTGTACCACCAAAATTTCCTTCAATGGATAGCTCGAGAAGTTTCAGCAG
TATGATAAAAGCTGATTTAACGATACTGTGTCCTGCGCAAGCATTCCCGGTCCCACTATTC
>A.mel_13
GAGCCGGTCGGGTTCGCGAAGCCAAAGTTCTCCACGATCGACAAGAGCCGAACGTTCGAGGC
CCGGCAGGGCCGGGGCGTCACGTTGCAGTGCCCCGCGCAGGCGTATCCCGTCCCAATCTTC
>T.cas_7
GAACCTGTGGGTTCTGTCAAACCCAAATTCCCAACAATGGACAAAAGTCATGCGTTTGAGAG
TCTGGAAGGGAACAGTGTGACCCTGATGTGCCCAGCGCAAGCTTACCCTGTCCCCTCTCTA
>A.mel_39
GAGCCGGCAGGCCGGGTGTCGCCCAAGTTTCCAAAGTCTGCCAAGTCGGACGCGTTCGAGGT
GGCGAGCGGGGCCGTGGTCAGTTTGTTGTGCGACGCCCAGGCGTTCCCCGCTCCCGCGTTC
>B.mor_9
GAGCCAGTCGGTCGTGTTTCGCCAAAATTTACGACAACTGATAAAAGTCGGGCATTTGATGC
TGTGAGTGGTGAAAACGTAACCATTTTATGCCCCGCCCAAGCTTACCCCGCCCCAGCCTTC
>A.mel_12
GAACCGGCTTCGAGCAGCAGGCCACAGTTTCCATCCGTGAACGACGTCGGATTACGCGT
GGCGAAAGCCACGGGGTTCTCGTTGCTTTGCCCCGCGCAGGCGTTTCCAGTCGCCACGTTT
>T.cas_6
GAACCTGTGGGAAGTGTGGCACCACGTCTCACAGCCGGTACTTCCAAAATCCAGACTTTGGATGC
TTTTCTCGGTGGCAGTTCGACGTTGTTGTGCCCAGCACAGTCGTTCCCTGTCCCAAACTAC
>T.cas_5
GAACCGGTCGGAAGTGTTCCTCCGAAACTAACTTCCGGGGACCAATCTCGAACCGTTAGGGA
TAAATTCGCGTCAAATGTCACTCTCCAGTGCCCGTTTCAAGCGTTCCCTGTCCCTAGATTC
>D.moj_4
GAACCCGTTGGCAGTATTGGTCCCAGATTGACGGCTAACGATGATGCCATTCGAATTCCGAAAGT
TTCCTTGGCCCAGAGCGCGACACTTATGTGTCCAGCTCAGGCCTATCCAATGCCCTTTTAT
>D.moj_6
GAGCCTGTTGGCAGCGTTGGTCCCAAACTGACTTCTGGCGATGATTCGCGCACAACCAAAGT
TCAGCTCTCGAATAGCATTACCTTGCTCTGTCCCGCTCAGGCTTTTCCAGTGCCCTTTTAT
>D.mel_5
GAACCCGTTGGCAGCGTTGGGCCAAAACTCACATCAGGCGACGATTCGCGGACGGTGAGGAT
TAGGCAGGAGGATAGTGTTACGCTCCTTTGTCCAGCTCAAGCTTATCCCGTGCCGGTGTAT
>D.moj_3
GAGCCCGTGGGCAGTGTGGGGCCACGTCTCACGAGTGGCGACGAGTCTCGCATACTCAAAGT
GCACTTGAATCAGAGCGCTACGCTTCTATGTCCTGCCCAGGCATATCCAGTGCCGTTTTTT
>D.mel_3
GAGCCTGTTGGCAGTATTGGACCCCGTTTGACTAGCGGCGATGAGTCGCGAATTCTCCGGGT
GTATCTGGCCGCAAGTGCAACTCTTCTCTGCCCGGCTCAGGCTTATCCGGTGCCCTTCTTT
>D.moj_32
GAGCCTGTGGGCACAGTGGGTCCACGTCTTACCTCTGGCGACAAGACCCGCAATGTGGATGT
CTTACTGGGCAACAGCTTTACTTTGCTCTGTCCCGCTCAGGCCTATCCAGTGCCATTTTTT
>D.mel_28
GAGCCTGTGGGAAGTGTGGGTCCACGACTCACTTCCGGTGACAAGACCCGGAATGTCGATAT
ATCCTTAGCAGGAAGTGGGACCCTGCTATGTCCAGCCCAGGCATATCCGGTACCATTCTTC
>A.gam_2
GAGCCACTGGCAAGCGTTGCGCCACGTCTTACGTCCGGTGACAAGAGCCGCAACGTGGACAT
CCGAGAGGCGCACAATGTAACACTGCTCTGCCCGGCACAGTCCTTTCCGGTGCCTGCCTAT
>A.gam_3
GAACCTATTGGCAGCGTTGCACCACGGCTTACGTCCGGCGATGCGATGCGAGTGCAGGTGGA
ACGGGTCACCGCCAACGCCACACTGCTCTGCCCGGCACAATCATTTCCGGTTCCTGCCTTT
>A.gam_4
GAACCTGTTGGAAGCGTTGCACCTCGGCTAACATCCGGAGATGAGAGTCGTAAGCTGCTCGT
ACAACGAGACGCTAACGTAACAATGCTCTGCCCTGCTCAATCGTTCCCGGTGCCGGTGTTT
>B.mor_6
GAGCCATTGGGAAGAGTACCACCAAAATTTCCAACAGGGGACATAAGTAGAACTTTCGTAGA
AAAAGTAAGAAATGGATTATGTCTACTTTGTACAGCTCAAGGGTTCCCTGCTCCTGCATTT
>A.mel_9
GAGCCCGTAGGGAGCAGCAGGCCGAAATTCCCCTCGTTGGCCGACTCGCAAACGTTCAGAGT
GGCGCTTGGTGGCGCGATGACGTTGCTGTGCCCGGCTCAGGCGTTCCCGGTTCCAGCCTTC
>A.mel_10
GAGCCTGTCGCGAGCACGCGGCCGAAATTCCCCTCGTTGGCCGATTTGCAAGCGTTCAAAAT
GGCGTTGGGTGGCGCGATGACGTTGCTGTGCCCGGCCCAAGGGTTCCCAGTTCCGTCTTAC
>P.hum_6
GAGCCAGTCGGGAGCACGAAACCGAAACTTCATAGTTTGGACATAATAAGAATAATAAT
CGAATCCCGTCGGGATTTCACGTTGATGTGCCCGGCTCAGGGTTTCCCAGTTCCAGTTTAT
>A.mel_15
GCAGGCGCCAAGCCGAAATTCCCGATGACGGAGAATTCGCGCACCCTCACCACTTACACGGT
GTCACGCGACCAACCTCTCACCTTGTCCTGCCCAGCCCAGGCGTTCCCCGTTCCAGCCTTC
>A.mel_8
GAGCCTGTGGCCGCGACCAAGCCCAAATTCCCAATGACCGAGAACTCGAGGACGTACACGGT
ACACCTCGGCCAACCTTTGACCCTGCTCTGCCCGGCCCAGGCGTTCCCGGTTCCAGCGTTC
>A.mel_3
GAGCCGGTCGGGAGCGTGAGGCCGAAATTCCCTACGATCGACGACTCGAGGAGTTTTCGAAC
GACCAACGACGGCTCGGTCACCCTTCTCTGCCCCGCGCAGGGCTACCCTGCCCTCGTGTTC
>A.mel_5
GAGCCGGTTGGGAGCGTGAGGCCGAAATTTCCTACGATCGACGACACGAGGGGATTCCGCAC
GATGAAGGACGGCCCGGCCACGTTGCTGTGCGCCGCCCAAGGCTTCCCTGTCCCGGTTTAC
>T.cas_2
GAACCGATCGGGAGCGTCTTGCCCAAATTCCCCACCACTGACATTTCGAGAACCTTCAAGGG
CCACTTGCGGGAAAGTTTGACCCTTTTGTGCCCAGCTCAAGCCTTCCCTGTCCCAAAATAC
>T.cas_3
GAACCCATTGGGAGCGTTTTGCCCAAATTCCCGGCTACTGACAATTTGCGAGGTTTTGAGTC
GAAAAGCAACTCCACAGTTACGTTACTATGCCCTGCGCAAGCCTTCCCTGTCCCACTGTAC
>P.hum_4
GAACCGGTCGGAAGGATCAAACCTAGATTTCCTTCGATGATAGACGTTTTGGGTTTTCGGGG
GATTTCCGATCAATCTCTCAACATTCTATGTCCCGCTCAAGGTTTTCCGGTTCCTTCTATG
>A.mel_37
GAGCCGTTGGGAGCGAAGGGGCCGAAATTCTCGAGCGACGATCGCGTCAACTCGTTCGTTCG
CGCCGCGGGAGGATCGTCCACGTTGCTTTGCCCTGCCCAAGGCTTCCCAGTTCCGTCGTTC
>P.hum_11
GAACCGGTCGGAAGCATAAAACCTAAATTTCCAACGATGGACGATACGAGAGGTTTCAAAGG
TGTTTCCGGGAAAAGCGTTACGTTTCTTTGTCCCTCGCAAGGATTTCCGGTTCCGAGTTTC
>P.hum_5
GAACCCGTGGGAAGTACGAAACCTAAATTCCCAACTCTGTTGAACAGTTTGGGATTTATAAG
CTACGAAATGAAAAGTTTGACTTTGTTATGTCCGGCTCAGGGGTTTCCCGTTCCATCTTTC
>P.hum_3
GAACCCGTCGGAAGCACGAAACCGAAATTTCCAACCGTGGATAATAGTCGGGGTTTCGAAAC
TTCTCTGTCCATGGCTTTGACCTTGTTGTGTCCAGCACAAGGGTTTCCGGTTCCCAATTTC
>A.mel_7
GAACCGATGGGGAGCGCGAGGCCCAAGTTCCCGACCGTGGACAATTCCCGTGGCTTCGTCTC
GTCGCTGAGCCAGCCTCTCACGCTCCTCTGCCCCGCCCAAGGATTCCCCGTCCCCTGGCAC
>P.hum_7
GAGCCCGTGGGAAGCACGAAACCTAAATTTCCGGATTTGGACATGGTGAGAAGTTTCGTCGG
GCAAAGGGAGAGTTTTACCCTTCTATGTCCCGCTCAGGGGTTTCCCGTACCATCATTT
>P.hum_8
GAGCCCGTGGGAAGCACGAAACCGAAATTTCCGGATTCTGACATTGTTCAAATATCTTC
GGAAAGGACGAAGGAAATCACATTATTATGTCCGGCGCAAGGTTTTCCGGTACCTTCTTTT
>T.cas_17
GAGCCCCAAACCAGTGTTGCCCCCACCGCTAAAGACAAGACAATCTCGGGTCTTAAGAA
CTTTGCACCGGCGGGCAAAACGGTACCACTTTTGTGTGCGGCTCAAGGGTTCCCTGCACCTATCTAC
>T.cas_26
GAACCGACTGGTCTGACAGCCCCTAAAATTTCCGGAGACGGTTTAAATAAAAAACTCGC
TCATAATTTCCAACACGTTGCTCTTCTATGCGACGCTCAGTCGTTCCCAGCACCTGCCAAA
>A.mel_45
GAACCGTCCGGTCGTACTGGCCCAAAAGGGACTGGAGACGGCCTTAATAAGTACCGCGG
GGTAGAGGGCGAGTCTCTGGCGCTGGCGTGTGCGGCACAAGGCTTTCCTGCCCCGATCTCT
>B.mor_27
GAACCATCTGGTAGAACTGGACCAAAAGTAACAGGAGACGGGCTCAACCGGCAAATAGG
TCAACATGGCGAAAGTCTTGCTCTCCTATGTGACGCTCAAGCTTTTCCAGCTCCTTTGATG
>D.moj_51
GAGCCCATTGGTCATGTCAAGCCTCGCATCGCCATCAAGAGCATTGAAATCAATGAGGT
TCCCTTGAGTGAAACTTTTGTAGGCCATTGTCCGGGGCAGGGTTACCCAGTGCCTGTTTAT
>A.gam_1
GAACCACTTGGCAGGGTGTCTCCCAAGCTAGACTCCACGTCCAAGATCGTGACGGCCGAAGT
GAGGCGTAGTAATACGATCGCCCTGCTTTGCTCAGCGCAGGGCTACCCGATAGCAGTGTTT
>A.mel_40
GAGCCTGTGAACGGTGCCAAGCCGAGAGTCGCGTCCACGTCCAAGTACGACGTTCTCACCAG
CCACGCGGACGGGCCGGTAACGATGCTTTGCCCGGCGCAGGGCCACCCTCTTCCAGCCTTT
>A.mel_41
GAGCCGGTGAGCGGCGCGCCGCCCAAAGTACCAGCCACGGCGAAAATAACCGTCCTCTCGTT
GCCCGCGCGCGGTTCCGTGGCGGCGTTGTGCCAGGCGCAGGCGCACCCCTTGCCGATCTTC
>D.moj_33
GAGCCCATCAGCGGCGCAGCTCCACGCGTTGCTCTTATACAGAAAAACAATCTTGAATA
TGTTGCAGTACAGGCAAACGTAGCCATAGTCTGTCCAGCTCAGGGTTATCCTGTGCCTGCCTTT
>D.mel_29
GAACCTATTAGTGGTGCTGCTCCCAGAGTGGCTCTCATTCAGAAAACCAACATAGAATA
CGTACGGCTGGGTGAAATCGTTTCTATAATGTGTCCTGCGCAGGGTTTTCCCGTGCCAGCTTTT
>B.mor_12
GAACCAATAAATAGTGCTCCACCGAAAGTCCCAACAAAAACCATCGAATTTGTTCAATT
TCACTTAAATAACAGTATAACGTTGCTTTGCTTGGCACAAGCATATCCAGTGCCAATATTT
>B.mor_10
GAACCCGTCGGTACAGCTGCACCGAAAGTTGCAACAAAAGTTATTGATATCACCGAAGT
GTCGTTGAACAACACCGTAACTTTTTTATGCCCAGCTCAGGCATTCCCCGTTCCAATATTC
>A.mel_22
GAGCCGGTCGCAGCAAGGTCGCCCCGATTCACGTCCGACGATCTGAGCCGGACGATCGGCCG
ATCCGTGGGCCAACCCGTCCCCATCTTTTGCGCCGCGCAGGGAAGCCCTGCGCCCACCACT
>A.pis_12
GAACCTTTGGGTGCCAAACCTCCATCATTAGCTTTGGATGAAAAAAGTCGTTTTGCATTTCGATA
TGCGAATGAAGACGTGTCGTTGTGGTGTCAACTACAAGCGTACCCTATACCTGCATAC
>D.pul_1
GAACCAGTCAGCAGCGGCGCTCCGCGCATCCCTTCTGTAACGAAAAGTTACGTCATTGAGCG
TCGTTCCGGCCAGAATGTGGCGCTGTTTATTGGCGTTCAGGGTTACCCAGTTCCTAGCTTC
>T.cas_4
GAACCCGTAGGGAGTGTCAGACCAAACATCCCTAAATTCCCAACTGTCGATAA
ATACACAGCGGGTACCACTTTTGCGATTCTATGTCCGGGGCAAGCCTTCCCGCCACCACTTTAC
>D.moj_12
GTTGCCTCTGTGCCACCCAAACTGAATCTACTCGAGAGAGTGCGCACCATGGAAGT
TCCCCTGGGCTCTCAATATGCCATGCAGTGTCCGGGCCAAGCCTTTCCAGTGCCCATTAAC
>D.mel_12
GAGCCCGTAGCTTCGGTTCCTCCAAAGCTGAATCTCTTGGAAAGAGTTCGAACAATGGAGGT
GTCTGTGGGCACCAAATACGCCATGCAATGCCCTGGTCAGGCATTTCCAGTACCCATTAAC
>D.mel_13
GAACCCATTGGCTCTGTGCCACCAAAAATCAACAATATCAACGACAAGTTTCAACTGATGCAGGT
TAAATTGGAAAGCTCCTTTGCGATGCAATGTCCCGGTCAGGCATATCCAGTTCCGGTCGTT
>D.moj_13
GAACCCATTGGCGCTGTTCCACCCAAAATTCTCAACATCAATGACAAATTTCAATTGATGCAAGT
GAAGCTGGGCTACGATTTCTCCATGCAGTGTCCTGGCCAGGCGTATCCTGTGCCCATTGTT
>D.moj_14
GAACCCATTGGCGCTGTTCCACCCAAAATTCTAAATATCCATGACAAATTTCAATTGATGCAAGT
GAAGCTGGGCTACGATTTCTCCATGCAGTGTCCTGGCCAGGCGTATCCTGTGCCGGTCGTT
>D.moj_15
GAAGCAATTGGCTCAGTGCCACCAAAAATTACCAATCTGCACGACAAGTTTCAGTTCGTTCAAGC
GAAACTGAGCGAGGATTATGCTATGCAATGTCCTGGCCAGGCATATCCCGTGCCCATCGTT
>D.moj_16
GAGCCCGTGGGATCTGTGCCACCAAAAATTAGCAGTCTGCATGACAAGTTTCAGGTTCTGCAAGT
CAAGTTGCATGAGGATTACGACATGCAATGTCCTGGCCAGGCATATCCCGTGCCCATTGTT
>D.mel_14
GAACCCATTGGATCTGTTCCGCCCAAAATTACCAGTCTGCACGACAAGTTTCAAGTGCTGCAAGT
GAAGTTAGCAGAGGATTTCTCCATGCAATGTCCTGGGCAGGCATACCCGGTGCCAATTGTT
>P.hum_18
GAGCCGACAAATAGCGTTCCGCCCAAAATTCACGATGGTAGGTATCAAGAAAAATCAGT
CACGGTCGGATTTGACGGAGCGATGCTATGCTCCAGTCAGGCGTATCCCGTACCTACATTC
>D.moj_7
GAGCCTGTGGGCAGCGTTAGTCCGAAAATCAGTACGGGCGAGGATTATAAACATATCAAAGC
CAAAAGTTCCCAAGATCTGAGTTTGCTATGTCCCGCTCAGGCATATCCACAGCCTTTCTAT
>D.mel_6
GAGCCTGTTGGCACAGTCAGCCCCAAGATAAGTACTGGTGAGGACTTCAAGCACCTTAAGGG
AAAGAGCAGCCAGGATTTGAGTATCCTTTGTCCAGCTCAAGCGTATCCACAGCCTTTCTTT
>D.moj_8
GAGCCCATTGGCAGCGTAAGTCCCAAAATATCGAATGCGGATGATCTGAAACATGTGAAAGT
TAAGAATCAGCACAGCCTTAGTCTTCTATGTCCCGCTCAGGGCTATCCACAGCCAGCTTAT
>D.mel_7
GAACCAATTGGTAGCGTCAGTCCTAAGATCTCCAATTCCGATGACTTGAAGCATGTGAAGGT
CAAGAGATTGCTGAGCTTGAGTCTGCTATGTCCAGCTCAGGCATATCCACAGCCAATATCT
>A.gam_28
GAACCAGTAGGCAGTGTGGGACCTAAAGTGTCCGGTGGACGGCTGCAGGAGATGATCGT
GGAAATGAATACAACTTTTGCACTGCTTTGCCTTGCACAGTCCTTTCCAGTGCCGGTGTTT
>D.moj_50
GAGCCGATTGGCAGCGTAGCTCCCACCATATCGGGCGATCGCTTGCAGGAGCTAACGCG
CAAGATCGGACTTAGCTTCTCCATACTGTGCCAGGGACAAGCATATCCTATGCCTGCTTTT
>D.mel_48
GAACCCATTGGTAGTGTAGCTCCCACAATATCGGGCGATCGTCTGCAGGAACAAACCAG
GAAGCTGGGCCACAGTTTCTCTATTCTTTGCCAGGGACAAGCGTATCCGCATCCAGTGTTT
>A.gam_27
GAACCTGTCGGCAGTGTTGCACCGAAAATTTCCGGCGATCGCCTGCAGGAAATGCGTGT
AACAAGTGCGCAGGATTTTGCAATACTCTGTCTCGGGCAAGCCTACCCAACGCCGGCCTTC
>D.moj_49
GAACCTGTGGGCAGTGTGGCGCCTAAAATTTCCGGTGGTCGCTTACAAGAGTTGACAAT
CTCAGCTGCCAATGACCTGGCTATGCTGTGCCTGGGTCAATCGTATCCAACACCAGCATTT
>D.mel_47
GAACCCGTGGGTAGTGTATCTCCCAAAATATCAGGTGGCCGGCTGCAGGAAATTACCAA
GTCAGCGGCAACTGACTTGGCCATATTGTGCTTGGGACAATCGTTTCCCACACCCGCATTT
>A.gam_30
GAACCAATTGGTAGCGTTCCACCCAAGATATCCGGGGGACTGTTGCAAGAAATGAAGGT
GAAATCGGGTGCAGATTTTGCCATCCTCTGCCTGGGCCAATCATTCCCAATGCCTAGCTTT
>A.gam_29
GAGCCTATTGGAAGCGTTCCACCGAAAATTGCTGGACATCATCTGCAGGATTTACTTGT
TAAGGCCGGGAATGATTTTGCTATTCTCTGTCTCGGGCAGTCGTATCCTACGCCAAATTTT
>D.moj_29
GAGCCCGTTGGCAGCGTGCCGCCCAAAATTAGCATCGGGGAGCGGCGCAAGGATGCCGAGGT
GCCCGTCCATGGAGATCTGAGCATCTTTTGTCCAGCCCAGTCCTATCCAGTGCCAGCCTAT
>D.mel_25
GAGCCTGTGGGTAGTGTGCAGCCCAAGATCAGTGTGGGTGAGCGTCGCAAGGACGCCGAGGT
TCCCAAGCACGGCGACTTGAGCATATTTTGTCCCGCCCAATCCTATCCGGTTCCTGCATTC
>D.moj_31
GAGCCCGTTGGCAGCGTTGCGCCTAAAATCAGTGTTGAGAATCGTCTTAAGAATGCCGAAGC
CCGTGTGGGCGCTAGTTTTACGCTCTTTTGCCCTGGTCAAGCCTATCCAATGCCATTTTTT
>D.mel_27
GAACCTGTGGGCAGTGTTGCGCCTAAGATCAGCGTAGAAAATCGTCTGAAAAATGCAGAGGC
TCGAATTGGTTCCACCTTCACCCTCTTTTGCCCTGGTCAAGCCTATCCAGTACCCTTCTTT
>D.moj_30
GAACCCGTTGGCTCTGTTGGGCCCAAAATAAGTGTTGGTGAACGCCTGAAAGATGCAGCCGC
TCAGCTCGGTTCGACTTTTACGCTCTTTTGCCCCGCCCAATCGTATCCAGTGCCAGGCTTT
>D.mel_26
GAGCCCGTTGGCAGTGTAGGTCCCAAAATTAGTGTGGGCGAACGCCTCAGAGATGCTGGTGC
CCCATCCAAGTCCACCCTGACCCTCTTTTGTCCAGCTCAATCGTATCCGGTACCATCGTTT
>D.moj_9
GAGCCCGTTGGGAGTGTGGCGCCCAAGCTGAACTTTCTTGAGCGCTTCAAAATGATGCAAAC
TCAGCTTGGCAACAGTTTCAACATACAGTGCCCAGTGCAATCGTATCCAATGCCAGTTTTC
>D.mel_8
GAACCCGTTGGCAGTGTGGCGCCCAAGTTGAACTTCTTAGAGCGCTTTAAGATGATGCAGAT
CCAGAGCGGAACTAGCTTCAACATTCAGTGTCCGGTACAATCGTATCCCATGCCTGTTTTC
>D.mel_23
GAGCCCGTTGGAAGTGTGGCGCCAAAAGTGAATAAAAACGATGAGTTCAGTCACGATCGTAT
TGCCATTGGCGGAATGGTGGCCCTTCGATGTCCGGCACAGTCCTTTCCAGTGCCCGTTTAT
>D.moj_27
GAGCCAATTGGCAGTGTTGCGCCTCGTGTGAATCGCAAGGATGAGTTCAATCATGATCGCAT
AAGCACAACTCAAGCGATTGCCATACAATGTCCGGCCCAGTCGTATCCTGTGCCCACCTAT
>D.mel_22
GAACCCATTGGTAGTGTTGCTCCCCGAGTAAATCGCAAGGATGAGTTCAATCACGACCGTAT
AAAGAGCTCGAAGACAATTTCCATACAATGTCCAGCTCAGGCCTTTCCGGTTCCGGTTTAT
>D.moj_28
GAGCCGGTGGGCAGCGTGGCGCCACGTGTCAACAAACAGGATGGCCTGACACGCGACAGCAT
TCGAGCGGGCCGGACCGTTGCCATTTTCTGTCCTGCTCAGGCCTATCCGGTGCCCTTGTAT
>D.mel_24
GAGCCCGTGGGCAGCGTGGCACCACGTGTCAATAAAAAGGACGGTTTCAGTCACGACAGCAT
CCGCCAGGACAGGACAATAGCCATCTTCTGTCCTGCTCAGGCCTACCCCGTGCCCTTCTAT
>D.moj_11
GAACCCGTTGGCTCTGTCAAGCCCAAAATAAACGTGCAGGACAAGCTGCAGACACGCGAGAT
AGCCCAGCAGGCCGGATTCGCCCTGCTCTGCCCGGCCCAATCATATCCGATGCCCGCCTTC
>D.mel_10
GAACCCGTTGGCTCTGTCAAGCCGAAAATAAATGTTCAAGACAAACTGCAGACACGCGAGAT
TTCCCAGGGAATCGGAATCGCTCTACTGTGTCCGGCGCAGTCATATCCGATTCCAGCCCAC
>D.moj_20
GAGCCTGTGGGAAGTGTCGCGCCCAAAGTCGATGTCAAAGATCGCATAACGTGGCTTGATAA
GCCTCAGGGACAGGCCTTAAGCCTGCTCTGCCCAGCTCAGTCGTATCCCATGCCCGCTTAC
>D.mel_18
GAACCTGTGGGCAGTGTAGCGCCCAAGGTGGATGTAAAAGATCGCATTACTTGGCTGGACAA
GCCTATGGGTCAAGCCTTAAGTCTGCTGTGTCCAGCTCAGTCGTATCCCATGCCAGTTTAT
>D.moj_19
GAGCCCGTGGGCAGTGTGGCGCCCAAGGTCGATCCCAATGATCGCATAAAATGGGTAGATAA
GCCAAAGGGCATATCCCTTAGTTTGCTTTGTCCTGCTCAATCGTATCCCACGCCCGCAGCT
>D.mel_17
GAACCTGTTGGCAGTGTGGCCCCCAAAGTGGATCCCAACGATCGGATCAAGTGGGTCGACAA
GCCCAGGGGCAGCTCCCTGAATCTGCTATGTCCAGCTCAATCCTTTCCCATGCCAAGCGCT
>D.moj_17
GAACCCGTTGGCTCTGTGGCGCCCAAAGTTGATACACGCGATGAATTCACCTTTGCGCGCAC
CCAACTAGGCCTATCCAAGGCGCTCATTTGCCCAGCTCAGTCGTACCCCATGCCAGCATTT
>D.mel_15
GAACCCGTAGGCTCAGTGGCTCCCAAAGTGGACACTCGCGATGAGTTTACTTTTGCCAGGAC
ACGTATGGGGGCCTCCAAGGCTCTCATCTGTCCAGCTCAGTCGTATCCAATGCCGTTCTTT
>D.moj_18
GAACCGGTGGGCAGTGTTGCCCCCAAAGTTGATATTAAAGACGAGATCAACTATGCTCGCGC
CGCGCTCAATCATAGTCTAGCCATAGTTTGTCCAGCACAATCGTATCCGGTTCCTATGTTT
>D.mel_16
GAACCCGTCGGTAGTGTGGCCCCAAAAGTTGATATTAAAGATGAGATTAACTACGCCCGGGT
GGGCCAGGATCGCAGTCTAGCTATAGTTTGTCCAGCTCAGTCTTATCCAGTGCCTGCCTTC
>D.mel_21
GAGCCCGTTGGCAGTGTGGGACCCAAGGTTGAAATTAAAGATAAAGTGGGCATCTTTGTGGC
CAAATCCAATAGCTCCTTGGCCTTGCTGTGCCCAGCTCAATCGTATCCAATCCCAGCTTTT
>D.moj_25
GAACCCGTTGGCTCTGTGGCGCCCAAAGTAGAAATTAAGGATAAAGCTGGCATATTTTTGGC
CAAAGCCGAGAACTCCTTAGCTCTGCTTTGTCCGGCTCAGTCGTATCCCATGCCCGCTTAT
>D.moj_26
GAGCCTGTGGGCAGCGTGGCGCCCAAAGTAGAAATCAAAGATAAATTGGGTATCTTCTTGGC
GAAATCGAATCGATCTATGGCGCTGTTATGTCCCGCTCAGTCCTATCCAATGCCAGCGTTT
>D.moj_22
GAACCCATTGGCACTGTGGCGCCCAAAGTTGATTTGAAAGATAAAGTCGCAATGTCTGTTAT
AAGACTCGCTCAGCCATTGAGCTTAATTTGTCCAGCGCAAGGTTATCCTATGCCAGCATTT
>D.moj_24
GAACCCGTTGGCTCTGTGGCGCCCAAAGTTGACATAAATGATAAAGTCAAAATATCCATCAT
CAAATCGACAAATTCCTTAAGTTTGGTCTGCCCAGCTCAGGGCTATCCAATGCCAGCCTTT
>D.mel_20
GAACCTGTTGGTAGTGTGGCACCCAAAGTTGATATGCAGGATAAGTTTGGTGTGAATATCAG
ACAAGCAAATAACTCATTGAATTTACTCTGCAAGGCTCAAGGTTATCCAATGCCAGCGTTT
>D.moj_21
GAGCCTGTTGGCAGCGTGGCACCCAAAGTTGATATGCATGACAAAATGGACTTTGCCATAAA
AAGATCAAATACCTCTCTAAATCTATTTTGCAAAGCTCAGGGTTATCCTATGCCAGCATTT
>D.mel_19
GAACCCGTGGGCAGTGTTGCACCCAAGGTTGATATGCACGATAAGATGGACTTCACCATCAG
GAGCTCGAATAGATCTTTGAACTTGTTCTGTAAGGCGCAAGGATTTCCTATGCCGGCATTT
>D.moj_23
GAACCCATTGGCTCTGTGCCGCCCAAGGTGGACATGAATGACAAGCTGACGTTTTCCTCAAA
GTCTTTGAATGCATCCTTGAGCATACTCTGTCCAGCTCAGAGCTATCCAATGCCCGCGTTT
>D.moj_10
GAGCCCGTTGGCAGCGTCCGTCCCAAAGTGAATCCGCAAGACAAACACCAGTTCATAGACGT
GGAACTGAATAACAGTTACTCACTGCTCTGCCCGGCTCAGTCCTATCCAACACCGGCCTTT
>D.mel_9
GAACCCGTGGGCAGTGTCCGACCCAAAGTGAATCCCCAAGACAAGCACCAGTTCATAGACGT
AGAGCTGGCCAGCAGTTATTCGCTCCTGTGCATGGCTCAGTCGTATCCTACCCCGTCCTTC
>D.pul_15
GAACCGACTAGCAGCGCAGCGCCGCGTTTTGCTGTAAAAATGTCGATGATCGTGGAACT
GCGTCAATCTAAACCCATGTCCCTTTTGTGTCAGGCTCAGGGTTATCCGACTCCCGTTTTC
>A.gam_5
GAACCGGTCTCCAGTACCGCACCTAAAACGCCCTCCTTGACACAGAAACCAATTTTTGC
CGATCCCAACAGTGATCTTGCACTACTGTGTCTGGCGCAAGGCTTTCCAGCACCCAATTTT
>D.moj_36
GAGCCTATTGGCAGTAGTCCGCCCAAGATAAATGCATTGACGTATAAACCGAATACGGT
TGAATTCCATTCATCCACTGCTATTCTTTGTCCTGCTCAGGGCTATCCAGCGCCTAGCTTT
>D.mel_32
GAGCCCGTTAGCAGTAGTCCGCCCAAAATCAATACTCTGACCTATAAGCCCAATATTGT
GGAGTCCATGGCGTCCACCGCAATACTTTGTCCCGCCCAAGGCTATCCAGCTCCTAGTTTT
>D.moj_35
GAGCCTGTTTCGAGCACGGCGCCCAAAGTGCCGCCACTGCAGTCGCGCCCTTTGATTGT
GGCTGCTCGAACCAGCATTTCCATATTGTGCCCAGCTCAGGGCTATCCCGCGCCTAGTTTT
>D.mel_31
GAGCCGGTTTCCAGCACTGCTCCCAAGGTGCCACCTCTCCAATCTCGACCTATGATAGT
TCCTGGTCACACCGATCTCTCAATATTGTGCCCAGCTCAAGGCTATCCTGCGCCAAGTTTT
>D.moj_39
GAGCCCGTTTCAAGCACGGCGCCGCGCATTCCCTCCATAATGAGTAAACCCTTCGAGCT
GCATGCGGGCACAGATATCTCGCTGCTTTGTCCAGCTCAGGGCTATCCGGCGCCAAGTTTT
>D.moj_37
GAGCCCATTTCAAGCACCGCCCCTAGAACACCAGAACTGGTTCAGAAACCCATCGAACT
GCGTCAGGCTCAAACGATTTCTCTGCTTTGTCCAGCTCAGGGCTATCCAGCACCCGGTTTT
>D.mel_34
GAGCCTATTTCGAGCAGTGCTCCCAGAACTCCAGCCCTGGTTCAAAAACCGCTGGAACT
GATGGTGGCGCACACAATATCGTTACTTTGCCCCGCTCAGGGCTTTCCGGCTCCTAGTTTT
>D.moj_34
GAGCCCATTAGCAGCACTGTGCCCAAAGTAGTCTCCCTGGCCAAATTCGATATGAAAACGCA
TGCTGGCGCCAGCACCTTGTCCTTGCTATGCCCTGCTCAGGGCTATCCCGTGCCAATATTT
>D.mel_30
GAACCTATAAGCAGTGCTGTACCCAAAGTGGTATCTCTGGCGAAGTTCGACATGAAGACATA
TTCAGGTTCCTCGACCATGGCGCTTCTATGTCCGGCGCAAGGCTACCCGGTGCCTGTGTTT
>T.cas_8
GAACCCATCAGTAGTACCTTGCCCAAAGTCTCGTCCCATTCAAAGTACGAGGTCATTAATTA
CAAGGAGAATTCGTCTCTGGCTCTCCTTTGCCCGGCACAAGGGTACCCAGTACCGTTGTTT
>D.pul_21
GATCCTGTGGGTAGCTCCCGGCCGCGTTTTGGTACCGACTCGAAAGGCACTGTACTGGAGCG
AATGGTGAAATTGCCTCTAACGATGCTATGCACCGGCCAGGGATATCCTGTGCCTTCATTC
>D.pul_16
GAGCCGACGAGTAGCTCCTTACCGCGTTTCTCAGCCGAATTGTCTGGCGTCATTGTCAAAAG
GCAGCGCGCCAATCAGCTGGCTCTTACCTGTCCAGCTCAGGGTTACCCGGTACCTTCATTC
>D.pul_17
GAACCAGTTAGCGGGTCCCGACCGCGTTTTTCTTCGGAATTAAAGAGCGGCACTGTTGAGCG
CTCCTCTTTGGCTCCTTATTCGTTGACGTGTCAGGCGCAGGGTTACCCCGTTCCCGTGTTC
>D.pul_19
GAGCCCGTGAGTGGATCCCGCCCGCGTTTCTCCACCGAGTTGAAAGGCGGCAACTTGGAGCG
CTCCTCTTTGGCTCCTTTTTGCTTAACTTGTCAGGCGCAGGGTTACCCGGTACCAATTTTC
>D.pul_18
GAACCCGTGAGTGGATCCCGACCGCGTTTCTCCACTGAACTGGCCGGTCACTTGGAGCG
CTCCTCTTTGGCTCCTTTTTCTTTAACTTGTCAGGCGCAGGGTTACCCCGTCCCCATTCTC
>D.pul_11
GAGCCTACGAGTAGCACTGCTCCCCGAGTATCGGCTGACGTGTCTATTGCCTTCCTGAAACG
GCAAAGAGGCCTTACGACCAATCTCCAGTGTCAGGCTCAGGGTTTCCCCGCACCTCTCTTC
>D.pul_9
GAGCCGACGAGTAGCAGCGCTCCTCGATTGACTGGCGAATTCTCCCTAGTGGCTCTTAAGCG
CCTTCAAGGCTCTTCGTCGACATTGACGTGCTTAGCGCAAGGTTTTCCTGCACCTGCTTTC
>D.pul_10
GAACCGACAAGTAGCAGTGCTCCTCGTTTATCGGGCGATTTCTCTTCTGTGGCTTTAAAACG
TCACCGAGGCTCTTCTTTGACGTTGATGTGTCTAGCGCAGGGTTTCCCAGCTCCTCTCTTC
>D.pul_14
GAGCCTACCAGCAGTTCCGCGCCTCGTTTTGCCAGCCGGTCGTCCGTCCATCTTACGCGTCA
AGATTTGACGGCCAGTTTTGCGCTCTTCTGTCCAGCACAAGCTCATCCAGTGCCCGTTTTC
>D.pul_12
GAACCAACGAGCAGCTCAGCTCCTCGATTTGCCAGCCGTTCGTCTGTTAATCTGATTGA
AGATCTGCGCTCCAGTTTTTCTCTTTACTGTCCGGCACAGAGTTATCCAGCGCCCGCCTTC
>D.pul_13
GAGCCTACGAGCAGCTCAGCTCCTCGATTTGCCACCCGTTCGTCTGTGCATCTCATCGA
AGACCTTCGCTCCAGTTTTTCTATTTTCTGTCCGGCACAGAGTTATCCAGCACCCGCTTTC
>D.pul_3
GAACCGACCAGCAGCGCAGCTCCTCGTTTGGCCTCCGATTCGACTTTGTCCAACGCCAAAAA
AGTCTTTGGCCGTCCGATGATGTTACTCTGCCCGGCTCAAGCTTACCCTGCACCCTCTTTC
>D.pul_4
GAACCGACTAGTAGTACAGCGCCGCGTTTCGCCACCGATTCGGCCATTTCCAGCTCGAGAAA
GATTATCGGACGTTCGTTAACTTTGCTTTGTCCGGCCCAGGCTTACCCTGCACCGATATTC
>D.pul_5
GAACCAACGAGTAGTACAGCACCTCGTTTCGCTTCCGATTCAACCAATTCTAAACG
AATGACGGGTCGTCCGCTCACTCTCCTCTGTCCGGCTCAGGCTTATCCTGCACCTGCCTTC
>D.pul_6
GAACCCACCAGTAGTAGCGCTCCGAGATTTCCCTCTGAATCGTCGAGTTCCACGCTCAAGAA
ACCGTCCAGCATTTCAATCAATCTTTTGTGCCCGGCTCAGGCCTACCCTGCACCTTTGTTC
>D.pul_8
GAGCCGACGAGCAGTAGCGCTCCGCGATTCGCTTCCGAATCCTACGGATTCGTTCTGAGGAA
AAGTTCGGGAATGGCTTTCAATCTTCTGTGCCCCGCCCAAGCTTTCCCTGCACCTTTGTTC
>D.pul_7
GAACCGACGAGCAGTAGCGCACCGCGTTTCGCCTCCGAATCTTACGTCGGTTTCCAGTTGAGGAA
AAGTTCCGGAATGGCCATCAATCTTTTATGTCCCGCTCAAGCATTCCCTGCACCTTTGTTC
>A.pis_1
GACCCCGTTGGTAGTTCATCTCCAAAATTTGCTTCCTTGGAAACTGGTAAGAGTTATCAGTT
CAGATCTGGACAAAGTTTTGTGTTAACTTGTTCTGCTCAAAGTCATCCAGTACCATCATAC
>A.pis_8
GATCCTGTTGGTATAAAATCACCTGCTTTTTCATCTGATTCAAAAGGAACTATATTTAACCG
TAGGGCTAAATCTGATATTGTATTGTTGTGTGAATCTCAAGGATATCCAGTTCCTGATCAT
>A.pis_9
GAACCTGTTGGTTATAAAGCACCTACATTATCATCAGATTTTTCTAGTACAGGGTTAAAAAA
ACGAGTAAACGGTCCAATTGTTTTATTGTGTCAATCACAAGGATATCCTGTACCCGATTTT
>A.pis_10
GAACCCATAGGATTTAAATCTCCTACACTATCTTCAGATTTTGAAGGTACTCGTTTAAGAAA
AAGTTCTAAAAATGCAATTGTTATACTGTGTCAATCTC
>D.pul_22
GAACCCGTCGGATCGACCCGACCTAAACTCTCACACGACACGAGATTGTTGAGTGCCCAGCA
TCGATTCAGTGATGCAGCTCCCCTGTTCTGTCAAGCTCAAGGGTTTCCTACACCTATCGTC
>D.pul_23
GAACCGGTGGGGAGTGTTCGTCCGAAATTGACGACCGACGCCAAATTGTTGAGTGTCGAATG
TCGTGAAAAGACGACTCATCTCACGCTCCTCTGCCAAGCCCAGGGCTACCCTAAACCGATCGTC
>T.cas_11
GAGCCGGTCGGGACGCGAGCTCCTAAATTATTAGCCGATTCTAAATTCAAATACGTGGAGAG
AGAAGCAGGTTTGGAAATTCCGGTTTTTTGCCAAGCTCAAGGATTTCCCGTCCCTTCATTC
>D.moj_38
GAGCCCGTTGGCGGCAAGGCGCCCACTCTGCTCTCCAATGATATCAAACGCTCGTGGATCGAGCG
CATGTTGTCCACGAATTTGGCATTATTTTGCCCAGCTCAAGCTTATCCAGTGCCAGCATTC
>D.mel_33
GAACCCGTCGGCGGTAAAGCTCCCACTCTGCTCTCCAATGACATAAAGCGCTCTTGGATCGAACG
AATGCTGTCCACCAATCTGGCTTTGTTCTGTCCCGCGCAGGGATTTCCAGTTCCCGCCTTT
>A.gam_6
GAACCGATCGGTGCAAAGCCTCCGGTACTTTCGTCCGATAGTAAAAAGATCTGGATGGAGCG
TCGTATGAACAGCAGCGTAGTGTTTTTCTGTCCCGCTCAGGCGTACCCGGTTGCTTCATTC
>A.mel_23
GAACCTGTTGGAAGCAAGGCGCCAGCCTTTGCCGGGGATCAAAAACTTTCTCTGTTGGTGCG
GCGAGCGAACACGGACGTTAGTCTTCCTTGCAATGCCCAGGGTCATCCTACTCCTGTGTAT
>A.mel_24
GAGCCGATGGGGATCAAAGCGCCAGCCTTCCTGGGGGACGTTAAATCGTTCCTCCTCGTTCG
TAGGTCGGGGACAAAAGTGAGCATGCCGTGCAACGCCCAGGGGCATCCTGTTCCCGTAACC
>A.mel_32
GAACCGATCGGGACGAAGGCGCCTGCGTTTACGAGCGAGTTGAGGGGCGGTTGGCTGAGGAA
GGGAGCGAGGTCCAGCGCCGTTCTCTCGTGCCCGGCCCAGGCTCATCCTGTGCCCACGTTT
>A.mel_31
GAGCCAGTCGGGAGCAAAGCGCCGGCGTTGATGGGGATCGTTAGAGGAATAATGTTGCAAAT
CCAGGCCGAGTCCAGTGTCGTGATATTCTGTCCAGCGCAGGGCTATCCCGTGCCCTCGTTT
>A.mel_30
GAACCGGTGGGCAGCAAGGCACCGGCGTTCACCGGCGGGGACGTGAAGGGCGTCTGGCTGCAAAA
GGGGGCTGGATCCAGCGCCGTGTTGCCGTGCCCCGCTCAAGGATATCCCGTCCCTTCGTAT
>A.mel_34
GAGCCGATCGGCAGCAAAGCGCCCGCGCTGACCGGCGAGATGAAACGGGGTTGGAAAGAGAT
CGGTGCGCGATCGAGCGTGGTGTTGACGTGCCCCGCGCAAGGATATCCTGTGCCCAACTCT
>A.mel_33
GAGCCGGTCGGGAGCAAAGCGCCGGCGTTGACGGGTGACTTGAAGGGCGGCTGGAAGGAGAA
AGCCTACGAGTCGACCGTCGTTCTCTTCTGCCCGGCTCAGGGTTATCCCGTGCCCAGTTTT
>A.mel_29
GAACCGGTGGGCAGCAAAGCACCTGCGTTCACCGGCACTTTAAAGGGGGTTTGGATGGAGGC
GAAAGGGGACACCCATGCCGTCCTCTTCTGTCCCGCGCAAGGATACCCCGTGCCCTCGTTT
>A.mel_28
GAACCGGTGGGCAGCAAAGCGCCGGCGTTCACCGGCACTTTAAAGGGCGGATGGATGGAAAC
GGAAGGAGACAGCCACGTCGTGCTCCTCTGTCCCGCTCAGGGGTTCCCGGTTCCAACGTAT
>T.cas_10
GAACCGATTGGTCTACGAGCCCCCACTTTAAATTCCGATGTTAGAAGTATCACAATTGAGAA
AATTTCCGGTCATGGTTTGACGCTTTTATGCCAAGCACAGGGTTTCCCTACACCCACATTC
>A.mel_36
GAGCCGGTGCAAAGCAAGGCTCCGTCCGTGACCGGTGACGCGAAGCGGTGGCAGAAGAC
GAGAGCCGCGGCGGGATTCGCGATTCAGTGCCAGGCGCAGGGTCACCCGGTGCCGATGTTC
>B.mor_19
GAACCTATCACTGCGAGGGCGCCAGCCTTTCCCAATTCAGCCACGTACAATTACAATAT
TGAAGCTGCATCTGGTGGCTCAATGTTGTGTCAGGCCCAAGGGTACCCTGAGCCCGTATTC
>T.cas_9
GAACCTGTGGGTACAAGAGCCCCCAAATTCACCTCGAACGTCAAACTGACTTCATTTGAAGA
TCGGGAAAAGACCGATATTGCCATGCTTTGCCAAGCCCAGGGTTACCCTTCACCCACATTT
>A.mel_38
GAGCCCGTGGGATCGAAGGCGCCCGCCTTCCAGAGCGACGCGAAAAGCGTCACCTACCTGAG
AGCGGCGAGGTCCTCGGTCGCGATCACCTGCGCCGCTCAGGCGTCGCCTCCCCCGACCCAC
>B.mor_25
GAACCAATAGCAAGTGCTGCTCCAAGTATTACGGCAACACCAAAAGCTACCGTTACCTA
CCCTCAACAAATATCTTTGGCGCTGACATGCCCTGCACAAGGATATCCTGTACCTTTATCA
>A.pis_6
GAACCGTATAGTCTTAAAGCACCTACATTTCCATCCGAGGATGAAACATCCAGATTCAAGAA
AAAAAGTTTACACAGTATAAGTTTACTCTGTGAAGCTCAAGGCTATCCTATTCCTTCATTC
>A.pis_4
GAACCTATTGGCTTAAAAGCTCCAAGTTTTCCATCTGAAGCTAAATCTGTTACTTACATAAA
AAAAATGGATCAAAGTATTAGTTTATTATGTTTGGCACAGGGATATGGTGTACCAACATTC
>A.pis_7
GAACCAGTAGGTCTTAAGTCGCCAGTATTTTCATCTGACGCAGAAAGTGCAAGGTATAGAAA
ACGGTCTAATAATGATTTATCAGTATTATGTTCAGCACAAGGGTACCCTGCCCCAAGTTTC
>A.mel_35
GAACCGGTCGGTAGCAAAGCGCCGTCGATACTCGGCGAGAAGGGGAGTCTGATGGAGAG
GCGCACCCGTGCCGACATCGTGATCCTCTGCCAAGGGCAGGCTTACCCTGTGCCAACGTTC
>A.pis_13
GAACCTGTTGGTGTTAAAAAACCCACATTTGCAAGTGATGATAAAATTCATTCTTTTGAACG
AGTACAATATTCTAACATAGCTCTTTTATGTGAAGTTCAAGCATACCCGATTGCAACCATA
>A.gam_14
GAGCCCATCGGATTTAAGGCACCTTCATTTAGTAACGATGCGGCACTGTTCGTGTCGCGCGT
TGAAGCTGGGGAGCGTCTAACCTTACTCTGCAACGCTCAGGCATTTCCCGTCCCAGTGTAT
>A.gam_13
GAACCGGTGGGATTTAAGCCTCCGAGTTTCAACAACGATGCGTCACAGTTTGCACTATCGTG
GGAGATTGGGACGCGCATTACGCTGCTCTGCAATGCCCAAGCATTTCCGGTGCCTGTTTAT
>T.cas_12
GAACCTGTGGGGACCAAAGCTCCGGCTTTTTCCACCGATATTAAAGTCTTGGGTTACCAGAG
ACACTCAAAACAAAATGTTGCTTTGTTGTGCCCGGCTCAAGGTTTCCCTTCTCCTTCATTC
>B.mor_13
GAACCAGTCGGTCTGAAAGCCCCTACATTTTCTACTGATTTTAAATTGGCATGGTATGAAAA
GCACGTTAAACAGGGTTTTGCGTTACTTTGCCCATCGCAGGGATTCCCCGCTCCTATATTC
>A.pis_11
GTTGGTGTTAAAGCCCCTACTGCACCAGATGATAAAAGCAGAACAATCATACG
TCATTCAGGGCAATATATAACACTTTTTTGCCAGACTCAGGCTTTTCCTATACCGTCTTTC
>D.moj_40
GAACCCGTTTCGGCAAAGGGTCCCACGCTCTCCATTGATACGAAATGGTCAGGAATTGAGCG
ACAGCGCGGCATAGATATAGTTCTGCTGTGTCCGGCGCAGGCATTTCCGGTGCCCATCAGC
>D.mel_35
GAGCCCATCTCGGCCAAGGCGCCCGTGCTCGCGGTGGACACCAAGTGGTCTGGGATCGAAAG
GCACCGCGACATGGATATAGTGCTCCTTTGTCCCGCTCAGGCATATCCGGTGCCCATTAGC
>B.mor_14
GAACCGATCGGCTCCAAAAGTCCTTCATTTCCAAGCGGTTCCAAGCTGGCGTCGTTTCAAAT
TGGTTTAGACGAGAATTTCGCTTTATTATGTTCGGCACAAGGCTTTCCTGTTCCTTTCTTT
>B.mor_15
GAGCCCGTCGGTTTTAAATCACCATCATTTTCTACTGATGATAAACTAGCATGGTTTGTGCG
ACGCGTAGGAGAAAATCTTGCATTATTTTGTCCAGCTCAAGGGCATCCTATTCCCACATTC
>P.hum_16
GAACCGGTCGGAACGAAAGCTCCGATTTTTTCAACGGATAACAAAATAAGTTCGTTCGTGCG
AAATTTCGGACAAAGTTTCACGTTAATGTGCTCGGCTCAGGGATTTCCCGTACCTAATTTC
>A.mel_19
GAACCGATCGGGTCCAAGTCGCCGATCTTCTCCAACGACCTCAGTTCGACCGCGTACGCGAG
GCGGAATGGAACGAGCGTGGTGCTCGCGTGCAACGCTCAGGGATCTCCCGTGCCGACGACC
>A.mel_20
GAGCCGGTCGGATTCAAGTCGCCGATTTTCTCCAACGATCTCACGCTTAGCGCGTACGCGAG
GCGCGAGGGGACGAGCGTGGTGCTCGCGTGCAACGCTCAGGGATTCCCCGTGCCGACGACC
>A.mel_21
GAGCCGGTCGGGTTCAAGTCGCCGATCTTCTCCAGCGACGACAGCCTGAGCAAATACGCGAG
GCGGAGGGGCACGAGCGTGGTGCTCGCGTGCAGCGCTCAGGGATTCCCCGTGCCGACTAGC
>A.mel_18
GAACCTGTTGGATTCAAGTCGCCCATATTCTCCACGGACAATAGCCTTAGTAAATACGCGAG
GCGCGAGGGGACGAGCGTGGTGCTCGCGTGCAGCGCTCAGGGATTCCCCGTGCCGACGACC
>B.mor_16
GAACCGATTGGATCGAAGTCACCCGCTTTCTCTACTGATAACAAATTTTCATGGTATTTGAG
AGGTGTTGGCCAAAGCTTAAGCATCATGTGTCCGGCTCAAGGTTTTCCAGTCCCTTTGTTC
>A.mel_25
GAGCCGGTCGCCTCGAAGAAGCCAAAGTTCTCGAGTGACGCGAAGAAGTCCTGGTACGATCG
CGTCGTCGGCCAAGATCTCACGCTCTTCTGTCCCGCCCAGGGGTTCCCCGTCCCCTCGCAT
>A.mel_26
GAGCCGGTCGCCTCGAGGAAGCCAAAATTCTCGAGCGACGCGAAGCTCAGCTGGTACGAGCG
TGTTATCGGCCAACATCTCACGCTCCTCTGTCCCGCCCAGGGGTTCCCCGTCCCCTCGCAT
>A.mel_27
GAGCCGGTCGCATCGAAGAAGCCAAAGTTCTCTAGCGACACGAAGCTTACGTGGTACGAGCG
TGTTATCGGCCAACATCTCACGCTCTTCTGTCCCGCCCAGGGGTTCCCCGTCCCCTCGCAT
>D.mel_38
GAACCCATTGGTTCCAAGGCTCCAGCTGTGCCCACAGGAGTACTTGCCTTCCAGCAGAATGT
CCCGATTCATTCGATCTTTGCAATGCTTTGCCAGGCCCAAGCATTTCCGGTGCCCATTTAT
>D.moj_41
GAGCCCATTGGCTCCAAAGCTCCCGCTGTGCCCGCGGGCGTGCAAACATTCCAACAAGTGGT
TCCATTGGGCGCTAGTTTCGCAATGCTCTGCCAGGCGCAGGCGTTTCCAGTGCCTGTTTTT
>D.mel_37
GAACCTATTGGTTCCAAGGCTCCGTCGGTTCCAACAGGCGTGATGGTCTTTCAACAACAGGT
TCCACTGCTCTCCACTTTTGCCATGCTTTGCCAGGCTCAGGCATTTCCGGTGCCAGTTTTT
>A.pis_14
GAACCAATTGGGATGAAATCTCCTAGTTTTTCAACTGATACAAAAATTTCAGCATACATTCG
ATCACTAAATGCTAATATTGGTCTACAATGTCAAGCTCAAGGTTTCCCAGTTCCTAATTTT
>B.mor_18
GAACCTATAGGCTCGAAAGCACCATCCTTTTCGATGGAATTTAAAAGTACGACTCTGACAAA
ATTTGTGAATCAAGGAGTGGTTCTCTTATGCCAAGCTCAAGCTCATCCAACACCACTTTTC
>D.moj_42
GAACCTGTTGGCTTCAAGGCGCCCAGTTTTCCCAGCGTGGCCTCAACCTTTACCATAAACGC
GCCGCAGCAGAGCAGCTTGGCCCTGACGTGTGAGGCTCAGGCATATCCAGTGCCAATATTT
>D.mel_39
GAGCCTGTGGGATTTAAGGCGCCCAGTTTCCCCAGTGTAGCTTCAACATTCACCATACAGTC
GCCCAAAAAAAGCGAATTGGCCCTAACTTGCGAAGCCCAATCCTATCCTGTACCAATATTT
>A.pis_5
GAACCTGTAGGATTCAAGTCTCCTACGTTTCCGTCTTCTTCAAAATCCAGTTGGTTTGTTAA
AAATTTATTGGAACATCTTTCTTTACTTTGCTCGGCACAAGGGTACCCAGTCCCAGAATAC
>A.gam_9
GAACCTATTGGGAGTAAGGCTCCTTCGTTTTCGAGCTCCGTGATCACGATCATGATGAC
GCAGATGAACAGCAGTGTTGCGCTGCTCTGTCAGGCCCAGGGTTACCCTACACCAGTGTTC
>A.gam_7
GAACCGATTGGCAGTAAATCGCCCTCGTTCTCCAACGATGCCGTTACGGTTGCGGTGAAAGC
AGCCAGAAATACGAGCATTGCACTGACCTGCCAAGCACAAGCCTTTCCAGTTCCGGTGTTC
>A.gam_8
GAACCGATCGGCAGCAAGGCCCCCTCACTGTCTTCAGAAGCGATCGCAGTTGTAAGGGC
TGCTTCAAACGCCACGATGGCACTGCTCTGTCAGGCACAGGCATTCCCAGTTCCCGTGTTC
>A.gam_10
GAACCGATTGGAAGCAAATCACCTTCCTTCTCGACTGATGCTATGGCATTTGTTAGAAA
CTCAGTGAACGGAACGGTAGCACTGCTCTGTCAGGCACAAGCTTTTCCGGTCCCTATTTTC
>A.gam_11
GAACCAATTGGTAGTAAGGTTCCTTCGTTTGGATCGAACATTATGACCTATTTGGATGT
CCGAGTAAATTACAGTGTTGGCTTACTATGTCAAGCGCAAGCATATCCGGTACCGATCTTC
>A.gam_12
GAACCGATTGGCAGTAAAGGACCTTCGTTTGCTACGCATTCGATGAACTACGTGGATAG
CTTGCTAAATCAAACTGTTGCGCTGCTGTGCCAAGCACAGGCATATCCTGTACCAGTGTTT
>D.moj_46
GAGCCTGTCGGTGCGAAGGCTCCCACTTTTGCAAGCTCTTCGAAAATCTCTAGTTTGCTCGG
GCCCAGCTCAGGCGATATTGTGTTGCTCTGCCAGGCTCAGGCCTATCCAGTGCCCTTTTTT
>D.mel_44
GAGCCCGTGGGCTCCAAGGCTCCAACCTTTGCTACGGCTTCAAAGATTTCCAGTCTACTCGG
CTCGAGTTCGAGTGATATTGTGCTACTTTGCCAGGCTCAGGCTTTTCCAGTTCCCTATACA
>B.mor_23
GAGCCCGCTGGCGCAAAATCACCGACATTCTCGACTGAATCGATAGGAAGTGTTTTCCGCAA
ACGTGCTGGGCAAGGATTTGCTCTTCTCTGTCAGGCTCAAAGCTATCCCGCTCCTATATTC
>A.gam_15
GAACCGATTGGATCGAAAGCACCTACGTTTGCTTCGGACGAGAACAGTCGATCGTACACAAA
AATGAGCAATCATAGTTTGGCTCTGTTCTGTCAGGCGCAGGCTTTTCCAGTTCCCATCACT
>A.gam_16
GAGCCAATCGGTTCAAAAGCGCCAACATTTCCATCTGATGCGCGTAGCATTACGTACAACAA
ACCGAGCAACACGAGCTTGGCGTTGTTCTGTCAAGCCCAGGCATTCCCCGTGCCGATTAGT
>A.gam_18
GAACCGATCGGTTCGAAGGCACCGACGTTTTCGTTCGATTCTAAAACGTTCACCTTTATGAA
GCCGAGCAATACAAGTGTTGCACTGTTTTGTCAGGCACAGGCTTATCCTGTTCCGATCACA
>A.gam_24
GAACCGATCGGGTCTAAGCCACCGACATTTTCCACCGACTCCAAGATTAGCATGTTTGTCAA
ACCGAGCGACTCCGTAGTAGCATTGTTTTGTCAGGCTCAGGCATATCCGGTGCCAGTTACA
>A.gam_17
GAACCGATCGGCTCAAAGCCTCCCTCGTTCAGCTTTGACTACAAGAAACTGTACTTCGTTAA
GCCGAGCAACTCGAACATTGCACTGTTCTGTCAGGCCCAAGCGTACCCAGTACCGGTGACC
>A.gam_19
GAACCGATCGGTTCCAAGGCACCCACATTTCCGTCCGATTCTGGCACGAGCTCGTTCAAAAA
GCCGGCCAATTCTACGATCACACTGTTGTGCCAAGCGCAAGGTTTTCCTGTTCCTATTACC
>A.gam_20
GAACCGATCGGTTCGAAGGCTCCCAGCTTTTCATCCGCTTCAAGGACGAGCTCCTTCGTTGA
ACCGAGCAGTGCTAGTTTGGCCCTTCTTTGTCAGGCGCAAGCATTTCCAGTCCCAGTAACA
>A.gam_23
GAACCTATTGGACTGAAAGCGCCCTCCTTCTCTACGACGGCTCGTAGCAGTTCGTTTGTGGA
GGCAAGCAACAGGACACTGGCTCTGTTTTGTCAAGCTCAAGCATATCCAGTTCCTATTACA
>A.gam_22
GAACCTATCGGGTTGAAGGCACCATCTTTTGCATCAGCACTGCTTAGCGGTTCGTTCAAGTA
TCCGAGCAATACTACGTTCGCATTGTTCTGTCAGGCTCAGGCTTTTCCGGTGCCAATTACA
>A.gam_21
GAACCGATTGGACTGAAAGCTCCAACCTTTTCTTCCGCCTCGCTTAGTAGTACGTTCAAGCT
GCCAAGCAGTTCCACTATTGCTCTATTCTGTCAAGCACAAGCGTTTCCCGTACCGATCACA
>T.cas_16
GAACCAATCGGGTCGAAGGCACCGGCATTTTCCAACGATGCTGTTAGTTCGACTTACATTCG
AACGGTTGGTATGGGTTTCGGCCTACTTTGCCAAGCGCAAGGATACCCAGCCCCCTTATTC
>P.hum_15
GAACCGGTTGGACTTAAAGGACCCAAATTGTCTTCGGATGCTTACAGTTCTTCGTTTATAAG
AGGTTACGGTCAGAGTTTTGGTCTCCTGTGTCAAGCTCAGGGATTTCCCGTTCCCAACTAC
>D.mel_41
GAGCCCATTGGTGCCAGAGCACCTTCCTTCTCCTCCGATTACAACTCCTTCTCCTATGCCCG
CGTTGTTGATCAGAGTTTTGCGATGCTTTGCCAGGCGCAGGCTTTTCCACTGCCCATAATG
>D.moj_44
GAGCCCATTGGCTCCAGAGCACCCACATTTTCGACGGACTATAACTCATTTTCATATGCGCG
AGCTGTGGGCCAGAGTTTTGCATTGCTGTGTCAGGCGCAGGCATATCCAGTACCCCAACAA
>D.mel_43
GAACCCATTGGCGCCAGGGCTCCCACATTTTCAACGGACTCAATTGTATTTTCCTATATTCG
CCCAGTGGGTCAGAGTTTCGCTTTACTTTGTCAGGCTCAGGCCTATCCAGTTCCCGCTATG
>D.moj_45
GAACCCATTGGAGCCAGAGCACCAACGTTTTCAACAGATTCCAATTCGTTTTCATACACCCG
AGATGTGGGTCAGAGTTTTGCATTGCTTTGTCAGGCTCAAGCTTATCCAGTGCCCACAATG
>D.mel_42
GAGCCCATCGGGGCAAGAGCTCCCACCTTTTCCACCGATTCCAACTCGTTTTCCTATACACG
GTCTGTGGGTCAGAGCTTTGCTCTACTTTGTCAGGCTCAGGCATATCCAGTTCCCATTATG
>T.cas_14
GAACCAATCGGGTTTAAAGCACCAACTTTTCAAAACGATGCGACTAGTATTTCGTACACTCG
TACCATTAATCAGAGTTTTGGACTTTTGTGTCAAGCCCAAGCCTATCCTGTACCAATTTTC
>B.mor_24
GAACCTGTCGGCTACAAAGCTCCAACCTTCTCCACGGATGCACGTAGTTCCACTTTTATTCG
AACAATCGGTCAACATTTTGGATTATTGTGTCAAGCACAAGCTTTTCCCGTTCCAATATTC
>D.moj_47
GAACCTGTCAGCGCAAAAGGTCCTACCTTCGCTTCCGATATGAAAAGTTATACATTTGTGCG
GCATTTTGGCCAGAGTTTTGCATTGCTGTGTCAGGCTCAAGCATATCCAGTGCCCTTGATA
>D.mel_45
GAACCCGTTAGTGCTAAGGGACCAACTTTTGCTTCCGATATGAAAAGCTATACATTTGTGCG
CCACTTTGGTCAGAGTTTCGCGTTACTCTGCCAGGCGCAGGCGTATCCAGTGCCATTGATA
>B.mor_21
GAGCCAGTGGGTTCTAAGCCCCCAACATTCTCTACTGATTTTACGCTATCTGCAGTAAAGAG
GTATAAGGGTCAGAATTTTGCTATGTTATGTCAAGCACAGGCGTTTCCCACTCCAATTTTC
>T.cas_13
GAACCTGTGGGGTATAAAGCGCCAAGTTTTTCGTCACTTTCCAAAACTTTTTCCTATGAAAT
TCAACAAGGAAACGGTTTTGTGCTGTTTTGCCCAGCTCAAGCTCTTCCAGTTCCAATGTTC
>P.hum_14
GAACCCGTTGGAACGAAAGCTCCGACATTTTCCGTCGCTTCTAAAAGTTTTTCTTTCGTGCA
AAATCTCGAAACTAATTTTAGTCTGTTGTGTCAAGCGCAGGGTTTTCCCGTACCGAGTTTC
>B.mor_17
GAACCTGTTGGCTCGAAATCCCCTACATTTTCGAACGATGTACAATTTTCTGGCATTATCCG
TAAAACTTATCAGGACTTTGCTATGCTATGCCAAGCCCAAGCATTTCCTGTCCCTTTATTC
>T.cas_15
GAACCTGTGGGCCTTAAAGCACCGACCTTTTCCTCGGATTCTAAAACGTTTTCGTTTGAACG
GCGCCAAAATCACAGTTTTGCCCTACTTTGCCCCGCACAAGCCCAACCTACCCCACTATTC
>B.mor_22
GAACCGGTGGGCTCGAAGGCTCCTTCGTTTTCGTCTGACTCAGCTCTTTCGTCCATTAAAAG
ACAAGAGAATCAAAGTTTTGCTTTACTTTGTCAAGCACAAGCTTTTCCAGTCCCATTATTC
>B.mor_20
GAAACGGTCGCAGCAAAGGCTCCATCTTTTTCTACTGATTCTAAAGGAAGTATATTTGTTAG
AGATGTCGGACAAGGTTTTGCATTACTCTGTCAGGCGCAAGCATCCCCAGTTCCCATATTT
>A.gam_25
GAACCGATTGGATCCAAGGCTCCCACGTTTTCATCTGATTCGATGGGAAGCATCTTTCGGCG
CAACAGGCATACAAACTTTGCACTGTTGTGCCAGGCGCAGGCTTATCCGGTGCCCATTACT
>D.mel_36
GAGCCCGTTGGCGCCAAGGCCCCAACCTTTTCCCTTGAGTACAAGCTCATCGAGGTGCAAAA
GTCAAAGGGCACGGCTTTTGCCCTGCTGTGCCAGGCCCAAGCCTTTCCAGTGCCCATCATT
>D.moj_48
GAACCAATTGGTGCTCGAGTACCTAGCTTCTCGGGCGAGTCGAAAAGCTTTACGTTTGTCAA
GGAGATTTCCACTAGTTTTGCTCTACTCTGTCAGGCTCAGGCGTTTCCCGTGCCAATTATA
>D.mel_46
GAGCCAGTTGGCGCCAAAGCACCCACGTTTTCTGGCGAGTCCAAGAGTTTCACATTTGTCAA
AGAGATATCCACTAGTTTCGCCCTTTTGTGCCAGGCGCAGGCTTTTCCAGTACCCATTATC
>A.gam_26
GAACCCGTCGGTTCCAAACCGCCAACGTTCTCGTCGGAATCGAAGGGGAGCATTTTCGACAA
AGCGGCCAACAGCAGCTTTGCGCTGCTCTGTCAAGCCCAGGCGTTCCCGGTTCCAATAATG
>D.mel_40
GAGCCCGTTGGGGCGAAAGCTCCGACCTTTTCGAGTGACTCCAAGGGCAGTATCTTCGAGCG
GTCGATTAAGGCCAGCTTTGCTCTTTTGTGCCAGGCTCAGGCGTTCCCCGTTCCCATCATT
>D.moj_43
GAGCCTGTCGGCGCTAAGGCACCAACATTTTCGAGCGACTCCAAGGGCAGCATTTTTGAGCG
TTCCATTAATGCTAGTTTCGCTCTATTATGCCAGGCACAAGCTTTTCCTGTGCCCATTATT
