# Supplementary material for: The evolution of Dscam genes across the arthropods
Source: BMC Evol Biol. 2012 Apr 13;12:53. doi: 10.1186/1471-2148-12-53 (PMC3364881; doi:10.1186/1471-2148-12-53)
Supplement: Additional file 18 — Nucleotide alignment of all arthropod Ig7 variants. [file 1471-2148-12-53-S18.TXT]

>A.gam_1
GTTCTACCGCAAATAGTCCCATTCGGGTTCGGTGAGGAC---CAA---ATTAACCAGTTTGACATGGTGTCTACTATGTG
TACGGTGAACAAGGGCGATATGCCAATCGAAATCGCTTGGGAG------------------TTCACGCCAACATTTCCTA
GTCCAGGA---AAGGCGAGAAAA------------TTGTACACCAACGATGGTATACTGATCAGTCGAACAAGTACGCGC
ATTAGT---------ACTCTTAGCATAGACTCGGTACGTGATCGA---CACAGTGGAAATTACACTTGCCATGCGAAGAA
TCAAGCAGGGCTGGTAGAGTACACGGCAGTC---CTCTTTGTGAAC
>A.gam_10
GTTGTCCCAATCATTCTGCCGTTCGAGTTCGGTGAGGAA---GCG---TTCGATAGTGGTAGTACGGCGTCGGTTAGTTG
CATCGTCACGAAGGGTGACACTCCAATCGATATTAGCTGGATG------------------TTC----------------
--AATGGA---AGACGGATAACA------------------CTCGATGAGGGAATTCTGATTACGAAGGGTAGTGGCAAG
ATTAGT---------ATGCTTTCAATAGACTCTGTCCACTCACGA---CATGCGGGAAATTACACTTGTTCAGCCAAGAA
TAAGGCTGGTAGCGTGCAGCATACGGCTGAG---CTACAGGTTATG
>A.gam_11
GTAACTCCACTGATCCTGCCGTTTGAATTTGGGGAAGAA---GCG---TTCGACACGGGCAGCACGGCGTCGGTCAGCTG
TATCATTACGAAGGGAGACGTACCGATCGACATCGGTTGGTCG------------------TTT----------------
--AACGGG---CGCCGACTAGCG------------------GCAAACGATGCGATCATGATCACCAATGGTGGACCACGC
GTTTCC---------ATATTGTCGATCGATGCGGTTGACTCACGA---CACGCCGGCAACTACACCTGCCACGCGAGCAA
CCGTGCTGGCAGCACCAAGCACACGGCAGAG---TTGCAGGTTATG
>A.gam_12
GTCGTTCCAATCGTGTTTCCGTTCGAATTTGGTGACGAA---GCG---TACGATACGGGCAGCACGGTTTCGGTAAGCTG
TATCGTAACCAAAGGTGACGCCCCGATCGACATCAGCTGGATG------------------TTC----------------
--AACGGA---CGCCGACTGTCT------------------TCCAACGACGGTGTTTTGATCAATCCAAGTGGCAACAAA
ATCTCA---------ATGCTTTCCATCGAATCAGTACTTTCCAAG---TAGGCCGGTAACTACACGTGTAGTGCACGCAA
TCAGGCAGGAACTGCCGAGCATACGTCGCAG---CTGCGAGTGATA
>A.gam_13
GCCATTCCTATCATTCTGCCGTTTGAATTTGGCGACGAA---CCG---TTCGACACTGGCAGCACCGCGTCGGTTAGCTG
TATCGTTACGAAGGGTGACACACCGATCGACATTAGCTGGCTG------------------TAC----------------
--AACGGG---CGTAGAATTGCG------------------ACGAACGATGGTATTTTGATCATGAGAAGTGGCCATAAG
GCTAGC---------ATGCTGACGATCGAGTCGGTACAGTCTCGG---CATGCCGGGAACTATACCTGCCACGCGGCAAA
CAGGGCTGGCGAAGTGATGCATACATCACTA---TTGCAAGTCATG
>A.gam_14
GTTCTGCCTGTGATTTTGCCGTTTGAGTTTGGTGAGGAA---GCG---CTGGATGAGGCGAGTATGGCAACGGTGAACTG
TGCTGTCACAAAAGGGGACACTCCGCTCAGCTTCAGTTGGTTG------------------TTC----------------
--AATGGA---CAGGATGTAGTG---------------TTAGGTGACTCCGGTATACTCGTGTCGAAGAGTGGTCAGCGC
ATCAGT---------ATGCTAACGATCGAGTCCGTCCAATCGTAC---CATGCGGGAAATTATACGTGCATGGCGAAAAA
CGTTGCCGGACAGGCGAACCATACGTCCGAG---TTGAAGGTGATA
>A.gam_15
GTGAAACCCCTGATAATGCCGTTCGAGTTTGGTGAGGAA---CCG---TTCGATATGCTTACCACGTCTACGGTAAGCTG
TGCGGTAATCAAGGGTGATACACCGATCGAAATCAACTGGATG------------------TTC----------------
--GGCGGG---GAAACGTTAGGC------------------ACGGAGGATGGCATTTCGATTACCAAGTCGGGGCCGAAA
ATGAGC---------ATTCTGAACATCGAGTCGGTACAGCCGCGA---CACGCTGGAAAATACACATGTGTTGCGCGGAA
TAAGGCGGGCTTCGCTGAGCATAGTTCCGAG---CTGAAAGTTATA
>A.gam_16
GTTGTGCCTGTGTTGCTTCCGTTCGAGTTCGGTGATGAG---CCG---GCCGATGTGCTCAGTACGACGATGGTCAGTTG
TGCGGTGGCGAAAGGTGACACGCCGCTCGCGATAGAGTGGTTG------------------TTC----------------
--CAGGGA---CGTAAAATTGAG------------------GCGAGCAACGAGATATCGATTACGAAAAGTGGGCAGAAG
ATCAGT---------ATGTTATCGATCGAAACGGTACAGCCGAGG---CACGCCGGTAACTACACGTGTCTGGCCACCAA
TCGAGCCGGTTCGGTGGAACACACTTCGGAG---TTGAAAGTGATT
>A.gam_17
GTTCCGCCTATACTACTGCCGTTTGATTTCGGGGAAGAA---CCG---GCAGACGTGCAGAGTACAACGTCGGTAAACTG
TGCTGTCGCAAAGGGTGATCCACCGATCGAAATCAATTGGATG------------------TTT----------------
--AATGGT---AGCAAACTGTTC------------------ACTTCGGATGGAATCCTAATCACAAAGAGTGGTCAAAAG
ATTAGC---------TTTCTATCGATAGAATCAGTCCAAGCTCGG---CATGCCGGTAACTACACCTGTGTCGCTAAGAA
TCGTGCTGGATTCGCTGAACACACCTCAGAG---TTAAAAGTGATG
>A.gam_18
GTTCCTCCCATTCTGCTTCCGTTCGATTTTGGAGAAGAA---CCG---GTAGATGTTCACAGCACCACCTCTGTTACCTG
CGCGGTAGCAAAGGGTGATCCGCCGATCGAAATCAACTGGCTG------------------TTT----------------
--AATGGT---AGCAAACTGTTT------------------ACCTCAGATGACATCTTGATCACCAAGAGTGGTCAAAAG
ATTAGC---------TTTCTGTCGATAGAATCGGTACAGGCACGT---CACGCTGGCAACTACACATGCGTTGCAAGGAA
TCGTGCTGGTTTTGCTGAGCATACGTCAGAA---TTAAAAGTTATG
>A.gam_19
GTACCTCCCATTCTACTTCCGTTCGATTTTGGAGAAGAT---CCT---GTAGATGTTCAGAGTACTACAACGGTTAGCTG
TGCTGTCGCAAAGGGTGATCCACCGATCGAAATCAACTGGATG------------------TTT----------------
--AATGGT---AGTAAATTGTTC------------------ACATCTGATGGAATTCTAATTACAAAAAGTGGCCAAAAG
ATTAGC---------TTTCTATCGATCGAGTCGGTACAGGCACGG---CACGCCGGTAATTACACTTGTGTCGCAAGAAA
CCGCGCAGGATTCGCGGAACATACGTCAGAG---CTAAAAGTGATT
>A.gam_2
GTTTCTCCGCAGATCGTTCCGTTCGACTTCGGCGAAGAT---GCA---GTGTTCGCGATGGACATGGTATCGGCAACCTG
TACCGTGAACAAGGGCGATCTACCGATCGATATCGTCTGGCTG------------------CTG----------------
--AACGGG---CACAAAATTTAC------------------TCGAACGATGGCATCCTGATCAGTCGGCCGAGCCCGCGG
CTCAGC---------ACGCTCAGCATCGAATCGGTTCGGGATCGG---CACAGTGGAAACTACAGCTGCATCGCGATGAA
CCACGCTGGCAGCATGGATCATGTAACGCCA---CTGTTGGTGAAC
>A.gam_20
GTGCCTCCCATTCTACTTCCGTTCGAATTTGGCGATGAA---CCA---GCGGATATGGCTAGTACCACTACCATCAGCTG
TGCCGTCGCGAAGGGTGACACACCGATCGAGATCAGTTGGATG------------------TTT----------------
--GATGAT---AGCATGATATTC------------------TCGAATGATGGTATATTGATCACGAAAAGTGGTCAGAAG
ATTAGT---------ATCCTCTCGATCGAATCTGTGCAACCGCGC---CATGCCGGGAACTATACGTGTATCGCTAGAAA
CAGGGCCGGCACAGCGGAGCACACCTCGGAG---TTGAAGGTGATC
>A.gam_21
GTTCCTCCGATACTTCTGCCGTTCGAGTTCGGCGAAGAA---CCC---TCGGACATACACAGCACAACGACAGTGAGCTG
TGCTGTCGCGAAGGGTGACACACCGATCGAGATCAACTGGATG------------------TTT----------------
--AATGGT---AGCAAAATCTTC------------------TCCAACGACGGTATAACGATCACGAAAAGTGGCCAGAAA
ATGATT---------TTGCTTTACATCGAGTCAGTACAGGCACGC---CATGCTGGCAACTATACCTGTGTCGCTCGCAA
TAAGGCAGGCTTTGTGGAGCACACGTCTGAG---CTGAAAGTGATC
>A.gam_22
GTCACGCCAATCATAATGCCGTTCGAGTTTGGGGATGAA---CCG---TTTGATATCTACAGCACCACCACGGTGTCGTG
CGCTGTTACGAAAGGTGATTCACCGATCGAAATAATCTGGTTG------------------TTT----------------
--AATGAC---TACCGGCTGCGT------------------ACTAGCGACGGTGTGCTGATCACAAGCAATGGGCAAAAA
ATAAGC---------TTCCTCTCGATCGAATCCGTACAGCCGCGC---CATGCCGGGAACTATACGTGCATTGCAAAGAA
TCGTGCTGGCGAGGCGCAGCATTCGTCCGAG---CTGAAGGTTATG
>A.gam_23
GTCATTCCAATTATTATGCCGTTCGATTTTGGTGAGGAT---CCG---TTCGATATCTACTCCACGGCGACTGCGACTTG
TGCCGTTACGAAGGGTGATTCTCCGATCGAGATCAGTTGGTAC------------------TTC----------------
--AACTCT---TATCGGTTGCGT------------------ACGAATGATGGTGTACTGATCACACCTGGCGGGCAGCGG
GTTAGT---------ATGCTCTCGATAGAATCGGTACAGCCGCGA---CATGCGGGAAATTATACATGCATTGCGAAGAA
TCCTGCTGGATCGGCGGAACATTCTGCCGAG---TTGATGGTGATG
>A.gam_24
GTACTTCCCATTATATTACCATTTGAGTTTGGCGAGGAA---CCG---TTCGATATCTATAGCGCTACGACCGTCAGTTG
TGCGGTTACAAAGGGTGATTCTCCGATCGAGATCAGTTGGTAT------------------TTC----------------
--AATTCT---TATCGACTTTAT------------------ACTAATGATGGCATACTGATCACACCTGGCGGTCAGAGA
GTAAGT---------GTCCTTACGATAGAATCAGTACAACCAAGA---CATGCGGGAAACTATACATGCATTGCGAAAAA
TCCTGCTGGATCGGCGGAACATTCTGCCGAG---TTGATGGTGATG
>A.gam_25
GTACTTCCCATTATATTGCCATTTGAGTTTGGTGAGGAA---CCG---TTCGATATCTACAGTGCTACGACCGTCAGTTG
TGCGGTTACAAAGGGTGATTCTCCAATTGAAATTAGTTGGTAT------------------TTC----------------
--AACTCT---TATCGTCTTCAC------------------ACCAACGACGGCATACTGATCACACCTGGTGGTCAAAGA
GTCAGT---------ATGCTTACTATCGAATCGGTACAGCCGCGA---CACGCAGGAAACTATACCTGTATTGCTAAGAA
TCCTGCTGGTTCGGCGGAGCATTCTGCTGAG---TTGATGGTTATG
>A.gam_26
GTACTGCCCATCATTTTACCATTTGAATTCGGTGAGGAA---CCA---TTCGACATCTACAGTGCTACTACCGTTAGTTG
CGCCGTCACGAAGGGGGATCTTCCCATCACTATTGCTTGGTTA------------------TTC----------------
--AACGAT---CGTCAAATTCAT------------------AGTGGTGATGGAGTATTGATTACAAACAGTGGACATAGA
ATCAGT---------ATGCTTTCGATAGAATCAGTTCAGCCTCGA---CATGCAGGAAACTATAGCTGTGTAGCTAACAA
TAAGGCTGGTAGTGCGGAGTACTCCTCCATT---CTAAATGTGATG
>A.gam_27
GTTCTGCCCATAATACATCCGTTTGAGTTTGGTGAGGAA---CCG---TTCGACATCTACAGCGCGGTAACGATCAGCTG
CACCGTCACGAAGGGTGATTTACCGATCAACATTACTTGGACG------------------TTC----------------
--AACGGA---CAGGCTATTCTG------------------ACGGGTGAAAGTATATCGATAACGAGAAGTGGTCAGCGA
AGTAGT---------CTACTGTCGATCGAATCTGTGCAACCGTGG---CACGCTGGGAACTATACCTGTGCTGCACGCAA
CGCCGCCGGAACGGTCGAGCACAACTCGGAG---CTTGTAGTGATA
>A.gam_28
GTTGTCCCCTACATAATGCCGTTCGAGTTTGGAGATGAA---CCG---TTCGATACGTCCAGTATGACGACGGTTAGCTG
TGCGGTTACGAAGGGCGATATGCCGATCGAAATTGTTTGGTCG------------------TTC----------------
--AATGGA---CAGCCACTATAC------------ACGGATGGTGACAGTGGGGTAATCATAACGAAAAGTGGCCATCGC
GTCAGT---------ATGCTGACAATCGAATCAGTCAGTTCGCAG---CACGCCGGCAACTACACCTGTCTGGCCCGTAA
CAAGGCCGGCGAGGTGCGCCATGTCTCGCAG---CTGAAGGTGTTA
>A.gam_29
GTACCTCCCTCGATTACACCGTTTTTCTTTGGAGAGGAA---CCA---CTCAACTCGGGCGAAAGCACTGCAGTAAATTG
TATGGTATTTAAGGGTGATGCACCTTTGGAGATACGTTGGTAT------------------ATG----------------
--AACGGT---AATCAGCTACCG---------------ACGAACGAGAATGGTGTAATTATTGGGCGCGTTTCTGAGCGA
CTAAGC---------TCGCTCAGCATCGACCCGATCGGTTACTTC---AATAGGGGGACCTACGAATGTCGGGTTAAAAA
TCGTGCCGGCGAAGCGTTCTACTCTGCGGAG---CTTGTCATTAAT
>A.gam_3
GTTCTTCCCCAGATTGTTCCGTTCGATTTTGGTAGTGAG---GAA---ATTTTCTCCCTCGACACGGTGTCCGTTTCGTG
CACGGTTAGCAAGGGCGACTCGCCGGTTGATATTCGTTGGCAG------------------TTC----------------
--AACGGG---AACCATCTGACC------------------ACCAACAATGGGGTGTTGATCTCACGCCAAACGCAGCGC
ACCAGC---------TTCCTAACGATTGAATCGGTTCGCGATCGT---CACACCGGCAACTACAGCTGTATTGCGGAAAA
CCCTGCCGGACTGGCTGTTCACACTGCGTCA---CTGTTTGTGAAT
>A.gam_30
GTGGTTCCCACGATCATGCAGTTTAGCTTTGGCGAGGAG---ATC---CTCAACACAGGCGACAGTGTTGCGGTCAACTG
TATGGTAGTGAAGGGTGACTCTCCGTTAGAAATTCGTTGGTAT------------------TTG----------------
--AACAAC---GTCCCAATATCG---------------TCGGAAAATGAAGGCATCGTGGTAGTGAAGCTGTCGGAAAAG
CTAAGT---------TCCCTCAGCATAAATGCAATCGAACCGCAG---CATCGTGGGCTGTACGAGTGTCGGGTGAAGAA
CAAAGCTGGAGAAGCGTCCTCTAACGCTGAG---TTGATTATTAAT
>A.gam_31
GCTCTGCCAGTCATTAATCCCTTCCACTTTGAGGAGCAT---------GTCGATTCGGAGGAAAGCGTTCAGGTTACTTG
CCACGCCTCCAAAGGTGATCTGCCGATCGAGATTAGCTGGCAG------------------TTT----------------
--AATGGG---CGCCCGATACGC------------------ATCAGTTCCAACATTGAAATTACCTCGATCGGTAAACGG
TCCAGC---------TCGCTCAACATCCCGTCCGTTGGTGCGGAC---CATTCGGGGGTGTACACTTGTATTGCGAAAAA
TGTTGCTGGCAGTCGGAATCAGTCAGCCGAA---CTGTTTGTTAAC
>A.gam_32
GTGCTGCCGAAAATATTTCCCTTCTCGTTCGGCGAGGAC---CCA---TCGCACATAGACAGCTTCGTGACGGTACAGTG
CGCTGCGACGGTAGGTGATCTGCCGATCGATATCGAATGGCTG------------------CAC----------------
--GATGGG---CAGCTCGTGTCG------------AGATCGAACGATTACGGCATTTCGATCGTGCACTCCGGTCGGCGC
GTCAGT---------ACACTGACGATCGAGTCGATCCGGGACCAT---CATGCTGGCAACTACACCTGTCGGGCCAAGAA
TCAGGCAGGCACGGTCGAACAGAGTACCCAG---CTGATCATCAAT
>A.gam_33
GTTCCTCCCAAAATATTCCCCTTCAGTTTTGGCGATGAT---CCG---ATGAACGAGGGCGACTCGGGTTCGGTTCAGTG
TAATGTACCGTCGGGTGATTTGCCGTTCGGTATTCGCTGGTAT------------------TTT----------------
--AATGGT---GCTGTGATCGAG---------------------GATCTGGCCACCACCATCACCAACATTGGCAAGCGG
GCGAAG---------GTGCTGACGATCGATTCAGTCGCGGCACGG---CACGCGGGCAACTACACCTGCGAGGCGTCAAA
TCTGGCTGATGTCGTACATTACAGTGCCTCG---CTGGTAGTAAAT
>A.gam_34
GTTCCACCCAAAATTGTTCCGTTCAGTTTCGGCGATGAG---ACG---ATGAACTCGGGCGATTCGGGCTCGGTTCAGTG
CAATGTGCTCTCCGGCGACTTTCCACTTTCGATCCGGTGGTAC------------------TTC----------------
--AATGGG---TATCTGATTGAT---------------------GATCACACGGTTACGATCACCAGCATTGGCAAGCGA
CTGAGC---------GTGCTGAACATTGACTCCGTACACGGGCGA---CATGCCGGGAACTATACGTGCGAGGCTCAAAA
CAAGGCTGAAACGGTGTCCTACACCACGGAG---CTGCTCGTGAAT
>A.gam_35
GTCCCGCCCAAAATAGCACCTTTTACCTTCGGTGATGAA---CCC---CTGAACTATGGCGATTCGGCCCTAATCTACTG
TAGTATTACGTCTGGGGATTTCCCGATTAAAATCCAGTGGTAT------------------CTC----------------
--AATGAG---GTGGCCGTTGAT---------CAGTTGGACCCGTTCTACAACATTAACCAGGCTGACTTTGGCAAGAAA
GCCAAG---------GCTCTATCGATTGACGGTGTGAACGAGCGG---CACGTTGGAAACTACACGTGTCGTGCGACAAA
CCAAGCGGAAGTGACCACCTTTTCAGCGGTG---TTAAATGTTAAC
>A.gam_36
GCTCCTCCAAAGATTGCTCCTTTTGTGTTTGGCGAAGAC---GCG---CTTAATTACGGCGATTCCGCATCTGTCCAGTG
CAGTGTAATCTCTGGCGATATGCCCATCATGATCGAGTGGTTG------------------TTT----------------
--AACAAT---GCTTCCATATCG---------AAGGCGTCCTTTAGCGACAGCGTGAACATTGCGGACTTTGGCAAGCGT
ACTAAA---------GCGCTCGCCATAGACGGTGTCGATGAGCGG---TATGCAGGCAACTACACTTGCCGCGCCACTAA
CAGGGCCAGCTCGACCTACCATACGGCGGAG---CTTATTGTGAAC
>A.gam_37
GTGCCACCGAAAATTCTACCCTTTAGCTTTGGTGCCGAT---CCG---ATGAACTATGGCGAATCGGCCTCAATACAGTG
CAGCGTCATCTCGGGTGACTTTCCGATGACGATCGATTGGCTG------------------TAT----------------
--GAGGGG---CGCGCGATCAGT---------ACGATCGACAGTCTGCATGGGATAACGGCGCTGGCGTTTGGGAAGCGT
GCCAAA---------GCGCTCAGCATTGATGGGATTGCGGGCAGT---CATGCGGGCAACTACACATGTCGTGCCACCAA
TGCTGCCGGTGTTGCCGAACATACAGAGCAG---TTGATTGTGAAC
>A.gam_38
GTTCCTCCTAAAATATCGCTTATAAATACGGGCGAAAAT---CCA---ACGTTTGTTGATGAGTTCTTCCAGATCATCTG
CACGGTGGTGCATGGTGATCTGCCCGTCGACTTTGTGTGGCTG------------------TTT----------------
--AATGGTGAGGTGAATCTTCAC------------TCCAAGCACGTGCCGGGCGTCCGGATC---GAAACGAGAAAGCGG
GGCAGC---------ACGCTAAGCATTGAGGCGGTTCGTGGTGCT---CATGCTGGGAACTATAGCTGCCAGGCTACGAA
TGAGGCAGCGACAACCATCGCTACCGTCGAG---CTGATCGTAAAG
>A.gam_4
GTTCTTCCTCACATGCTACCGGTCGAGTTCGGCAGCGAC---ATC---ATCTTCCTGAACGATATGGTCACGTCATCGTG
CACGGTGAATAAGGGTGACTTTCCGATTGACATCTTCTGGCGG------------------TTT----------------
--AATGGC---AGGCGCATCGCG------------------TCCGAGGACGGCATTACCGTGAGCCGAACGAACCAGCGG
ATGAGC---------GTGCTGACGATCGAGGCGGTGCGCGATAAG---CACAGTGGCAACTACACCTGTGTGGCTCAGAA
TCGTGCTGGGCAGGTGCAACAGACGGCACTG---CTGCAAGTGAAT
>A.gam_5
GTTGGACCGTCGGTGTTTCCGTTCGATTTTGGGGATGAA---CCG---GTCGACATGATGAACACGGTTTCGATCAACTG
TGTCGTGTCTAAGGGTGACACACCTATCATGATCGAGTGGCTG------------------TTC----------------
--AATGGT---AATCGAGTTACG------------------GCAGAGGATGGTATTAATATAATGAAGAGTGGTCAGAAG
ATTAGT---------ATGCTTTCGATTGAATCGGTTCAATCGCGT---CATGCTGGAAATTACACCTGTGTGGCTAGGAA
TAAGGCCGGAGAATCTCAACACACATCGGAG---CTGAAAGTGATT
>A.gam_6
GCCGTACCACAAATTATGCCATTCGAGTTTGGAGATGAG---CCG---TTCGATTCATCTAGCACGGTTTCGATCCAGTG
TGTCGTGTCTAAGGGTGACACTCCGATCATGATCGAGTGGTTG------------------TTC----------------
--AATGGT---AATCGAGTAACG------------------ACGAACGATGGGATCAATATTATGAAGAGTGGTCAAAAG
ATTAGT---------ATTCTTTCAATTGAATCGGTTCAATCACGT---CATGCCGGAAATTACACATGCGTGGCAAGGAA
TAATGCAGGCGAATCACAACATACATCGGAG---CTGAAAGTGATT
>A.gam_7
GCCGTTCCTCAAATTATGCCCTTCGAATTTGGAGATGAG---CCA---TTCGATTCATCCAGCACGGTTTCGATCAACTG
CGTTGTGTCGAAGGGTGACACTCCGATCATGATCGAGTGGCTT------------------TTG----------------
--AATGGC---AATAGGGTTACG------------------ACGAACGATGGTATTAATATCATGAAAAGTGGTCAAAAG
ATTAGT---------ATGCTTTCGATTGAATCGGTTCAATCGCGT---CATGCCGGAAATTACACCTGCGTGGCTAGGAA
TAAGGCTGGAGAATCTCAACACACATCGGAG---CTGAAAGTGATT
>A.gam_8
ACCGTACCTCAAATTATGCCCTTCGAGTTTGGAGATGAG---CCG---TTCGACTCATCCAGCACGGTTTCGATCAACTG
CGTTGTGTCGAAGGGTGACACACCGATCATGATCGAGTGGCTT------------------TTG----------------
--AATGGC---AATCGAGTTACG------------------ACGAACGATGGTATTAATATCATGAAAAGTGGTCAGAAG
ATTAGC---------ATTTTTTCCATCGAATCGGTTCAATCACGT---CACGCTGGTAACTACACCTGTGTGGCAAGGAA
TAATGCAGGCGAAGCGCAACATACATCGGAG---CTGAAAGTGATT
>A.gam_9
GCCGTACCACAAATTATGCCGTTCGAGTTTGGAGATGAA---CCG---TTCGATTCGTCCAGCACGGTTTCGGTGCAGTG
TGTCGTAACAAAAGGCGATGTTCCGATCGATATTGGCTGGATG------------------TTT----------------
--AACGGT---AGACGTATATCC------------------AGCAACGATGGCATTACTGTCTCAAAGCTGGGTCAGAAA
ATGAGC---------ACGCTCTACATAGAATCGATTCGTTCGCGG---CACGCTGGCAACTATACCTGCCGGGCAAGCAA
TGCGGCTGGAAGTGTAGAGCACAGTTCGGAG---TTGAAAGTGATC
>A.mel_1
GTGCCGCCCACGATACAGCAGTTCTCGTTCACCAAGCTA---CCG---ATGAACGCCGGGGAGTTCGCAAACCTGCAGTG
TATCGTACCGACCGGTGACCTGCCTTTGAACATACGTTGGAGC------------------TAT----------------
--CCCGGA---GAGGAGATGGGC------------------GGTTCCTCGGGCGTGCTTGCCAAGAAGGTCGCGGATCGC
GTTAGC---------ATGCTCATGATCTCGGTCATCACCGCGAGA---CACGCGGGGGAGTACGTTTGCACCGCCGAAAA
CGCGGCTGGAACCGCGTCCCACTCAACCACG---CTCACCGTCAAT
>A.mel_10
GTTGCGCCGCATATAGGGCCGTTCTCGATCAGTGACGGA---CCG---GCAAACTCGGGCGACATGGTCTCGGCTACCTG
TTCGATAATGAAAGGCGACTTTCCGGTAGAGATCGTGTGGAAG------------------TTT----------------
--AACGGT---AGGGCGATAGGT---------------TTCAACGATCCGGACTTAACTATCACGAGGATCAATAAACAT
ATGAGC---------GCACTGAGCATCGAGTCCGTTGCGGCGAGA---CACGCGGGCGAGTATACGTGCGTCGCGACGAA
CAGGGCTGGAAACGTCACCCACTCGACCACG---TTGGCTGTGAAC
>A.mel_11
GTTGCACCGCAGATCTTTCCATTCACGTTCGGCGACGAG---CCG---GTGAACTCGGGCGAAGCGATCTCGGCGACCTG
CTCGATCCTGAAGGGAGACTTCCCTATGGACATTAGCTGGGCG------------------TTC----------------
--GACGGT---ACGCCCATCGAT---------------CCCGAGAGAAGCGATCAGTACACGATCACGAAGAGCAAGCGG
CTGAGC---------GTGTTGGCGATCGACGCCGTGGCGGCAAGG---CACGCGGGCGAATACACTTGCACCGCGTCGAA
CAGGGCTGGAGCCTCGAGCCACACGGCCGCA---TTGGCCGTGAAC
>A.mel_12
GTTGCGCCGCAGATCGCGCCGTTCTCGATCGGTGACGAG---CCC---GCGAATTGGGGAGAAGCGGTCTCGGCAGTGTG
CACCATCGTAAAGGGGGACCTGCCCATCGAGCTGGCCTGGGCC------------------CTG----------------
--AACGGT---GAGCCTATCTCG------------GCCAACGATCGCCCCGATATCACTATATCGAGCACCGGGAAACGC
GTCAGT---------CTGATGACCATCGAGGCTGTGAGCGGCAGC---CACGCCGGGGAATATACGTGTACCGCCTCGAA
CGCGGCAGGAGCGACCAGCTATTCGGCCACC---TTGGCCGTAAAC
>A.mel_13
GTCGCTCCGCAGATCGCCCCGTTTTCCATCAACGAGGAA---CCG---GCCAATTGGGGTGAACAAATTTCGGCGGTATG
TAGCGTGTTGAAAGGTGATCCTCCCATCGAGATACGATGGAGT------------------TTG----------------
--AACGGG---GAACCTATCACG------------CGCTCTAGCCATCCGGATATAACTATCACGAAAACCGGGAAAAAG
AACTCT---------CTCCTAGTCATCGACTCAGTCACCGCGCAT---CACGCAGGCGAATATACTTGCGTAGCGAGCAA
CTTGGTGGGATCCGTCAGCCGTTCGGCAGAA---TTATCGGTGAAC
>A.mel_14
GTCTCGCCGCAGATCGCGCCGATCTCGTTCGGCGACGAG---CCA---GTGAACGCCGGGGACCTGGTCTCGGTACAGTG
CGTGGTGACCAAAGGCGACTCCCCTCTCGAGATCGCTTGGACC------------------TTC----------------
--GATAAC---CAGCCTATCAGA---------------TCCGATCGGATGGACGTGATCGTGTCCAACTCCGGGAAACGC
GTCAAA---------CAACTGACCATCGAGTCCGTGGCTGCGAGG---CATGCGGGGGAGTACACCTGCGTCGCCTCGAA
CGCGGCTGGATCGACCTCCCACTCGGCCAAA---TTGGACGTCAAC
>A.mel_15
GTCATTCCGAAATTATTGCCGTTCACGTTCGGCGAGAAA---CCG---CTTAACTCGGGTCAAGTAGTAACCGTACCGTG
CGCCGTGGTCGAGGGCGATCAACCCTTGAAGCTTCGCTGGACC------------------TTA----------------
--AACGGT---CATTCGATCTCG------------------CCCCACTCTGGAATCTCGATCGTGGATCTCGGCGGACGG
GGCGCC---------ATACTCAGCATAGGATCCGTCCAGGCAACG---CACGCTGGAACGTACACGTGTATCGCGGAAAA
CCTTGCCGGAAGGCACGAGCTCTCGGCCGAT---CTCATTGTCAAC
>A.mel_16
GTCGCCCCGCATCTGCAGCCGTTCACATTCGACGAG------------GCGAACTCCGGCGATCTGATAATCGTCCATTG
CGCGGTCGTGAAGGGGGACACGCCGATTTCGCTCAAGTGGTTG------------------TTC----------------
--GAGGGA---CGCCATTTAGAA------------------GTAGGCGACGGAGTTGGTATCACCGCGTTGGGGGATAGA
GTGTCC---------GCACTGACGATCCCCGCGGTCAGGGGAGAG---CACGCCGGGGAGTATGCTTGCGTCGCCGATAA
TCCAGCCGGTCGTGCTAGGCACAGCGCCCAT---CTAAAAGTGAAC
>A.mel_17
GTCTTGCCACGGATCAGTCCGTTCGATTTTGGCGATCAA---CCG---ATTTACGCGGGGCAGGCCGCCCAATTGGCGTG
CATGGTTGCGACGGGCGACACCCCCATCGACATCGCCTGGACC------------------CAC----------------
--GAGGAT---CGGCCCCTCTCG------------------CAATTCATGGGATACAACGTCGGGAAACTCGGGCCACGG
ATGAGC---------ATGATGCTGATCGAGCCTGTAACGCCGGAC---CACGCGGGACGTTACACGTGTATCGCAACCAA
TCCGTCCGGGAAAGCGATCCACGAGGCGACG---TTGCGTGTCCAC
>A.mel_2
GTTGGACCGCAGCTTCTACCGATCGCATTCAATGCCGAG---GTC---GCCAACTCGGGTGACTCCGTGTCCGTACCTTG
CTCGATCTTGAAGGGCGACATGCCCATGGATATATCGTGGGCG------------------TTC----------------
--AACGGC---GTAGCGATCGAC------------ACGTCGAGAGACCCTAGTATCACCGTGACGAGGATCAGCAAACAT
CTGAGC---------ACGCTGAGCATCGACGGCGTATCAGCGAGG---CACGCCGGGGAGTACGCCTGTTCCGCGTCGAA
TCTCGCCGGTTCCGTCAGTCGATCGGCGACC---TTGACGGTCAAC
>A.mel_3
GTTGCCCCGCAAATACTGCCGTTCGCTTTCGGGGACGAG---GCG---GCCAGCTGGGGCGAGTTAGTCTCCGTTACTTG
TTCCGTGGCCAAGGGCGATCAACCGCTCGAGATATCTTGGGCG------------------TTT----------------
--AACGGG---ACCCCGATCGGC------------AGCCACCACGGATCCGACGTCGTCATAGGAAGCACCAACAAGAAA
AACAGC---------GTGCTCACTATCGAGTCGGTCGCGGCGAGC---CACGCCGGGGAATATACGTGTTCCGCGTCGAA
TCGCGCCGGCGCCACCACGCATTCTTCCCGG---CTAACCGTGAAC
>A.mel_4
GTCGCGCCACAGATCCTCCAGTTCTCTTTCGGCGACGAT---CCG---CTCAACTCGGGGGAGATGCTGTCGGTTTCTTG
CACGATCGTGAAAGGCGACTTCCCGGTCAATTTGACGTGGACG------------------TTC----------------
--GACGAC---ACCCCCGTAGAC---------------TCGAGCAGGCAGGACGTTAATATCATA---ACTAATAAGAGG
GTCAGC---------TTCTTGAGCATCGACAGCGTTGCGGCGAGG---CATGCAGGAAGATACAAGTGCATCGCGTCTAA
TGCCGCCGGATCCGACAGCCACACGGCCGTC---CTCTCGGTCAAC
>A.mel_5
GTGGGGCCCCAACTGGCCCCGTTCACGTTCGGCGACGAG---GCG---GCGAACGCGGGGGAGATGGCCACCGTTCAGTG
CGCCGTGATCAAGGGCGATCTGCCGGTGAGGATCGCCTGGTCG------------------CTG----------------
--AACGGC---AGGCGCGTCGAG---GCGGGGCGCGAGCACGAAATTCCCGACATCGTGGTGACAAGGAGCAGCAAACGG
ATCAGC---------ACGCTCACCATAGACTCGGTTGCCGCGAGA---CACGCGGGCGAGTACTCGTGCACAGCGACCAA
CGAGGCCGGATCCGCGACGCACGTCTCGGTC---CTCTCGGTGAAC
>A.mel_6
GTGCCGCCGCGCATCGCCCCGTTCGAAATGGCCGACAGG---GCC---GTGAATTGGGGCGATTCCGTGTCGGCTGTGTG
CACCGTGGTCAACGGGGATTCCCCGCTCGAGATCAGCTGGGCC------------------CTC----------------
--GATTCC---ATGCCTATCGAC------------------GAGAGCCACCGGATATCCGTGATC---ACTAAGAAAAGG
AACAGC---------CTGCTGTCCATCGATTCGGCCAGCCCGAGT---CACGCGGGAACGTACACTTGCGTAGCTTCGAA
CGAGGCCGGTGCCACCAGCTATTCGGCGGAA---TTGACGGTGAAC
>A.mel_7
GTCGCACCGCAGATAGCTCCGTTCGCGATCACCGAGGAG---CCG---GCTAACTGGGGCGACTCGATTTCCGTGGTGTG
CGCCATCCTCAAGGGCGACTTACCGATCGAGATCTCGTGGGCG------------------TTG----------------
--AACGGC---GAGCCGATCGGC---------------CGCGATCGTTCCGATATTAACGTTGTGGCGACCACGAAAAAG
AATAGC---------ATCCTCAGCATCGAGTCGGTCGCCGCGAGG---CACGCGGGGGAGTACACGTGTTCGGCGTCCAA
CAAGGCTGGAGCGACCAGTCATTCGGCCATC---CTCGCCGTGAAC
>A.mel_8
GTTGCGCCCGAGATAGCTCCGTTCGTGATCAGCGAGAGA---CCG---GCTAACTGGGGGGACACGGTCACCGCAACCTG
CACCATGTTGAAGGGCGATCCTCCGATACAGATCGAGTGGGCC------------------CTG----------------
--AACGGC---GAGCCGATCTCC---------------CACGATTATTCCGATATATCGATCGCG---ACCAGCAGGCGT
GTCAGC---------TTGCTCACTATTGACGCTGTGACGGCCAGT---CACGCCGGGGAGTACACCTGCATGGCGAGCAA
CGCCGCCGGTGGCACGAGTTTTACCGCGACT---TTGGCCGTCAAC
>A.mel_9
GTTGCACCGGAAATCGTGGCGTTCGATATCGGAGAGGGG---CCA---GCGAATTGGGGGGACACCGTGACGGCAACGTG
CACGGTGGTGAAAGGGGATCACCCGATCCAGATAGAGTGGGCG------------------TTG----------------
--AACGGC---GAGCCGATCTCG---------------CGTAATCATTACGACATATCGATAGTAAACACCAGCAAGCGG
GTCAGC---------CTGCTGACGATCGACGGTGTGACAGCGAGA---CACGCGGGAGAGTACACGTGCTCTGTCAGCAA
CGCAGCCGGTGGGACGAGTTATTCCGCAACT---CTCGCCGTCAAC
>A.pis_1
GTTCCACCTGTAATATTACCATTTGCATTTGACGGAGAA---------ACCAATGCTGGTGATAATGCCCAGTTAACTTG
TCATGTGAGCAAAGGTGATATGCCTCTTGAATTGTTTTGGACT------------------TTT---------TTGGATG
GCAACAAT---CGTTCAGTTCCA------------------CTTCCTGAACTGACTACTATAAATAGGATAGGAAAGAAA
ATAGCT---------GTACTTGAGATACCTGTGGTAACACAGTTT---CATCGTGGTACATATGTGTGTACCGCTAATAA
TCGTGCAGATCGAGTTTCACAATTTGCTGTT---TTATCTGTGAAT
>A.pis_10
GTACGTCCTAAAATATTACCATTCTCTTTTGGTGATTCA---CCA---AGCAACGCTGGAAACCCTGTACAAGTCGGGTG
TACTGTTATGGAGGGTGATAAACCTTTACGTATTACTTGGAAT------------------TTT----------------
--TATGGC---GAAGAATTATCA------------------TCAAACATGGGTGTTAGTACTATGCCTGTTGGAGATTCG
ATGAAT---------GTTTTGATTATACCATCGGTGGTCCCTTCT---AACCGCGGAAATTACACTTGTTTAGCAAAAAA
TTCAGCTGGAAATGATTCTTTTACTGCTCAG---CTCTTAGTAAAT
>A.pis_11
GTATTACCAAAGATCGTACCTTTTTCGTTTGGAGACGGA---CCG---GTAAATTCTGGCGAATCTATTCAAGTCGTGTG
TTCGGTATCAAAGGGCGATCGTCCAATGTCAATAACTTGGAGT------------------TTT----------------
--TATGGT---GAAGCGTTATCG------------------TCCGATATGGGTGTGACCACACAAATGTTGGGAGATACG
ACTAAT---------TTTTTGTCTATTCCTTCGGCCGGTCCTTCA---AATCAAGGAAACTATACTTGCATCGCTAAGAA
CAATGCCGGACTTGACACGTATACTTCACAG---CTCGTGGTCTAC
>A.pis_12
GTATTACCCAAAATTTTGCCGTTTTCCTTCGGAGACGGA---CCC---GTCAATGCCGGCGAGTCTGTCCAACTGACTTG
TTCAGTGGCCAAAGGCGATAAACCCATGTCGATAACTTGGAGT------------------TTT----------------
--TACGGC---GAAGAACTGTCT------------------TCTCACATGGGTGTCACCACGCAAATGTTAGGTGACACG
ACAAAT---------TTTTTATCGATCCCTTCAGTCAGTGGCTCT---AATCGGGGAAATTACACTTGTGTCGCTAAAAA
CTCGGTTGGGCTCGACTCGTTTACATCTCAA---CTGATGGTCAAC
>A.pis_13
GTCTTACCGCATATCGTCCCGTTTTCTGTTGACGAGAAA---------GTAAGGTCTGGAGATAGCATACAGTTAAACTG
TCACGTTTCAAAGGGGGATAAACCTCTAGAACTCAACTGGTTA------------------TTC----------------
--AACGAC---GATGAACTCTCC------------------TCGGAACTGAGTGTTACAACAACCAAACTTGGTTCAAGT
TCTAGT---------GTACTTACCATCGGTACCGTGTCTGCAGCA---CACACGGGAAAATATACCTGTATAGCTTCTAA
TCGAATCGGATCTTATGACTATTCAACGTAC---ATAAACGTCGAT
>A.pis_14
GTCCCTCCTAAGATGATGCCTTTTACGTTCGGTGACGAT---ATC---CCCGAGGCCGGTGAAACGATTTCGATCCAGTG
CACCGTGTCTTCCGGGGACATTCCCATCGAGTTCGCGTGGACG------------------TTC----------------
--AATGGT---AAATCGACCAGC------------------GACTTGGCGAACGTTTTCGTCTCGAAAACCGGACGTCGA
GTCAGT---------TCGTTAACCGTGGAATCGTTAAATGAGAAG---AACGTCGGAAACTATTCGTGTCACGCCAGAAA
TATGGCTGGAGAAACCGGCCACACCGCGTCA---TTGTACGTGAAC
>A.pis_15
GTTTTTCCGAAAATAAAACCGTTCACGTTCGGGGACACG---CCA---GTGTTCGCCGGGCAGTCTGCCCAAGTGGCCTG
TTCGGTTTCAGAGGGAGATTCTCCGCTGGAGTTGTCGTGGACA------------------TTT----------------
--GACGGGCCCCGGGACGTGTTC---------------------GGTCTGGGCGTGTCCGTGCTGAACATCGGCACGAAA
ACCAGT---------CTGTTGTCAATCGACAACACAGACTCCGTT---CACCGGGGAAATTACACTTGTAGCGTCACGAA
TCGCGCAGGTCGGGCGTCCTATACGGCCGGC---TTGAACGTACAC
>A.pis_16
GTACCGCCTCGTATCGTCCCGTTTGCGTTTGATGAG------CCT---ATATATTCCGGCCAGTCGGCGCAAATCACATG
CTTGGTGTCTGAGGGTGACGCCCCTTTGAATATATCTTGGTGG------------------TTT----------------
--CGCAAA---TCCGACGAGTCT------GAACTGAGACCGTTGCCCAGTGGCATATCGGTGAACAAAATGGGTAGTAAA
TTGTCT---------ATGCTATTCATCGAGTCCACGTCTTCATAT---TTCGCCGGGAATTACGCATGTGTCGTCGAAAA
TCGAGCCGGGAGTTCTAAACACACATCCGCG---TTGAACGTCCAC
>A.pis_17
GTTGCCCCCCGAATAGAGCCGTTCAGTTTTGGCGAT------CCC---GTGTACGACGGACAGTCGACGCAGGTAACGTG
CTTCGTTTCGGAGGGCGATCCGCCGTTAGACTTGTTCTGGACG------------------TTC----------------
--AGCGGA---CGTGCCGGCCCG------GCCGCCTCACCGCTCCGAGGCGGTGTTTCCGTTAACAAAATGGGAAGCAAG
GTGTCC---------ATGCTTTACATCGACGCCGCCTCGTCGTCCCGTCACGCCGGCAACTATACGTGCGTCGCCACCAA
CCGGGCCGGTCGCGCTGACCGCACAGCCACG---TTAAACGTCCAC
>A.pis_18
GTCAAACCGGAAGTCGAACCGTTCTCGATTACCGATAGT---ACG---TTAAACGAAGGGGGATCAACGAAAATCTTGTG
TTCCGCGTCGTCCGGAGACACGCCGATGCACATCTCGTGGACC------------------GTC----------------
--GACGGC---CGTCGGTTGGCG---------GACGCGGCTAACGGAGACCGTATCAAAGTGCAGCGGTTGGACGAATTG
ACTTCG---------TTGCTTTCGTTGACCAGAGCGTCGCCGGAA---AACGCTGGCAACTATAGCTGCGTCGCACGAAA
CGAAGCTGGTTCCGCCTCGCGCACGGCTACT---CTGAAAGTCATG
>A.pis_2
GTACCACCATTGATGAAACCATTTTCGTTCGAGGGTGAA---------TCGAATGTTGGTGACACTGCTCAGCTCACTTG
TCATGTAATAAAAGGTGACACACCATTAGAAATAACATGGGTG------------------TTT----------------
--CAAGGCCCAGATGGTCGTATA------------CAACCTATGCCACAGCCAATAATAGAAAATAGAATTGGAAAAAAA
ATAACA---------ATGTTAGAGATACCTACAGTAACAGAATAT---CATCGAGGAAGCTACTCATGTATAGCGAAAAA
TAGAGCAGGAATCATCAATCAAACTGCACTT---TTGATGGTTAAT
>A.pis_3
GTACCCCCTTCAATAATGCCTTTTTCTGTTGATGGCGAG---------TTGAGTGTTGGCGATAACGCTCAGTTAACATG
TCATGTAGCACGAGGTGATATGCCAATTAACATATCTTGGACG------------------TTT---------CAAAGTG
CTGATGGT---GGAAAAGTGGGA---------------TCATTGCCTGAGCCTATATTGCTTAATCGCATAGGAAAAAAA
ATTTTC---------ATGCTAGAAATACCGTCTGTAACTGAATAT---CATAGAGGTTCTTATACATGCATAGCAACAAA
TCGAGCTGGTGTTATCGAACACACAGCAAAA---TTAATGGTCAAC
>A.pis_4
GTACTTCCACGCATCAGACCATTTGAGTTTGAATCAGCA---------GTATTTGCCGGTGAACCGGTGCAACTAACATG
TTTTGTCACTAAGGGCGATAAGCCATTGCGAATATCGTGGTAT------------------TTA----------------
--CACAGC---AAAGAATTGACA------------------TCTCAAACTGGAATTACAACTAGCACAATGGGAGACAGA
GCGAGT---------AGTTTATCTATTGCTTCTGCGGGTCTTTCC---AACGCTGGAAATTACACTTGTGTAGCTCAAAA
TGCTGTTGGAATGGATTATTATTCTGCATAT---TTGGAAGTAAAT
>A.pis_5
GTACCTCCACGTATCAGGCCATTTGTATTTGAATCTGCT---------GTCTATGCTGGTGAACCAGTTCAGTTGACTTG
TCTAGTGACAAAAGGTGATAAACCTTTAAGGATATCGTGGTAC------------------TTG----------------
--CAAAGC---AAAGAATTAACA---------------GTTCCTCAGACTGGTATAATAACCAATAATCTGGGCGATCGA
GCTAAT---------AGTTTGTCAATATCCTCGGCTGGTATTTCC---AACCGTGGAAATTATACATGTGTAGCTCAAAA
TGCTGTTGGAATGGATTCGTATTCTGCATAT---TTGGAAGTAAAT
>A.pis_6
GTGCCTCCTCGAATAAGACCATTTGAATTTGAGTCAGCA---------GTTTTTGCTGGTGAACCAGTACAAATAACATG
TCTTGTGACTAAAGGCGATAAGCCTTTAAGAATATCTTGGTAT------------------TTC----------------
--CACACC---ACAGAACTTACG---------------TCGTCTCAGACTGGAGTTTATACAAGCTCTATGGGTGATAGA
TCAAAT---------ATTTTATCCATTCCTTCGGCTGGTCTTCCT---AACGGTGGAAATTATACATGTGTGGCACAAAA
CGCCGTAGGAATGGATTATTATTCTGCATAT---TTGGAAGTTAAT
>A.pis_7
GTATGCCCAAAAATCTTACCATTTTCATTTGGTGAAACA---CCA---AGCAATGCTGGTGATTCAGTGCAAGTCGTCTG
CACTGTTGTTAAAGGTGATAAACCTTTACGTATTAGTTGGAAT------------------TTT----------------
--TATGGG---GAAGAGTTATCA------------------TCTAATATGGGTATTACTACAACGCCTGTAAGTGATTCA
ATGAAT---------GTCTTATCTATACCTTCTGTCGGAACTGCA---AATCGAGGAAACTATACTTGTGTATCTAAAAA
TTCAGCTGGATATGACTCGTATACAGCTCAA---CTGTTGGTTAAT
>A.pis_8
GTTCGACCACAAATCTTGCCATTTTCATTTGGAGATAAT---CCT---AGTAATGCAGGTGATAAAGTTCAAGTTGGATG
TACGGTTGCAAAAGGTGACCAACCATTGCGTATAAATTGGAAT------------------TTT----------------
--TATGGC---GAAGAACTATCG------------------TCAAACATGGGCGTTAGCACCATGGCTGTTGGAGATTCA
ATGAAT---------GTTTTATTTATTCCATCCGTTGCTCCTTCG---AATCGAGGAAATTATACTTGTGTAGCAAAAAA
TCCTGCTGGATATGATTCATATACGTCTCAA---CTTTTGGTTAAT
>A.pis_9
GTGCGTCCAAAAATATTACCATTTTCTTTTGGTGATACA---CCT---AGCAATGCTGGAAATACTGTTCAAGTTGCATG
TACAGTCTCAGAAGGTGATAAACCGTTACGTATTAGTTGGAAT------------------TTC----------------
--TATGGT---GAAGAATTATCA------------------TCAAACATGGGCGTTAGTACTATGCCCGTTGGAGAATCA
ATGAAC---------GCATTGTTTATCTCATCTGTTGCCCCCTCA---AATAGGGGAAATTACACTTGTGTTGCACAAAA
TTCAGCTGGGCTTGATTCATTTACAGCTCAA---CTTTTAGTTAAC
>B.mor_1
GTACCTCCCCAAATCCTACCGTTTGAATTTGGCGAGGAA---CCG---GCCAACGCTGGAGATACGGCTACCTTGACTTG
CAGCGTCAGCAAGGGCGATCAACCAGTGAACATTTCATGGATA------------------TTT----------------
--AATGGC---CAAGAACTTACA------------AAGTTCAATAATCTGGGAGTCGTTTTAAGTTCGATTAATAAAAAG
ACAGCG---------ATAATGAGTATAGATTCAGTAAGTGGCGTA---CACAGGGGCACATATATCTGTGTGGCAACAAA
TCGAGCAGGCTCCGCTAATCACAGTGCTGTG---CTTGAAGTCAAC
>B.mor_10
GTTCCTCCACACATCGTTCCATTGGTGACTGAAGAGCTA---------GTGTTCGCCGGCGAATCAGTACAACTCAATTG
TCACGTATCAAAAGGCGACCAACCCCTTACTATCACGTGGAGT------------------TTT----------------
--CATGGA---AAAGAATTGTCT------------------TCTCATCAAGGCATATCTACAATGAAAATAGGCCAACGG
ACATCA---------CTGTTAACAATATCTAGTGCAACAGCGAGT---CACAGTGGCGAATATTCATGTCACGCCTTCAA
CCACGCTGGCCAGACCGTTCATTCTACTGTT---ATCAATGTCCAC
>B.mor_11
GTATTACCATACATCGTGCCTTTTGAAGCTGACGAATCC---------GTGTTTGCTGGTGAATCAGTTCAACTAAACTG
TCATGTATCGAAGGGCGATATACCTCTTGATATCAAATGGCAT------------------TTC----------------
--CATGGGTTTGAAAACACTTCA------------------TCGCATCTCGGCATAATGACCACCAAAATAACAACGCGG
ACTTCG---------TTTTTGTCTATCACTGCCGCTACTGCTGGC---CACAGTGGCAATTATACTTGCGTCGCAACAAA
CAGTGCCGGCTCTACTAACCATTCCACTGTC---CTTAACGTTCAT
>B.mor_12
GTCATACCGAACATTTTGCCTTTCGACGTCGACCAAGCA---------CTGTTTTTTGGAGAATCCGTACAAATGATGTG
TCATATATCGAAAGGCGACACTCCGTTGGAAGTTTTTTGGCAG------------------TTT----------------
--AATGGA---CAAAAACTTTCT------------------AAAGAACTCGGT---ACATTCACCAAAGTCGGCGATCGA
TCCTCC---------GTTCTGACGTTGCCTTCGGTTACCGGCGCA---CATAGTGGAAATTATACGTGTATTGCGAAAAA
TTTCGCTGGAACTGCATCTTACACAACAATT---CTTAAAATTATT
>B.mor_13
GTTGTTCCACACATAAATCCGTTCGAAGTGGAGGAGTCA---------ATTTTTGCTGGTGAATCAGTTCACCTCACTTG
TCACGTATCGAAAGGAGATAAACCACTTCAAATAACATGGAGT------------------TTC----------------
--CAAGGC---CGTGAAATTTTA------------TACCACAACAATATGGGCATAACGACCACTAAACTAGGAGATAAA
GCATCT---------GTTTTAAGTATTTCGACCGCTATGGGTCAA---CATAGTGGCAACTATACCTGTTCTGCGAGTAA
TCGTGCTGGACGAACAAACCATACAGCCATT---------GTCAAC
>B.mor_14
GTTCCTCCCCATATAATGCCGTTCGAGATTGAAGAATCC---------ATATATTATGGCGAATCGGTTCAAATGACATG
CCACGTGTTTAAAGGAGATCGACCTCTGACCATTACATGGACA------------------TTT----------------
--GAAGGC---AGAGATATACAA---------------------GTCACGTCGGTATTAAAACTGAAGATGGCAGAGCAA
ACGTCC---------TTTTTATCTATTGGCACTGTAACTGGCGAG---CACAGTGGAAATTACACTTGTATAGCAAAAAA
CAAAGCTGGTGAAGATAGATATAGCACAACG---TTAAACATAAAG
>B.mor_15
GTCGTTCCTCATATCAAACCTTTCGAATTGGAAGAAGCA---------GTTTTTGCCGGAGAATCTGTACATCTCGATTG
CCATGTTTCCAAAGGCGACACGCCACTTGAAATATCATGGTAC------------------TTC----------------
--CAAGGA---AAGCCTGTAACA------------------TACAGAATGGGCGTCAAAACAACGAAACTTAGTGAACGC
GTTTCC---------GTGCTAGATATACAGGCGGCTTCAGATCTA---AATAGTGGCAATTATACATGTACAGCTACTAA
TAGGGCTGGATCATCTAGCCACACCGCTCTA---CTCAATGTCATT
>B.mor_16
GTTCCCCCTGTCGTCCAACCTTTCTCCTTTGGGGAAGTT---GCG---ATGAATTCCGGGCAAGTCATCACTGCTCCCTG
TTCTGTCATCGAAGGTGACCATCCACTACAGTTAACATGGTTA------------------TTC----------------
--AATGAT---GAACCTGTTAAG------------------CCTAGATCCGGAATAACCGTTTTCCAAATTGGAGAAAGA
AGTGCC---------ATTCTGAGTATAGGTTCAGTAACGCATGCT---CATGCTGGCAACTATACATGTGTTGCAAAAAA
TGATGCAGGAACTAATTTTCACACTTCAACC---TTGAATATAAAC
>B.mor_17
GTACCTCCAAACGTTTTACCATTCACTTTCGGCGAAAAA---CCC---GCGAATTTCGGAGAATACTTGCAAGTGGCGTG
CACTATAAATTTCGGCGATCTTCCTTTAACGATCACTTGGAAG------------------TTT----------------
--AATGGA---CAAGTAATATCT------------------CAAAGAAACAACGATTACGTCATTACTAATTCTAAAAGA
AGTAGC---------TTGTTGATAGTAGAATCCGTAAACGCAAAA---CATGCCGGTACTTACACATGTGTCGGAGAAAA
TCGCGCGGGTCGTAATAAATATTCGGCAGAC---CTTATAGTTTAC
>B.mor_18
GTTCTTCCTAAGATCGCACCTTTTAACGCTGGACCAGAG---CCA---GCTTTCCTCGGAGATTATTTCGCGCTTCAATG
TATAGTTACCCACGGTGACCTCCCAGTGCGCATCGAATGGACA------------------TTC----------------
--AATAAT---AAATCAGTGAAC------------------TCTGTTCCCGAAATTCGTATTAATACTAACGATCGAAGA
AGTAGC---------GTTCTCACAATAGAATCGGTGGATGCTAAG---CACGCCGGCGTTTTTAACTGTACCGCAACAAA
TGCTGCTGGCGTTGCCTCTCATATCAGCGAA---TTAATCGTAAGG
>B.mor_19
GTTCCGCCGATAATAGCGCCGTTCAGCTTTGGTGAGATT---CCA---TCAAATCCTGGTGATACAGCAGTTGTGAATTG
TGTGGCTACTAAGGGTGACATGCCTCTCGACATATCGTGGACT------------------TTC----------------
--AGCAGC---GAAACAATAGAT------------TCAAGTCTCCAAAGAGACATCATGACGATGCCGCTAGGCTCCCGC
GCCTCT---------GTCCTCACTATCAACTCTGTCAACGCAAAT---CACCAAGGGAACTACACGTGCATCGTAAAA--
-------------------------------------ATGGTACTT
>B.mor_2
GTACCACCGCAAATAACGCCCTTCGAATTTGGAGAAGAA---ATA---TTGAACGAGGGAGAAACCGCATCCGTGCAATG
CGTAATGAGTAAAGGCGATCTACCCGTAAATTTTAAATGGTTA------------------TTT----------------
--AATGGA---GAAGAAATCAAA------------CCCCTTAATAACCTTGGAGTCGTTCTTACGACGATTAGCAAGAAA
ACGTCT---------ATATTAAATATTGAATCTGTGAGATCGGTT---CATCGGGGATCCTTTACATGTGAAATAAAAAA
TCAGGCGGGTCAAACTAATCACACAACAATC---CTTAGCATAAAC
>B.mor_3
GTTCCGCCTCAAATCTCACCCTTTGAATTCGGTGATGAG---CCT---TCCAACGCTGGAGATACCGTGTCTGTTCAATG
CGTTATGAATAAGGGCGATCTTCCGGCCAATTTTTCATGGAGT------------------TTG----------------
--AACGGT---GGAAAAATTACT------------GCTAACAATAAATTGGGAATAGCCATAGGGAGCATGAGTCGCAAA
ATGTCC---------ATACTCAACATTGATTCTGTAAATGGAACG---CACCGAGGGTTTTATGCCTGTCACGTGGAAAA
TATAGCTGGCCAAGTCAATCACAGTGCAGTA---TTGGAAGTCAAT
>B.mor_4
GTACTACCCCAAATCCATCCATTTACCTTCGGAGAGGAA---TCA---GCTAATGCAGGAGACACTGTTGGAGTACAATG
CATGGTAACAAAAGGAGATACGCCAATTAATATGACATGGCTC------------------TTA----------------
--AACGGA---AAACCAGTCCAA------------------CAAATACCAGGCATTACTGTCACCAAGATTGGTCATAAA
TCTAGC---------AGTCTATCAATAGATTCAGTAGCATCTATT---CACAATGGCGTATATACTTGTTCTGCCACTAA
CATAGGAGGCCATGCAAATTACTCATCTGAA---TTGACTGTAAAC
>B.mor_5
GTTGTCCCGCAAGTAACGCCTTTTGATTTCGGAGAAGAC---ATT---CTGAATGCAGGAGAAACTGTTTCGTTGACCTG
TACAGTCGGAAAGGGAGATTTACCGCTAAACATTTATTGGCAG------------------CTA----------------
--AATAAC---CAATCGTTGAAT------------------ACCGGTAACGGAATTCTAATAAACCGAAATGGAAAGAGA
ATATCT---------ATGCTGAGCATAGAAAATGTCTTACATGAA---CACATTGGCAATTACACGTGTATAGCCGAAAA
TCAAGCCGGTCGTAGTAGTCATAGCGCAACA---CTTAAAGTTAAC
>B.mor_6
GTTGCACCGCAAATACTACCATTCGATTTTGGAACGGAG---GCA---TTGAATGATCAAGAAATGGCAGTAGTGATATG
CACAGTGACGAAAGGAGATTTACCTGTAGACATAAAGTGGTTT------------------TTT----------------
--AATGAT---GATTTCGTTAGT---------------TCTGGAATCAATGGAATAGTATTAAATAAC---CATAAGAGA
ACAAGC---------CAACTGACAATAGAAACTGTTAGTCATCAC---AATCAAGGAAATTACACCTGTGTGGTAAAAAA
TGAAGCTGGTATAACGAACCATACTGCTGCG---TTATATGTTAAC
>B.mor_7
GTCCCTCCCCAGATAATGCCGTTTGAGTTCGGAGCTGAA---CCA---GTAAACGCACAAGAAATGGTTTTGGTTACCTG
CACTGTCAGCAAAGGCGATTTGCCTCTGAAAATTAATTGGTAT------------------TTC----------------
--AATGGT---GCCAAAATAATA---------------TCTGGAGATATTGGAATCAATCTTGTAAACACA---AAACGA
ACCAGC---------CAACTGAGTATCGAATCAGTGTCTCACCAA---AACCAGGGCAATTATACTTGTGTTGTCAAAAA
TGACGCTGGATTAGTGAACCATACAACTGAG---CTTTATGTGAAT
>B.mor_8
GTGGCACCGATTATAGCTTCATTTGAATTCGACGAATCC---------GTGTTTTATGGAGAGGGAGTGCAAATAACGTG
TCACGTACCAAAAGGAGATAAGCCACTAAATTTTAAGTGGACT------------------TTT----------------
--AATGGA---GGAGATGTGAGT------------------TCGCTATCTGGGGTGAACATAATAAATGTAGGAGACAGG
GGTTCA---------GCTCTAATAATTTCTATGGTGACGGCTGAA---CATTCTGGCAATTACACATGCACCGCCTCCAA
TATTGTCGCCAGTGCTAGCCATCACGCTACG---CTCAATGTTAAG
>B.mor_9
GTGGCACCCATAATATCGCCATTTGAATTTGACGAAGCT---------GTTTTCTACGGAGAAAGCATACAAATTATGTG
TCACATTCCGAAGGGTGACATGCCGTTAGTCCTTACATGGTCA------------------TTT----------------
--CGTAAT---GAGCCAATTAAG------------------AAAAATGATTATATCGTTATCACAAAAGTAGGGCATCGA
AGTGCT---------ATATTATCAATTCCTGCGGCAACTGAGAGA---CATTCCGGAAATTATACCTGCACTGCTTCTAA
TACAGTAGCAAGCACGAACCACACAGCCATG---TTAAATGTTCAG
>D.mel_1
GTTCCACCGCAGGTCGTACCCTTTGATTTCGGTGAGGAA---ACC---ATCAACATGAATGACATGGTCTCGGCCACGTG
CACAGTGAACAAGGGCGACACTCCCCTGGAGCTGTACTGGACA-------------------------------------
--ACGGCTCCGGATCCCACGACGGGAGTGGGACGCCTGATGTCCAACGATGGCATTCTAATCACAAAGACGACGCAGCGC
ATCAGC---------ATGCTGAGCATAGAGTCCGTGCATGCTCGC---CATCGGGCGAACTACACGTGTGTGGCCAGGAA
TGCGGCCGGGGTCATCTACCACACGGCAGAG---CTGCGCGTTAAC
>D.mel_10
GTGCCCCCTCAGGTTATGCCCTTTGTTTTTGGTGAGGAA---CCC---TCCAACTACGGAGACAGTACCGCGGTCCAATG
TATGGTCTTCAAGGGCGACACACCTCTACAGCTCCACTGGACT------------------CTC----------------
--AATGGA---CAGCCGATAACG---------------AACGAGCACGTCGGTATACGAATCATCAAAATGTCCCCCAAA
CTGAGT---------TCCTTGAGCATCGACGCCATCAATGGCCAA---CATCGGGGACTGTTCAAGTGTATAGCCACCAA
TGCGGCGGGGACTTCTGAGCAGAGTGCTGAA---CTGATGGTCAAT
>D.mel_11
GTGCCTCCACAAATTCGACCCTTTGACTTCGGCGACGAG---GCT---TCCAACTCAGGCGAAACCATGGGCATTCAGTG
CACGGTGATCAAGGGGGATCTGCCCATCAATATTACGTGGGTT------------------CTC----------------
--AACAAT---CACACCCTGAAC---------------AGTGGTGACCTAGACGTGGTGATCGGTCGAATGTCCAGCAAG
TCGAGC---------ACCCTGAATATCGACTACATAGCCGCCGAG---CACCGTGGGGTCTACACCTGTCTGGCTCGCAA
TCAGGCGGGCGAGAGCAGCTACAGTGCTGAG---TTGAAAGTCAAC
>D.mel_12
GTCCTGCCCAGCATCCATCCGTTTAGCTTTGATGCGGAG---------GCCAACGAGGGCGACAGCGTTCAGTTGACCTG
CCACGTGGCCAAGGGCGATCTGCCGCTCAGAATCCGCTGGACC------------------CAC----------------
--AATGGT---CTGCCCCTCTTC------------------ACGCACCTGGGCGTGATGGCCAGCAAGATCGGGGAACGT
ATTAGC---------CTGCTCACGGTGGAATCGGTCAAGGCTGCC---AATTCCGGAAACTATAGCTGTGTGGCGAGCAA
CAATGCGGGGAACGTGAGCTCAAGCGCCGAG---CTGCTCGTCAAT
>D.mel_13
GTTCTGCCCCAAATTGTGCCCTTCGCCTACGAGGATCTG---------ATCAATATGGGCGACTCGATAGATTTGTTTTG
CCAAATCCAAAAAGGCGACCGTCCCATCAAGGTGCACTGGAGT------------------TTCGAGCGGAGCGCTGGAG
ACTACGGCTTTGATCAGGTGCAG------------------------CCCCAGATGCGCACGAATCGCATTAGCGAGAAG
ACGAGC---------ATGATCTCCATTCCCAGTGCCAGTCCTGCC---CACACCGGCCGGTATACCTGTATAGCCAGTAA
TAAGGCTGGAACTACAACATATAGCGTTGAC---CTGACAGTGAAC
>D.mel_14
GTGGCTCCCAAGATAGCGTCCTTTGATTTCGGGGAAGAG---CCT---CTGAACTACGGAGAACCTGCGTCAGTACAGTG
CACCATTTTGGGTGGAGACCTGCCCATGAATGTCACCTGGTTG------------------CTG----------------
--AATAAC---GCCACCATTGAT------------------AGTTTTCATGACATTTCCTTCTCGCGGATCGGGAAGCGG
ATCAAT---------GTGCTCTCCATTGAGTCCGTGTCCGCTCAT---CACGCCGGATTCTATTCGTGTCACGCGCAGAA
CAAGGCCGGAATCACGGCGCACTCGGCGCGG---CTGATCGTGAAT
>D.mel_15
GCACTGCCAAAGATAAGTCCCTTTAACTTTGGCGAGGAG---TCC---ATGAGCTACGGCGAGTTTGTGAATGTACAATG
CACCATTTCGGGTGGTGATCTGCCCGTTAACATTACCTGGACC------------------TTG----------------
--AACAAC---AAGCCCTTCGAG------------------GATTACCTTGAAATCTTGACGACTAAGCGCGGCAAACGC
ATCAAT---------GAGTTGACTATTGAAGCGGTGTCGGCCAAA---CATGCTGGGAACTATTCCTGCATTGCCGAAAA
TAAGGCTGGAGTCGCTAACCACACGGCCGAG---TTGAAAGTTAAT
>D.mel_16
GTGGCTCCGAAAATTGCCCCATTCGATTTCGGAGATGAG---CCC---TCGAACTTTGGTGAATCGGCTAGTGTTCAGTG
CCTGGTCACCTCGGGTGACTTCCCGGTTAGCTTTGCGTGGCTC------------------TTC----------------
--AATGGA---CGTGAGATCAAT---------------GAGAACGTATACGATGTATCCATGGTTAAGTTGGGAAAGAAG
ATCAGC---------GCGTTGTCCATTGATATTGTCCGGGATCAT---CACGCTGGCAACTACACTTGTGTGGCAGTCAA
CCGGGCCACCTCCGTTAACTTTACCGCCGAA---CTGGTGGTGAAT
>D.mel_17
GTGCCACCAAAAATCGCCCACTTTGATTTCGGCGATCAT---GCC---GTCAACTTCGAGGAGTCCGTCTCTGTGAATTG
CTTGATCTACCTGGGAGATCTGCCCATGGATATCACTTGGTTA------------------TTC----------------
--AACGGG---GCTCACATAAAC------------------GCGTATACTGGAGTGTCCATAGTCAAGGGTGGCAAAAAG
GCGAGC---------ATTCTGACCATAGATTCGGTGCACGCAGGA---CACGCGGGAAACTACACCTGCAAGGCTCGCAA
TGATGCGGATTCAGCGGAATACTCGGCTGAA---TTGATTGTGAAT
>D.mel_18
GCACCACCGAAAATTGCGCCCTTCGACTTCGGTCAGTCG---GCG---TCAAGCTTTGAGGACTCGGTTTCCGTGAACTG
CCTGGTCACCTCCGGTGATCTGCCCATCGACATCGAGTGGTTA------------------TTT----------------
--GGCGGG---GAGCCAATTAAC------------------TTTGCAACAGGCATTGCAATTCTTAGAGGGGGCAAACGG
ACTAGT---------CTTCTGACCATAGATTCAGTGCACGCGGGT---CACGCGGGAAATTACACCTGCAAGGCGAAGAA
CCAAGCATCGAGCAGCGAGTACTCAGCGGCC---CTGATTGTGAAC
>D.mel_19
GCTCCACCCAAGATCACTCCCTTCAGTTTCGGCGAAGAG---CCC---GCTAATGTGGAGGACTCCGTCTCGGTGACCTG
TCTCATCTCAACTGGGGACTTACCCATCGATATTGAGTGGTTT------------------TTC----------------
--AACGAA---TACGGCATTAGT------------------TCCTATTCGGGAATTTCGGTTATGAAGGGAGGAAAGCGG
AATAGC---------GTACTGAGCATCGACAGCGTACAGGCCCGT---CATGCGGGCAATTATAGTTGTCGGGCCAAGAA
TCATGCCGCTGCTGTTAACTACACCACCGAT---TTAATTGTGAAC
>D.mel_2
GTTCTGCCCCAGATCGTGCCCTTCGATTTTGGCGAGGAG---ACC---GTCAACGAGTTGGACATGGTCTCCGCCTCCTG
TACGGTCAACAAGGGCGACCTGCCCATCGATGTGGCATGGACG------------------AAG----------------
--AACGGC---GGCCGAGTCTAC------------------ACCAACGATGGTATTGTGGTGACCAAGACCAGTACCCGC
ATGAGT---------GTCCTGAGCATTGAGTCCGCCAGGGCGCGA---CATGCCGGGAACTACTCCTGCGTGGCCACCAA
TAATGCAGGCGAAACTCGGCAATGGGCAGTC---CTGGCCGTCAAT
>D.mel_20
GTTCCCCCAAAGATTACTCCCTTTGACTTTGGAGACGAG---CCA---ACAAACTTTGAGGATTCCGTATCAGTCACTTG
TCTTATATCCAGCGGTGACTTACCCATCGACATTGAGTGGTTT------------------TTC----------------
--AACGAA---TACGGCATTAGC------------------TCCTATTCGGGAATTTCTGTTGTAAAGGGAGGCAAACGT
AATAGT---------GTATTGAGTATCGATAGTGTCCAAGCCCGT---CATGCCGGAAACTATAGTTGTCGGGCGAAGAA
TCATGCCGCTGCCGTAAACTACACCACCAGC---TTGATTGTGAAC
>D.mel_21
GTTCCCCCGAAAATCACACCCTTTGACTTTGGAGACGAG---CCC---ACCAATGTTGAGGATTCTGTGTCGGTCACTTG
CCTCATATCCAGCGGAGATTTGCCCATTGATATTGAATGGTTC------------------TTC----------------
--AACGAC---TACGGCATAAGT------------------TCCTACTCTGGCGTCACCGTTGTCAAGGGAGGGAAGCGA
AGTAGT---------GTCTTGGGAATAGATAATGTCCAAGCACGT---CATGCTGGAAAGTATAGTTGTCGGGCGAAGAA
TCGTGCAGCTGCAGTTAACTACACCTTCGAT---CTCGTAGTGAAC
>D.mel_22
GTTCCCCCGAAAATCACACCTTTCACCTTTGGCGAGGAT---CCC---ACCAATGTGGAGGACTCAGTCTCTGTGACTTG
TTTGATATCCAGTGGAGACTTACCCATCGATATCGAGTGGCTA------------------TTT----------------
--AATGAC---TTCGGAATCAGC------------------TCGTATTCAGGAATGACTGTCCTCAGAGGTGGAAAGAGA
ACCAGC---------ATGCTGACCATAGATAATGTCCATGCTCGT---CATGCCGGAAAGTATAGTTGTCGCGCAAAGAA
CCACGCAGCAGCCGTCAACTACACTACTGAG---TTGATTGTGAAT
>D.mel_23
GTTCCTCCTAAAATCACTCCCTTCACCTTCGGCGATGAA---CCT---ACCAATGTGGAGGATTCAGTTTCGGTGACCTG
CTTGATCTCCAGCGGAGACCTACCCATCGACATAGAGTGGCTA------------------TTT----------------
--AATGAC---TACGGGATTAGC------------------TCCTTCTCCGGGATGACCGTTTATAGAGGAGGAAAGAGA
ACGAGC---------ATGCTGACCATAGACAATGTCCATGCTCGT---CACGCGGGCAAATATAGTTGTCGAGCGAGAAA
TCATGCGTCTGCGGTTAATTTCACAACCGAG---TTGATTGTGAAT
>D.mel_24
GCCCCACCGAAACTTGCTCCTTTTGACTTTGGTGACTCC---CCT---GCTAACTTCGAGGATTCCGTTTCGGTTAGCTG
CCTCGTCTCTTCTGGTGATTTGCCCATTGACATCGAGTGGCTG------------------TTC----------------
--AACGGG---GAATCCATAAGC------------------TACGCCTCGGGAATCGCTGTTTTGCGAGGTGGCAAAAGG
ACTAGT---------GTACTCACGATAGATTCCGTTCATGCGGGA---CATGCGGGGAACTACAGCTGCAAGGCCAAGAA
CAAAGCGGCCAGCAGTGAATACTCGGCGGCC---CTTATTGTCAAT
>D.mel_25
GTTCCACCCAAAATTACGCCCTTCGACTTCGGTGACGCT---CCG---ACGAATGTGGAGGACTCTGTTTCGGTCATGTG
CCTGATTTCCAATGGGGACTTACCCATCGACATCGAGTGGTTC------------------TTT----------------
--AACGAC---TACGGAATTAGT------------------TCGTACTCCGGAATAAATGTAGTTAAAGGTGGCAAGAGG
AACAGC---------ATGCTAAGTATTGATAGTGTCCAGGCTCGT---CATGCCGGGAAGTATAGTTGTCGGGCTAAGAA
CCACGCTGCTGCTGTAAATTATACCACCGAA---CTAATAGTTAAT
>D.mel_26
GTTCCTCCGAAAATCACGCCATTTGACTTCGGTGCCGAA---CCC---ACCAATGTTGAGGATTCCGTTTCGGTGACTTG
TCTAATCTCCTCCGGCGATTTGCCCATTGATATCGAGTGGTTC------------------TTC----------------
--AACGAC---TACGGAATTAGC------------------TCCTACTCCGGTATAAATGTAGTTAAGGGTGGCAAGAGG
AACAGT---------ATGCTGAGCATCGATAATGTGCAGGCTAGG---CATGCGGGAAAGTATAGTTGCCGGGCAAAGAA
CTACGCAGCAGCCGTCAACTACAGCACTGAA---CTCATAGTTAAT
>D.mel_27
GTTGCCCCCAAAATTGCACACTTTGACTTTGGCGAAGTG---GCG---GCAAACTTCGAGGATTCGGTTTCCGTGAACTG
CCTGGTCAGTTCCGGTGATCTGCCGCTCGACATCGAGTGGATG------------------TTT----------------
--AACGAC---TACCCCATCAAC------------------CACTACTCGGGCATATCCACCTCCAAGATGGGAAAGCGC
CTGAGT---------GTGCTGATGATCGATGCCGTGAGTGCCCGC---CACGTGGGCAACTACACCTGCAAGGCCAGGAA
TCTGTGGGCATCCGCTGTCTACACAGCACAG---TTGACAGTCAAT
>D.mel_28
GTACCTCCCCATATCAGTCCTTTTGAGTTTGGGGATGAG---CCA---GCCAATTTCGGGGACTCGGTGACCGTGCAATG
CACTATTTCGAAAGGCGATCTACCCGTGGACATCACCTGGTTG------------------TTC----------------
--AATGAC---TATGCCATCAAC------------------GAGTATCACGGGGTCACCTCTTCCAAGATCGGCAAGAAG
GTCAAT---------GTGCTGACCATTGATTCGGTAAACGGCAAC---AATGCCGGAAACTATACGTGCCGGGCAAGGAA
CAAGGCCCAAATGGTGGAGTACACTGCGGCC---CTGATTGTCAAC
>D.mel_29
GTCTTGCCACAAATCACGCCCTTTGCCACCGGTTCGCAG---CCC---ACCCATCTGGGCCAGTATATAACGTACCAGTG
CACCCTGACGGAGGGCGACTTGCCCCTCAACATCCGTTGGACG------------------TTT----------------
--AACAAC---CAACCGCTCTTC------------AATGACGATGACCAGGACATCCTCATAGCGAAGATGGGTCGTCGA
AGTAGT---------GTTCTGACCATCGAAAGTGTGGCAGATCGT---CACGCGGGCAACTACAGTTGCCACGGGGAAAA
CGCCGCCGGTCGTGCCACCTACAGCACCCAG---CTGCGTGTGATA
>D.mel_3
GTCTTACCCCAGGTCGTGCCCTTTGACTTTGGCGAGGAG---AGC---ATCAACGAGCTGGATATGGTCTCGGCCTCCTG
TACGGTCAACAAGGGCGATCTGCCCGTGGACATCTACTGGACG------------------AAG----------------
--AACGGC---GGTCGGGTCTAC------------------ACCAACGATGGTCTAATTGTGACCAGGAACAGCCAGCGC
CTGAGT---------GTCCTGAGCATTGAATCCGTGCGAGCGCGA---CATGCGGGGAATTACTCCTGCGTGGCGACCAA
CAACGCGGGGGCCATAACTCAGTCCGCCATG---CTAGCAGTGAAT
>D.mel_30
GTTCTTCCGCGCATCATACCCTTCGCCTTCGAGGAGGGT---CCT---GCCCAGGTGGGTCAGTACCTGACACTGCACTG
CTCCGTTCCCGGCGGAGATCTGCCCCTGAACATCGACTGGACG------------------CTG----------------
--GATGGT---CAGGCAATCTCG------------------GAGGATCTGGGAATAACCACGTCCCGCGTGGGTCGTCGT
GGAAGT---------GTGCTAACCATCGAGGCCGTGGAGGCCTCA---CATGCGGGCAACTTCACCTGCCACGCCCGCAA
TTTGGCGGGCCATCAGCAGTTCACCACGCCG---CTGAACGTCTAC
>D.mel_31
GTGCCCCCCAAACTGGCTCCCTTGCCCGTAAATTCGCCA---------CTGTACGTGGGCGACTACTACCAGTTGACGTG
CGCGGTGGTGCACGGCGACGCACCCTTCAACATTACCTGGTAC------------------TAC----------------
--AACAAC---GAGCCCGCCGGA------------------GACTTGGCCGGGGTCACCATCCTGATGCACGGCCGGCGC
AGCAGC---------TCGCTGAACATCGAGAGCGTGGGGGGTGAC---CACGCGGGCAACTACACCTGCAAGGGCGCCAA
CCGGGCGGGCGAAACCACGGCTGAGACCCAC---CTGAGTGTCAAG
>D.mel_32
GAGCTGCCCCAGGTTGATCAGTTCCACTTCAATGCCAAC---GGG---GTGAATGGCGGCCAGGCAGTGCGGGTCATGTG
CATGGTCTCCTCCGGCGACCTGCCCATCGACATCTACTGGCTG------------------AAG----------------
--GACGGA---CAGCCCCTGCTG---------------------------CGCTCCATCTACCACAAGATCGACGAATAC
ACCCTG---------ATCCTGTCGCTGCGTCAGACCACCATTGGT---GACTCCGGCAACTACACGTGCGTGGCCAGCAA
CGCGGCGGGCGTGGCCAGTCGCTGGTCCATC---CTGAAAGTGAAG
>D.mel_33
GAACCACCTATGCTCTCGCCACTGCTGCTTTCCGCTTCC---GTT---TGCGATGTCGGCGACTACGTGCAACTCACCTG
CATTGCCAGCCGGGGGTCCACGCCCATTATGTTCGAATGGTGG------------------CTA----------------
--GATGGG---CGTCAGGTGCAC------------GATGATGGCAACGATGACGTCACTCAGGCCACAGTTGGCGAACAC
ACCAGC---------CTACTGCTGATCAACAGGGCGGGGGAGGGG---CATGCGGGGAACTACAGTTGTCGGGCGATCAA
CCAGGTGGGCGTGGCAGAACGCCGGACCAGG---CTAACTGTGAAT
>D.mel_4
GTCCTGCCCCAAATAATGCCCTTCGACTTCGGCGAGGAT---GTG---ATCAACGAACTGGACATGGTGTCCGCCTATTG
TACCGTAAACCGGGGGGATCTTCCCGTCGACATAGCCTGGACC------------------AAG----------------
--AACGGC---GGTCGTATTTAC------------------ACCAACGATGGTCTGATAGTCACCCGAAATAGTCAACGC
ATCAGC---------GTTCTGAGCATCGAATCCGTCAGGGCTCGA---CATGCTGGGAACTACTCCTGTGTGGCCACCAA
CAGTGCGGGCGAGACCAGACAGTCCGCCATC---CTAGCTGTCAAT
>D.mel_5
GTTCCACCGTCGATAGCGCCGTTCTCCTTCGGCGATGAT---CCT---GTGAACACGGGCGAGAATGCCGGAGTGCAGTG
CATGGTCCAGAAGGGCGATGTCCCAATTACCATCAAGTGGACG------------------CTG----------------
--AATTCC---CGACCCATCATC---------------AACGGCGAGGAGGGAATTACCATACTGAAACTGTCTCCCAAG
ACAAGT---------GTTTTGAACATAGCCGCCGTGGAACAGGAT---CATCGTGGGGTCTTCAAGTGCATAGCCGAAAA
TAAGGCAGGGTCAAGTTTCACAACATCGGAG---CTGAAAGTCAAC
>D.mel_6
GTACCTCCCCATGTCCTGCCCTTCAGTTTCGGCAGCGAA---GTC---TTTAATATGGGCGATGTTTTGAGCATCACTTG
TGTTGTCCTCAAGGGGGACCTGCCCTTGAGAATCCACTGGACC------------------TTG----------------
--AATGGT---GAGCCTGTGGCA---------------ACAGGTGTGAATGGATTCACAGTAATGCAGTTGAATCAACGT
ACCACC---------TACCTGAGTGTGGATGCACTGGAGGCCAAG---CATCGCGGCTCCTATAGCTGCGTGGCTCAGAA
TCAGGCGGGTGAAGCGATTTACTCCGCTGAC---CTGCAAGTCAAT
>D.mel_7
GTTGCACCACAGATTAGCCCCTTTTCCTTCGGTGATGAG---CCC---CTAAATCGCGGAGAAGTGGCTAGTGTCAACTG
CGTGGTTCCCAAAGGTGACTTGCCACTAGATATCTATTGGACA------------------CTA----------------
--AACTCG---GCTCTCATTGTA---------------AACGGTGAAATGGGATTCACGTTAGTGCGGCTGAATAAGCGA
ACCAGT---------TCGCTGAATGTTGACTCCTTGGAAGCTGTC---CATCGGGGTAGCTACAAATGTATAGCTAACAA
TTCAGCGGGATATGCTGAATACGTTTCCACA---CTAGATGTCAAC
>D.mel_8
GTTCCTCCCCAAATCCAAGCGTTTGACTTTGGTTCTGAA---GCG---GCCAATACTGGTGAAATGGCGGGTGGCTTTTG
CATGGTTCCCAAGGGCGATCTGCCAATGGAGATCCGCTGGACC------------------CTG----------------
--AATTCA---GCACCCATCATC---------------ACCGGTGAACATGGATTTTCCCTGTCGCGCCTTAATCCACGT
ACCAGC---------TCCTTGAGCATCGACTCTCTCGAGGCCAGA---CATCGCGGACTGTACCGATGTATTGCCTCCAA
CAAGGCGGGCAGCGCTGAATACAGCGCTGAA---TTGCACGTGAAT
>D.mel_9
GTGCCGCCCCAGGTTTTGCCCTTTAGTTTCGGTGAATCC---GCC---GCCGATGTCGGCGATATTGCCAGTGCCAACTG
TGTGGTGCCCAAGGGAGATCTGCCCCTGGAGATTCGCTGGTCC------------------CTC----------------
--AACTCT---GCTCCAATCGTA---------------AACGGCGAAAATGGGTTTACCCTGGTGCGTCTGAATAAGCGC
ACGAGT---------CTGTTAAACATTGATTCTCTAAATGCTTTT---CATCGCGGTGTCTACAAGTGCATAGCCACAAA
TCCGGCTGGGACCAGTGAATATGTAGCTGAA---TTACAAGTTAAT
>D.moj_1
GTGCCGCCACAGATAGTGCCCTTTGATTTTGGCGAGGAG---GCC---ATTAATATGAGCGATATGGTGTCGGCCACTTG
CACGGTCAACAAGGGCGACACCCCACTCGAGGTGTATTGGACAACGGCGCCGGAACCGAAGCTG----------------
--GGCGCG---GCACGTCTCATG---------TCCAAC---------GACGGCATCTTGATTACCAAGACGACGCAGCGC
ATCAGC---------ATGCTGAGCATTGAGTCGGTGCATGCGCGG---CACAGGGCGAACTACACCTGTGTGGCTCGAAA
TGCCGCTGGCATTGTCTACCACACGGCCGAG---CTGCGTGTCAAC
>D.moj_10
GTACCTCCACAAGTTATGCCCTTTGTTTTTGGTGACGAG---CCT---TCGAACTATGGCGATAGCACGGCCGTCCAGTG
CATGGTGTTCAAGGGCGATACGCCGCTGCAGCTACACTGGACC------------------CTC----------------
--AACGGA---CAGCCCATAACG---------------AACGAGAATGTGGGCATACGCATTATCAAAATGTCACCGAAA
CTTAGC---------TCACTGAGTATCGATTCCATTAATGACCAT---CATCGCGGGCTGTTCAAATGCATTGCCAGCAA
TTCAGCGGGCAGCGCTGAGCAAACGGCAGAG---CTCGTTGTCAAC
>D.moj_11
GTTCCCCCACAAATTCGACCCTTTGACTTTGGCGACGAG---GCC---TCCAATTCCGGCGAAACGATGGGCATTCAATG
CACCGTTATCAAGGGCGATCTGCCCATCAACATCAGCTGGGCG------------------CTG----------------
--AACAATCAGACCCTGATCAGC------------------GGCGACTGGGATGTGGTCATCGGTCGCATGTCCAGCAAA
TCGAGT---------ACTCTCAACATTGACTATATATCCGCTGAG---CATCGGGGCATCTACACGTGTCGGGCTCGCAA
TCCAGCTGGCGAGAGCAGCTACAGTGCTGAG---CTAAAAGTCAAT
>D.moj_12
GTGCTGCCCAGCATCCATCCATTTAGCTTTGACAACGAC---------GCCAACGAGGGCGACAGCATCCAGCTGACTTG
CCACGTGTCCAAAGGTGATCTGCCCTTGAGAATACGCTGGACC------------------CAC----------------
--AACGAT---TTGCCGCTCTTC------------------CCCCATCTGGGCGTCATGGCCAGCAAGATAGGCGAACGC
ATTAGC---------CTGCTGACCGTGGAGAGTGTGAAGGCGGTG---CACTCGGGCAACTACAGCTGCGTGGCCAGCAA
CAGTGCCGGCAACAGTAGCTATACCACGGAG---CTGTTTGTCAAT
>D.moj_13
GTGCTGCCGCAGATAGTGCCGTTCGCGTACGAGGACGTC---------ATCAATACGGGCGACTCCATTGACCTCTTCTG
CCAGATTCAGAAGGGCGATCGTCCCATACGCGTCCACTGGAGC------------------TTCGAGCGCAGTGGCAGCG
ACAGCGGGGCGAGCGAATACGAT---------------CTGCTGCAGCCCCAAATGCGCACGAATCGCATCAGCAGCAAG
ACGAGC---------ATGTTGTCCATACCAAGTGCTAGTCCGGCC---CATACGGGCACCTACACCTGCATTGCCAGCAA
TGCGGCGGGCACGACCAGCTACGGCGTCAAT---CTGACTGTTAAC
>D.moj_14
GTCTCACCCAAGATCGCGCCGTTTGACTTTGGCGAGGAG---CCG---TTGAACTACGGCGAGCCTGCCTCGGTGCAGTG
CACTATTCTGGGCGGGGATCTGCCCATGAATGTCACCTGGCTG------------------CTG----------------
--AACAAT---GCCACCATTGAC------------------AGCTACCACGACATCTCCTTCTCGCGCATCGGCAAACGC
ATCAAT---------GTGCTGTCCATCGAGTCTGTGGCCGCCCAT---CATGCCGGCCTCTACTCCTGCCACGCCCAGAA
CAAGGCGGGCCTGACCGCTCACTCGGCGCGT---TTGATTGTTAAT
>D.moj_15
---------------------TTTATCTTTGGCACGGAG---CCC---ATGAATTTTGGTGAGCCCGTCTCGGTGCATTG
CACCATATCGGGCGGGGATCTGCCCGTTTCGGTCATCTGGACA------------------CTG----------------
--AATCGC---CATCCGCTCCTG------------------CCGGAACTAGATATATTCACAGAAAAGCGCGGCCAGCGC
ATCAAC---------AATCTAATGATCGATGCCATTGAGGCGAAG---CATGCGGGCAATTATACGTGCATTGCCAGCAA
TTCAGCGGGTAGGGCTGAGCACCCAGCCGAG---CTGATTGTGAAC
>D.moj_16
GCCGTGCCGCGCATTAGCCCCTTCTCCTTTGGCGACGAG---TCC---ATGAGCTACGGTGAATTTGTCAATGTACAGTG
CACAATATCCGGCGGCGATTTGCCCGTGAACATAACCTGGACA------------------TTG----------------
--AATGAT---AAGCCCGATTCG------------------GACTATCTAGAGATATTGACAACCAAGCGCGGCAAGCGC
ATCAAC---------GAGTTGACCATCGAGGCGGTCTCGGCCAAG---CATGCGGGCAACTACTCCTGCATAGCCGAGAA
TCGAGCGGGGCGTGTTAACCACACAGCCGAG---CTGAAAGTTAAC
>D.moj_17
GTTGCGCCTAAAATTGCGCCATTTGACTTTGGCGAGGAT---CCC---TCAAACTTTGGTGAATCGGCGAGCGTTCAGTG
TTTGGTTACCTCCGGCGATTTTCCCGTTACTTTTGCTTGGCTC------------------TTC----------------
--AACGGA---CGCGAAATCAAT---------------GAGAATGTCTACGATGTGTCCATGGTGAAGCTGGGCAAGAAG
ATCAGC---------GCACTGTCCATTGACGTTGTGCGCGATCAT---CATGCGGGCAACTACACCTGCGTGGCCGTCAA
CCGAGCCACCTCGGTGAACTACACCGCAGAG---CTGGTGGTGAAC
>D.moj_18
GTTCCCCCCAAGATCGCTCCCTTTGACTTTGGCGATCAT---GCG---GTTAATTTTGAGGAATCGGTTTCGGTCAATTG
CCTCATCTACTTGGGCGATCTGCCCATGGACATAACGTGGCTC------------------TTC----------------
--AATGGC---GCCAACATACAG------------------GCCTACACGGGCGTGTCCATTGTCAAGGGTGGCAAGAAG
GCGAGC---------ATCCTGACCATCGACTCGGTGCACGCCGGA---CACGCGGGCAACTACACGTGCAAGGCACGAAA
CGATGCGGACTCTGCGGAATACACAGCAGAG---TTGATTGTGAAT
>D.moj_19
GCTCCGCCCAAAATTGCGCCCTTTGATTTTGGCGGAGCC---CCG---GCCAACTTTGAGGACTCTGTCTCCGTCAATTG
CTTGGTGACCTCCGGCGATTTGCCCATTGAGATCGAGTGGTTG------------------TTC----------------
--GAGGGA---TCGCCGGTCAAC------------------TACGCCGCTGGCATTGCGGTGCTCAAGGGCGGCAAACGT
ACAAGC---------CTCCTGACCATCGACTCTGTGCACGCCGGA---CACGCGGGCAACTACACCTGCAAGGCGAAGAA
CAAGGCCGCCAGCAGCGAGTTCTCGGCGGCT---CTCATTGTCAAC
>D.moj_2
GTACTGCCTCAGATAGTGCCCTTTGATTTCGGTGAGGAG---AGC---GTCAATGAGCTGGACATGGTGTCCGCCTCCTG
CACGGTGAACAAGGGCGATCTGCCCATCGACGTGGCCTGGACT------------------AAG----------------
--AACGGC---GGCCGGGTCTAT------------------ACCAACGATGGCATTGTGGTCACCAAGACCAGCACACGC
ATGAGC---------GTCCTGAGCATCGAGTCCGTGCGTGCTCGC---CACGCCGGCAACTACTCCTGCGTGGCCACCAA
CAATGCGGGGGAGAGCAAACATTGGGCCATG---CTGGCTGTGAAT
>D.moj_20
GTTCCACCCAAAATAACACCGTTTAGCTTCGGCGAAGAG---CCG---GCTAATGTTGAGGATTCTGTTTCGGTGACTTG
TCTGATCTCATCGGGCGACCTGCCCATCGACATTGAGTGGCTG------------------TTC----------------
--AATCAG---TACGGCATCAGC------------------TCCTACTCGGGCATCATGGTCATGAAGGGCGGCAAGCGG
AACAGC---------GTGCTGAGCATTGACAATGTGCACGCCAGT---CACGTGGGCAACTACACCTGTCGCGCCCGTAA
CCAGGCAGCCGCTGTCAACTATACGACCGAG---CTGATTGTGAAT
>D.moj_21
GCACCGCCCAAGATCACGCCCTTCACCTTCGGGGAAGAG---CCC---ACAAATGTTGAGGATTCGGTGTCTGTAACCTG
CCTCATCTCCAGCGGGGATTTGCCCATAGATATTGAGTGGTTT------------------TTC----------------
--AATGAC---TACGGCATCAGC------------------TCCTACTCGGGCATCAACGTGGTGAAGGGCGGCAAGCGC
AACAGC---------ATGCTAAGCATTGACAATGTTCAGGCTCGG---CATGCGGGAAAATATAGCTGCAAGGCGAAAAA
TCATGCAGCTGCCGTTAATTACACCACTGAG---TTGATTGTGAAT
>D.moj_22
GTACCGCCCAAGATAACACCCTTTGATTTCGGAGAGGAG---CCC---ACTAACGTTGAGGACTCAGTTTCTGTGACATG
CCTGATATCGAGTGGGGATCTGCCCATCGATATTGAGTGGCTG------------------TTC----------------
--AACGAC---TACGGCATCAGC------------------TCCTACTCGGGCATAACCGTGGTCAAGGGCGGCAAGCGC
AGCAGC---------GTCCTGGGCATCGACAATGTGCAGGCCCGG---CATGCGGGCAAATACAGTTGCCGGGCCAAGAA
TCACGCGGCGGCCGTTAACTTTACGGCTGAA---CTTATTGTGAAT
>D.moj_23
GTCCCGCCCAAAATCACGCCCTTTGACTTTGGCGATGAG---CCC---ACAAACGTCGAAGACTCCGTTTCGGTCACTTG
CCTCATCTCCAGCGGCGACCTGCCCATCGACATTGAGTGGCTC------------------TTC----------------
--AATGAC---TACGGCATCAGC------------------GCCTACTCGGGCGTCACAGTCATGAAGGGTGGCAAGCGG
ACGAGC---------ATGCTGACCATTGACAATGTGAGTGCTCGC---CATGCGGGCAAATACACTTGCCTGGCCCGGAA
CCATGCGGCTGCTGTGAATCACACAACCGAG---CTGATTGTGAAT
>D.moj_24
GCTCCTCCCAAACTAGCTCCCTTTGACTTTGGCGAAGTT---CCGGATTCGAACTTTGAGGATTCCGTTTCTGTTAATTG
TTTGGTCCAGTCGGGCGATCTGCCCATTGACATCGAGTGGCTC------------------TTC----------------
--AACGGT---CAGCCCATCAAC------------------TTTGCCTCGGGCATTGCCGTTGTACGTGGGGGCAAGCGA
ACCAGC---------GTCCTGACCATTGACTCCGTGCACGCCGGA---CACGCTGGCAACTACAGCTGCAAGGCAAAGAA
CAAAGCGGCCAGCAGTGAATTCTCAGCTGCG---TTAATTGTGAAT
>D.moj_25
GTTCCGCCCAAAATTATGCCCTTTGACTTTGGCGATGAG---CCC---GCGAATGTCGAGGATTCGGTCTCGATCATGTG
CCAAATATCCATTGGAGATTCGCCCATCGACATTGAGTGGCTG------------------TTC----------------
--AATGAC---TACGGCATCAGC------------------TCCTACTCCGGTATCAGTGTCATAAAGGGCGGCAAGCGG
AACAGC---------ATGTTAACCATTGACAGTGTTCAGGCGCGT---CATGCTGGCCGATACACTTGTCGAGCCAAGAA
TCATGCTGCCTCTGTGAACTATACGACCGAG---CTGATTGTGAAT
>D.moj_26
GTTGCACCAAAAATAGCGCCCTTCGATTTCGGCGAGGCG---CCC---GTCAATTTCGAGGACTCAGTATCGGTGAATTG
TCTGGTTAGCTCGGGCGATCTGCCGCTCGACATCGAGTGGCAC------------------TTC----------------
--AATGAT---TATCCCATCAAT------------------CACTATTCGGGCATATCGACATCCAAAATGGGCAAGCGC
CTGAGC---------GTGCTCATGATCGATGCGGTCAATGCGCGT---CACGTCGGCAACTACACGTGCAAGGCCCGAAA
TCTGTGGGCCTCCGCGGTCTACACGGCCCAG---CTCTTTGTCAAT
>D.moj_27
GTGCCGCCGCATATAACGCCCTTCGAATTTGGGGACGAG---CCA---GCGAACTTTGGCGACTCGGTGACCGTGCAGTG
CACCATCTCGAAGGGCGACCTGCCCGTGGACATCTACTGGCTG------------------TTC----------------
--AATGAC---TATGCCATCAAT------------------GAGTACCACGGCGTGACCACCTCCAAAATCGGCAAGAAA
GTCAAC---------GTCCTGACCATCGACTCCGTGAATGGCAAC---AATGCCGGCAACTACACCTGCCGGGCGCGCAA
CAGCGCCCAGACCGTGGAATATACCGCTGCG---CTGATAGTTAAC
>D.moj_28
GTACCACCCCAAATAACGCCCTTTGCCACGAGCGCTCAG---CCC---ACGCATCTGGGCCAGTATATAACCTATCAGTG
CACCCTGACCGAGGGCGATCTGCCCTTGAACATACGCTGGACA------------------TTT----------------
--AACAAG---CAGCCGCTCTTC------------AATGACGACGATCAGGACATACTCATCGCGAAGTTGGGCAGGCGC
AGCAGC---------GTCCTGACCATCGAGAGTGTGGCGGCCAAG---CATGCCGGGAACTACAGTTGCCACGGCGAGAA
TGCCGCCGGCAAGGTCTCCTACAGCACCCAG---CTGAGGGTCATA
>D.moj_29
GTTCTGCCTCGCATCACACCCTTCGCCTTCGAAGACGGC---CCC---GCCCAGGTGGGCCAGTACCTGACGCTGCACTG
CTCCGTGCCGCTGGGCGATCTGCCCATGCAGATCGAATGGACG------------------CTG----------------
--AACGGC---CAGTCGATCGAC------------------GAGCGGCTGGGCATCAGCACCTTGGCCGTTGGCAGCCGC
AGCAGC---------GTCTTGACCATTGAGTCCGTTGAGGCGCCG---CACGCTGGCAATTTCACCTGCCATGCCAAGAA
CTTGGCCGGACAACTGCGCTTCACAACGCTG---CTCAATGTCTAC
>D.moj_3
GTTTTGCCTCAGATAGTGCCCTTTGACTTTGGCGAGGAG---AGC---ATCAATGAGCTGGACATGGTGTCGGTGTCGTG
CACCGTCAACAAGGGCGACCTGCCCGTGGACATCTACTGGACG------------------AAG----------------
--AACGGC---GGACGGCTCTAT------------------ACGAACGACGGGCTGCTGGTCAATCGGAACAGCCAGCGC
CTCAGT---------GTCCTTAGCATCGAGTCGGTGCGCGCCCGT---CACGCGGGCAACTACTCCTGCGTGGCCACGAA
TAATGCGGGAGCAACGCGTCAATCGGCGCTG---CTGGCCGTCAAT
>D.moj_30
GTGCCACCAAAACTGTCGCCACTTGCGCTCAATTCGCCG---------CTCTATGTGGGCGACTACTATCAGCTGTCCTG
CGCCGTGTTGCACGGCGATGCGCCCTTCAATATAACCTGGTAC------------------TAC----------------
--AATGGG---CGGCCGGCCGGG------------------GAGCTGCCGGGCGTCAACATTTTGATGCACAGCCGGCGC
AGCAGC---------TCGCTGAGCATTGAGAGCGTGCAGGGCAGC---CACACGGGCACCTACACCTGCATGGGCGCCAA
TGGGGCCGGCTACACGACCGTCGAGTCGAAG---CTCAGTGTCAAG
>D.moj_31
GAGCTGCCTCAAATCGAACAGTTCCACTTCAATGCCAAC---GGC---GTCAACGGCGGCCAAGCGGTGCGTGTCATGTG
CATGGTCACCTCCGGAGATCTGCCCATGGACATCTTCTGGCTG------------------AAA----------------
--GACGGT---CAGCCCCTGCTG---------------------------CGTTCCATTTACCACAAGATCGATGAGTAC
ACGCTC---------ATCCTCTCCCTGCGCCAGACGGCCATCAGC---GACTCGGGCAACTACACGTGCGTGGCCAGCAA
TGCGGCGGGTCTGGCCAGTCGCTGGTCCATA---CTAAAAGTCAAG
>D.moj_32
GAGCCTCCGTTGCTGGCCGCTCTGTCGCTTTCCACGTCC---GTT---TCCAGTGTCAACGACTATGTGCAACTGACGTG
CATTGCCATTCGAGGTGCCACGCCCATTCGATTCGAATGGCGA------------------CTC----------------
--AATGGG---CGGGCACTGCAC------GACGACAACGATGGCGATGCGGACGTCACACAGGCATCGGTGGGCGAGCAC
TCGAGT---------CTGCTGTTGATCAACCAGGCGCAGGCTCAT---CATGCCGGCAACTACAGCTGCACGGCCAGCAA
TCATGTGGGTGTGGCGCAGAGGCAGGCCGCG---CTGACTGTGAAT
>D.moj_4
GTACTGCCCCAAGTAATGCCCTTCGACTTCGGGGAGGAG---AGC---ATCAACGAGCTAGACATGGTCTCGGCCTATTG
CACGGTCAACAAGGGCGATCTGCCCTTGGATATAGCCTGGACC------------------AAG----------------
--AACGGC---GGACGGGTCTTC------------------ACCAACGATGGCGTTGTGGTCACCCGCACCAGCCAGCGC
ATCAGT---------GTCCTTAGCATTGAGTCCGTGCGCGCTCGC---CACGCGGGCAACTACTCCTGCGTGGCCACCAA
CAATGCCGGAGAGACGAGGCAATCGGCCATG---CTGGCTGTCAAC
>D.moj_5
GTGCCACCCTCCATCGCCCCCTTCTCGTTCGGCGACGAT---CCT---GTCAACACGGGCGAAAACGCCGGCGTCCAGTG
CATGGTGCAAAAGGGCGATGTGCCCATCACCATCAAGTGGACG------------------CTC----------------
--AACGGG---CGACCCATTATC---------------AACGGCGAGGAGGGCATTACCATACTGAAGCTGTCGCCCAAG
ACCAGT---------GTCCTGAACATAGCCGCCGTCGAGCAGTAC---CATCGGGGCACCTTCAAGTGCATTGCCGAAAA
TAAGGCCGGATCGAGTTATACCACCTCCGAG---CTGAAAGTCAAT
>D.moj_6
GTGCCGCCCCACGTGGTGCCCTTTAGCTTTGGCAGCGAG---GTA---TTCAACATGGGCGACGTCCTGAGCATCAATTG
CATAGTGCTCAAGGGCGATTTACCCTTGGAAATATTTTGGACT------------------CTG----------------
--AACAAT---GAGACCATTGAG---------------ACAGCAGTGAATGGCTTTACGGTCATTCAGCTGAATAGCCGA
ACGAGT---------TACCTCAGCGTGGATATGCTCGAGGCCAAG---CACCGTGGGGTCTACAGCTGCATTGCCCAGAA
CCAGGCGGGCCGTGCCAAATATAGCGCTGAA---TTGCAAGTTAAT
>D.moj_7
GTTGCGCCACAAATAAGTCCATTTTCCTTCGGAGAAGAG---CCG---CTGAATCGCGGCGAGGTAGCCAGTGTTAACTG
CGTGGTGCCCAAAGGGGATTTACCCCTAGACATATATTGGACT------------------ATT----------------
--AACTCT---GCGCTGATTGTC---------------AACGGTGAATTGGGATTCACTATCGTGCGACTCAATAAGCGC
ACGAGC---------TCACTGAACATTGACTCCTTGGAGGCAGCT---CATCGCGGAAGCTACAAGTGCATAGCCAACAA
TTCAGCGGGTTTTGCTGAATATGTGGCCATA---CTAGAAGTGAAT
>D.moj_8
GTGCCTCCGCAAATTCAGCCCTTTGACTTTGGCGCTGAG---CCC---GCCAACACGGGCGAAATCGCTGGCATCTTTTG
CATGGTGCCCAAGGGCGATTTGCCCATGGAAATACGTTGGACC------------------TTG----------------
--AACTCG---GCGCCCATCATA---------------ACGGGCGAGCATGGTTTCTCTTTATCGCGCTTGAATCCACGC
ACCAGC---------TCATTAAGTATTGACGCGTTAGAGGCCAGA---CATCGAGGAATATACAAATGCATAGCCACGAA
CAAAGCGGGCAGTGCTGAATATAGCGCTGAA---TTACATGTGAAT
>D.moj_9
GTGCCACCCCAAGTGCGACCCTTTAGCTTTGGTGAATCA---GCG---GCCGATGTGGGCGACGTTGCCAGCGCCAATTG
TGTGGTGCCCAAGGGGGATGGGCCCCTGGAAATACGCTGGTTT------------------CTT----------------
--AACGCG---GTGCCCATCGTG---------------GATGGCCAGAGCGGTTTTAGTTTGGGGCGTTGGAATGATCGA
ACGAGT---------ATGCTGAATATCGATTCACTGAATGCAGTT---CATCGCGGCATTTACAAATGTATAGCCAGCAA
TGCGGCTGGCAGCAGCGAATATGTTGCTGAA---TTGCAAGTTAAT
>D.pul_1
GTATTGCCGGCCATCAATCCGTTCGCCTTCGACCAGCCG---------GTCTACTCCGGCGATGATGTTCAGTTGACGTG
TTACGTAGCTCGTGGAGATGAGCCCATTTCCGTCTCGTGGACT------------------CTT----------------
--AACGGC---CTACCGCTGGAT---------------AACAGCCGGCCAGGTGTCAATCTGGTCAATGTGGGCAGTAAG
ACAAGC---------CTTTTGACTATGTCAAATGTCAATCACAAC---TCGGATGGAGAGTATCGCTGTCTGGCCAAGAA
TCCGGCCGGAGTCTCCTCCTATTCCGCGAAT---TTAACGGTGTAC
>D.pul_10
GTCGCTCCGGAAATTGCACCTTTTGATTTTGGGGATTCG---ACG---TTGAACGCCGGCGAGGCCGCTCAGACGCAGTG
TATAGCGCTCAAAGGCGACACGCCTTTGAACTTTACGTGGACT------------------TTT----------------
--CACGGG---TCTGCAACAACG------------------TTCCAGACGGGTGTAGTAACGGCCATCGTCGGCCAAAGG
AGTAGC---------GCCTTGATGATCGATTCAGTGACGCCGAAT---CACGCCGGAACCTACACTTGCACAGTGCGCAA
CCAAGCGGCCAGCGCTAGTTATTCCACCGTT---TTATCCGTCTCT
>D.pul_11
GTCGCCCCGGAAATTGCGCCTTTCGATTTTGGAGATACG---ACA---TTGAACGCTGGGGATGCAGCTCAAGCCCAGTG
TATGGCCCTGAAGGGCGACACGCCTTTGAACTTTACGTGGACA------------------TTC----------------
--CATGGT---GATGCGACAACG------------------TTTCAAACTGGCGTCGTAACGGCCAGCGTCGGCCAAAGG
AGTAGT---------GTCTTGATGATCGATTCAGTGACGCCTAAT---CACGCCGGAACGTACACTTGCACCGTGCGCAA
TCAAGCTGCCAACGCTAGTTATTCCACTGTT---TTGTCCGTCTCC
>D.pul_12
GTCGCGCCAGAGATTGCCCCTTTCGACTTTGGCGATTCG---ACG---TTGAACGCCGGCGAGGCGGCTCAAACGCAATG
CCTGGCCATCAAGGGAGATACGCCCTTAAATATCACGTGGACG------------------TTC----------------
--CATGGT---GACGTGACAACT------------------TTTCAGACGGGCATCGTAACAGCTAGTGTCGGCCAGCGT
GGTAGT---------GCTCTTCTCATTGATTCAGTAACGACAAAT---CACGCTGGAACATACACTTGCACCGTTCGTAA
TCAAGTGGCCAGCGCCAGTTATTCAACTGTG---TTATCCGTTTCC
>D.pul_13
GTCGCTCCAGAGATCGCCCCTTTCGATTTTGGCGATTCG---ACG---TTGAACGCCGGCGAAGCGGCTCAAACTCAATG
TCTGGCCCTTAAAGGCGACACGCCTTTAAATTTCACCTGGACG------------------TTT----------------
--CATGGT---GACGAAGCGACT------------------TTTCACGCGGGTGTCGTGACAACTAGCGCCGGCCAGCGC
GGTAGT---------GCTCTCATTATCGATTCAGTAACGACCCAT---CACGCTGGAACATACACTTGCACTGCGCGCAA
TCAAGTGGCCAGCGCCAGTTATTCCGCCGTC---CTTTCCGTCTCC
>D.pul_14
GTGGCTCCAGAAATTGTTCCGTTCGCGTTCGGTGAC------------ATCTACGAGGGTGAATCCAGTCAGGTGTTGTG
TGTCCTGTCCAAAGGAGACGATCCTGTCCGGTTAGAATGGTAC-------------------------------------
--CACGGT---ACCGAATTGTTG------------ACAGCGGCCCGGCAAGATGTCACGGTTATGCCGACCGGACCTCGA
GCCTCG---------GTCCTCGTCTTCAATTCGTTAAAGGCCAGT---CATTTCGGCAATTATTCCTGTCAGGCATCCAA
CGCCGCTGGAAGCAGCTCCTTCACGGCCCAA---TTGATCATCAAC
>D.pul_15
GTGGCACCCAAAATCGTTCCGTTTAGTTTCGGCGATGAG---GAGGCCGTTATGGCCGGCTCGGCCGCTCAAGTGACTTG
CCTAGCAACGGAGGGCGATCTTCCAATGGACGTTCAGTGGCAT------------------TTT----------------
--CGGGGC---TCTAACGTTTCG---------------TCACTCGGATTGGGCATGTCCACCACACGGGTGGGCTCACGT
ACTAAT---------TTGCTCGTGATAGACACTGTCTCACCAGAA---AATGGAGGTCTCTACACTTGCCGCGCTACCAA
TGCGGCTGGTTCTGCTGATTATTCAGCCGAA---TTGCTCGTCCAG
>D.pul_16
GAGAGACCGACCCTCTTGCCACTCTACTTGCCCAGCGAA---TCT---GTCGACCAGGGAAGCTACGTTCAGCTGACGTG
TATTGCAACGGCCGGAGATTTGCCTCTTGACTTCCACTGGGCG------------------GTT----------------
--GACGGC---CGTCGAGTGCCC---------------------------GAGTCCACTGTCTCGAGGGTATCGCCTCAA
ACGAGC---------CTCTTAATTCTCAACAGTGTTGGTATCCAT---CAGGCCGGAAATTACAGTTGTCACGTGAACAA
TTCAGCCGGCCGATCAAACTCCGCCATACAA---GTCAAAGTCAAC
>D.pul_2
GTGCCGCCGAAAATCGTTCCGTTCTCGTTCGGCGATGAA---CCG---TTCACGTCGGGTGATTCGGCGCACACCGTCTG
CGCTGCCGCCGAAGGAGACTTACCGATGGATATCAACTGGGCC------------------TTT----------------
--CACGGC---CAGCAGTATTCT------------------TCAATGATGGGCATTACGACGACCAAAGTGGGAGCCAGA
TCCAAC---------ATGCTGCAAATCGAATCTGTCGCGGCAGCG---CACAGCGGCAGTTACACCTGTACGGCACGCAA
CTCTGCCGGGACACGCAACTACACGGCCGTT---TTGGTTGTTTTC
>D.pul_3
GTGGCGCCCGTCATTGGGCCTTTCAGTTTTGGTGACACC---GAG---TACACGCTGGGCATGTCGGCGCAAATCAACTG
CATCATCGTCGAAGGAGATTTACCCATTGATATTAGCTGGACG------------------TTT----------------
--CACGGC------CCGTCGTCG------------------GCTATGTCGGGCATTGAGACGATGAAAATCGGCTCACGT
TCCAGC---------GTCTTGAATATCGATTCGGTCGCTGCCGAT---CACGCGGGCAACTACACTTGCATCGCTCGCAA
TGTTGCTGCTGTCCGCAATTTTACGGCAACT---CTCAGCGTTTAC
>D.pul_4
GTTCGACCGAAGCTATTACCGCTCAGTTTCGGGGAAGAA---GAGTTTTATACACCGGGTTCTCACGTGCAAACCATTTG
CATCGTTGGGGAAGGCGATCTGCCCATCGAATTGGGCTGGACA------------------TTT----------------
--CGCGGAGATAGTGAAACCGGC---------------ATGGCTGATTTGGGCATCTCGACAACTCGAGTCGGCCCTCGT
TCGACG---------GTTCTACAAATCGATTCGGTGATAGCTGCT---CATAGCGGGGAATACACTTGCACGGCCAAGAA
TTCCGTCGGATCGCAAAGTGTCTCTGCCCAT---CTCGAAGTGCTT
>D.pul_5
GTGGTGCCCAAGATCCTGCCGTTTAATTTCGGCGAAGAA---GAC---TACACTTCGGGCATGTCTGCTCAGTTGCAGTG
CATTGTAACGGATGGCGATATCCCTGTTGACATTCGTTGGATC------------------ACA----------------
--TCCGGC---CAAACCCACTCG------------------TCACTCGAGGGCATAACCTTTACCAAGATCGGTTCCAAA
TCCAGC---------ATTATGCAAATAGATTCAGTTGATGCCTCC---CACTCGGGCAATTATACTTGTCTGGCCAAAAA
TTCAGCCGGCCAAGCCAGTTACACTGCCCAG---CTCACCGTCGTT
>D.pul_6
GTTGCGCCACAAATCGCTCCGTTCTCTTTCGGCGACGACGAAGCT---CTCAACGCTGGCGATTTCGTAGTGGTTCAATG
TTCAGCCGTTAAAGGGGATTCGCCAATAAGTCTACGCTGGGCT------------------TTT----------------
--AAGTCT---CAGCCGTTAGCG---------ACTGATTCGCCTATTACCGGACTGACGATCAACAGTTTGGGCGACAGG
ATTTCC---------GTCCTGTCGATCCAATCAGTGGCGGCCGCT---CATAACGGGGAGTACACGTGCACTGCTGAAAA
TCCGGCCGGAATAGCCAACTATACGGCCGAG---TTGACCGTCAAT
>D.pul_7
GTCGTCCCACGGATTGTGCCTTTCGATCTAAGCGACGAG---GCC---ATCACTTCCGGGCAACCGGTGACAATCCAGTG
CACCATATCTGAGGGCGATCTTCCCATCAATTTCCGTTGGGCC------------------TTT----------------
--CACGGC---CAAGAACTTTCG------------------TCCCAAATGGGTATCTCGACTCTTCGGCTAAACGCCCGT
GTTTCG---------CTCTTGTCCATCGATTCGATTGCTGCTGGA---CACGCGGGAAATTATACCTGCACGGCTCAAAA
TTCCGCCGGAAGTACCAATCACACGGCGACT---CTTCTCGTCCAG
>D.pul_8
GTGGCTCCTCAGGTGTTGCCGTTTAGTTTCGGCGAAGGA---TCG---CTGACTTCCGGTCAGCCTATTACGGTTCAATG
TATGATCGTCGATGGTGATTTGCCGATGACATTACGCTGGATG------------------TTC----------------
--CATGGC---CTCGAACTCTCA------------------TCTCAGATGGGCATCAGCACTTTCCGGCTTAATCCACGA
GTCTCC---------CTTTTATCCATCGACTCCGTAGCCGCTGGT---CACGCTGGAGATTACACGTGCACCGCCCAAAA
TGCAGCCGGCCAATCGAATCACACGGCTTCC---CTCTTTGTCAAC
>D.pul_9
GTTCCACCGCAAATTATGCCGTTCAGTTTCGGCGAAGGT---TCG---TTGACCTCCGGCCAACCCGTAGCTATCCAGTG
CACCGTTTTAGAGGGCGACCTTCCGTTAACATTGCGCTGGGCT------------------TTC----------------
--CATGGC---CAGGAGTTATCC------------------TCGCAGATGGGTATAGCCATCATCAAAGCGGGCGCTAGA
GTTTCG---------ATCTTGACGATCGATGCCGTAGCGGCGGGT---CATTCGGGCGATTATACCTGCACTGCCTCCAA
CGCTGCCGCCAGTGTTAATTACACTGCCAGT---TTGGCTGTTAAT
>I.sca
GTGCCTCCTGTGATCGATAGCCAGATGCTACCGGACATGCTGACT---TCCAACCAGGGAATGAACGTCAAGATGCTCTG
CAGCGTTGTGCAAGGCGACCCGCCCATTTCGCTGCGATGGATG-------------------------------------
--CACGGAGCTCAGCTGGTGTCG------------------AGAAGCTCGTCGGTGTCGCTGCAAAGTCTCGATGATTCC
TCC------------GTGCTGACCATCAAGGGAGTGTCGATGCGC---GACAGCGGAAACTACACTTGCGAGGCTTCCAA
CGCTGCATTAACCGTGAATAGAACAGTCACC---CTCGTCGTTAAT
>L.van
GTACCACCACGCTGGATTGTGGAACCTGCAGACAAGGCC---------TTTGCTCTTGGCAGTGATGCTAGGCTAGAATG
CAAAGCAGATGGTTTCCCACGACCC---ACTCTCGGATGGAAG-------------------------------------
--AAGGCT---GCAGGACATACC------------CCTGGTGACTATCGCGATCTTGATGTAAACAACCCCAATATTAAG
GTTACTGATGATGGTACTCTCCATATCAGCAGTATTCAGAAATCT---CATGAAGGATATTACTTGTGTGAAGCCAACAA
TGGTATTGGTGCTGGACTGTCTACTGTGATCTACGTTAGGGTGCAA
>P.hum_1
GTTCCGCCGCAAATTTCGCCTTTTACTTTTGGAGATGCT---CCA---TCGGATGCTGGAAATTTGGTTGTCGTTCAATG
CGCCGTCATCAAAGGAGATTCACCGATTGTCATCTCGTGGGAT------------------TTC----------------
--AACGGG---GAATCCCTTAAC---------------GGTGATAATTTGGGGATCGAAGTAAACGTATTGAATAAGAGA
GTTAGT---------TCTTTGACGATCGAATCCGTGACCGCGAAA---AATGCCGGAAATTATACTTGCAATGCGAAAAA
TTCCGCCGGAACGTTTAGTTACACGTCACAA---CTTGTCGTCAAC
>P.hum_10
GTTATGCCGAAAATCGTACCGTTTCATTTCGACGGTGCC---------ATGTTTTCCGGTGAAGCCGCTCAAATAACGTG
CATGGTATCCGCCGGTGACGAACCTTTGTACATATCATGGACG------------------TTC----------------
--GAGGGT---AAAAATATAACG------------------TCGTTGATGGGAGTCACGACGACAAAAATCGGTAGGAAA
GGAAGT---------TCATTGATGATAGATCCCATATCGGCGGAT---CATAGAGGAAACTACACGTGCACGGTACGAAA
TCCGACGGGTACTTCCAATTTCACGGCTAGC---CTAGACATCAAC
>P.hum_11
GTTTTGCCCAAGATAACGTCGTTCGATTTCGGAGAAGAT---GCC---ATATTCTCGGGACAAAGTGCGCAAGCCTCTTG
TTTCGTTTCCGAAGGAACGGAACCCGTTAGAATAACGTGGAAT------------------TTT----------------
--CAAGGG---AAACAAATCACG---------------TCGGATAATAAAGACGTGACAGTGACGAGGGTCGGTAAAAAG
GCTAGC---------ATATTGGTGATAGATCCGGCTCGATCTCAT---CATCGCGGGAATTACACATGTTCAGCGAGGAA
CGATGCCGGAACGTCAAATTACACGGCTGTG---CTCAACATCAAC
>P.hum_12
GTTCTTCCAAAGATCGCTCCGTTTTCGTTCGGCGAGACT---CCT---ATATTTTTCGGACAGGGTGCTCAGCTGACTTG
TTACGTGACCGAAGGTGATTTCCCCGTCGAAATATATTGGAGT------------------TTT----------------
--AACGGT---GGTAATATATCG------------------TCCGTGCCCGGAGTTTCCACGAATCAGTTAATGAAAAAA
ACTAGT---------TTGTTAACTATCGAACCCGCCACGTCGGAT---CATAGCGGAAATTATACATGTCACGCGAAGAA
TCGAGCTGGAATGACGAGTCACACGACTTCT---TTAGCCATCAAC
>P.hum_13
GCTAAACCGGAAATCGAACCTTTTACATTCAATAAAAAC---GGT---GTGAACGGTGGATCTTCGATTCGAGTACTGTG
TACGGTTTTAACCGGAGATCAACCCCTCGATATAAAATGGCTT------------------AAA----------------
--AACGGA---GAACCCATGTCC---------------------GAGTATAGGAGGAAAACTCAGAAGCTTGACGAGAAT
ACCGTT---------ATATTGTCATTGAGAAATTTGCAAGTGGAA---GATTCTGGAAATTATACTTGTTTAGCCGAAAA
TTCCGCCGGGATAGCAACCCATAGCAGCGTA---CTCAGAGTCAAG
>P.hum_2
GTTTTACCTCACATCGTGCCCTTTTACGCGGAAAACGAT---------TTGAACACGGGCGAAAGCGTTCAGTGGAATTG
TCACGTGATGAAAGGTGACACTCCCGTGAGAATAGAATGGAGT------------------TTT----------------
--AACGGG---TTCCCGATAACG------------------TCAAAAATGGGGGTGACGACGACGAAAATAAGCGAAAGA
TCGAAT---------CTTTTGATAATATCCAGCGTCGGAGATACT---CACAGCGGAAATTTCACGTGTACGGCAACGAA
CGCGGCTGGAACTTCGAATTACACCGTTCAG---CTCCACGTCAAC
>P.hum_3
GCTTTGCCGCACATAACTCACTTCGAGGGTGACGACAAC---------AATAATTTTGGAGATAGCGTGCAATTGAATTG
TCACGTTTCGAAGGGTGATCTCCCCGTGACGATCACGTGGATT------------------TTT----------------
--AACGGT---AATAATATTTTG---------------ACGTCGAGATTGGGATTGTTCATACAGAAAATCGGTAGCCGA
ACGAGT---------TTGTTGACGATATCGAACGTTATGGAAGAG---CACAGCGGAAATTACACTTGTAACGCCGTGAA
CGCAGCCGGATCCGTTAATCACACCGCGACG---ATCAACGTCAAG
>P.hum_4
GTTTTGCCCCAGATACGACCTTTCGATTTCGGCGATGAT---CCG---ATAAATGCCGGAGAATTAGTTATAACGAATTG
CGTGATAGCAAAAGGTGATCCTCCTTTGGATATAGTTTGGAAA------------------TAT----------------
-----------CCAACGACGATA------------------CCGTTCAAAAGTATCATAACGAACAAACCGTCGACGCGA
TTGAGC---------ACTTTGACGATTCCCTCGGTGACTCCTCGT---CACGCGGGTCCTTATACATGCATTGTACGGAA
TCGTGCTGGAGAAACACGTTACACGGCCGTC---CTTCACGTAAAC
>P.hum_5
GTTCCACCGAAAGTGTTGCCGTTTGCTTTCGGCGATAAC---GAA---TTCTATGCTGGACAATCTGCGACGTTGCAATG
CACCGTGTCCTCGGGTGATCTTCCGCTATCGATTTCCTGGAAA------------------TTT----------------
--GACGGG---AAATTTGAAAAT------------------TCACGACCGGATTTTCTAACGTCGAACATAGGGAAACGG
GTTTCT---------ATACTGACGATAGATAGTTTGACGGAAGGA---CACGTCGGGAATTACACATGCACGGCTAGGAA
TACAGCTGGAGAATCCAGTTTCACGGCACCC---ATGCAGGTTAAT
>P.hum_6
GTACTCCCTCAAATTTTACCGTTCGACTTTGGTAGCCGA---CCC---ATGTCATCGGGAGAAGCCGCTCAAGTTACGTG
TTTGGTATCGTCCGGGGATCAACCCCTGACCATGTCTTGGAGT------------------TTC----------------
--GAGGGG---CACGATATTTCC------------------ACATTGCCCGGGGTATCAGTGAGTCAGTTCGGTCGTAAG
ACAAGC---------GTTTTATTAATCGATCCCGTCGAAGCCGTT---CACAAGGGTAACTACACTTGCACCGTTCGCAA
TCAAGCCGGAGTGTCTAACTTTACCGCCGTT---TTGCGCATCAAC
>P.hum_7
GTTTTACCGAAAATCATACCTTTTAATTTCGAAAAT------CCG---ATAAATTCCGGAGAAGCCGCTCAAGTTACTTG
TTTGGTATCGTCCGGTGATCAACCCTTGACCATGTCTTGGAGT------------------TTC----------------
--GAGGGG---CACGATATTTCC------------------ACATTGCCCGGGGTATCAGTGAGTCAGTTCGGTCGTAAG
ACAAGC---------ACTTTGTTAATCGATCCAGTCGAAGCCATT---CACAAGGGTAGCTACGTTTGTACCGTTCGCAA
TCAAGCCGGAGTATCTAATTTTACCGCCGTT---TTGCGCATAAAC
>P.hum_8
GTTTTACCGAAAATCATTCCGTTTTATTTTGATAAT------CCG---ATGAATTCCGGAGAGGCCGCTCAGGTGACTTG
TTTGGTATCGTCGGGCGATCAACCCCTAACAATGTCTTGGAGT------------------TTC----------------
--GAAAGT---CAAGACATTTCG------------------TCTCTTCCGGGTGTAACGGTTAGTCAACTGGGTCGTAAG
ACGAGC---------GTTTTGTTGATCGATCCTGTCGAAGCCGTT---CACAAGGGTAACTACGTTTGCACCGTTCGGAA
TCAAGCCGGAGTATCTAACTTTACCGCCGTT---TTACGAATCAAC
>P.hum_9
GTTCTACCAAAAATCATACCGTTTTATTTTGACAAT------CCG---ATGAATTCGGGTGAAGCCGCACAAGTTACTTG
TTTGGTATCGTCGGGTGATCTTCCCTTGAACATAACATGGAGC------------------TTC----------------
--GGTGAG---AAAGACATATCC------------------GACATGAGAGGCATCACGACTTTAAAAGCCGGAAGAAAG
GGGAGC---------ATGCTATTGATAGATACCGTTTCCGCAATG---CATAACGGGGATTACACGTGCACGGCTAGAAA
TTCGGCCGGATCGTCTAATTTTACCGCCTCG---TTACGAATTAAC
>T.cas_1
GTGGCACCTATTATAAGTCCTTTTCAGTTCGATGGT------CCG---TTGAATGCCGGCGATACGGCCGTTTTGACATG
TTACGTGCCGAAAGGCGATCGTCCCCTTAAGATCAAGTGGTTC------------------TTT----------------
--AACGGC---AGACACATTACA---------------CATCATACGAGAGGAATCTCGATCTCTTCATTCGGCAGTCAA
GCCAGT---------ATTCTTAATATTAATTCGGTGGAGTCGCAC---CATAAGGGCGAATATGCGTGTGTCGTCACGAA
CGCGGCGGGGAAGTCCAAATATGTTGCTTTT---TTAGACGTTAAT
>T.cas_10
GTTCCTCCACAAATACATCCTTTTGATTTTGGCGAAGAC---GCT---ATTAACTCCGGAGACATAATAATGGCAACTTG
TTTGGTAACCAAAGGAGATCTGCCGATTAGGTTTCACTGGACA------------------TTA----------------
--AATAAT---AGGGAAATCGCA------------------GATTTGGACGGTATTTCTGCCACTAACGCCAACAAACGA
GCTAGC---------CAACTCACAATAGAGTCTGTACAAGCTCAT---CACAGGGGAGAATATAAGTGTGTGGCAGAAAA
TAAGGCTGGCGCGTCCGAATTTTCGGCATTT---TTGAATGTTAAC
>T.cas_11
GTACCTCCCCAGATACACCCTTTCGATTTTGGCGAAGAC---CCT---ATTAATTCGGGCGACATGGTTATGGTAAATTG
TTTCGTAACAAAAGGTGATCTACCTATCAAAATCTACTGGACA------------------CTT----------------
--AATAAC---AAACGCGTAAAT------------------GAATTGGACGGTATTTCTGCTGTCAAAGCCAATAAAAGA
GCAAGT---------CAGCTTACTATAGAGTCAGTGCAAGACCAC---CACAGAGGGGAATATAAATGTCTGGCTGAAAA
CACTGCTGGAATTTCCGAATTTGCAGCAATT---TTAAACGTTAAT
>T.cas_12
GTGGCTCCCCAAATCATGCCTTTTGACTTTGGCCAACAA---CCT---GTAAACTCCGGTGATATGACGACAGCACAGTG
TGCTGTTACCAAAGGCGATTTTCCCATAACCATCACATGGGCT------------------CTT----------------
--AATAAC---CAAACCATTAGT------------------ACCATTTCTGGAATTACGGTCTCACAAACCAATAGGCGC
ATCAGC---------AGTTTGAGCATAGAATCGGTCGAAGCGATC---CACTCTGGTATTTTCACGTGTACTGCAGTAAA
TAAAGCAGGGTCTGCAAGCTACTCATCGGTT---TTGAACGTCAAT
>T.cas_13
GTGGCACCCCAGATTTTGCCCTTCGATTTTGGCGAAGAA---TCC---GTCAATTCTGAAGATGTAGCTTCGGTTCAATG
TACCGTTTTTAAGGGCGATCTACCCATCAAAATTACATGGTTG------------------CAC----------------
--AACAAT---AAGACTATTGAA------------------CCCAATCATGGGATTGCAATTTCAAAAGTTAGCAAAAAA
GTTACT---------TCTTTGACCATCGACTCAGTACAAGAGGAA---CACGCAGGGTCGTATACTTGTCTAGCTCAGAA
TAAGGCCGGAAGTACCAGCTACACGGCAATT---TTGAACGTCAAC
>T.cas_14
GTCCCTCCTCAAATTTTACCTTTCGATTTTGGCGAAGAA---TCG---GTAAATTCTGGCGACGTTGCATCTTTGCAATG
TACTGTGCATAAAGGCGATCTTCCGATAAACATCACGTGGCTC------------------CAT----------------
--AATAAC---AATACCATTGGT------------------TACAATGATGGGATTTTAATAACCAAAGCTGGGAAAAAA
GTTAGT---------ACTGTGACCATAGATTCGGTCCAAGCACAA---CACGTCGGAACCTACACTTGTTTTGCCGAAAA
CAGGGCCGGAAGTGATAATTTTTCGGCTTAC---TTGCGCGTCAAC
>T.cas_15
GTTGCCCCTTCAATCCTCCATTTTGATTTTGGGGGAGAA---CCG---GTTAATTCTGGCGATTTGGCTTCTTTGACTTG
TTCGGTCTTCAAGGGTGACCTCCCAGTGAACATCACGTGGTAC-------------------------------------
--CATGAT---AAGAAAATGGTG---------------CGTGATAGTGACGGTATTCTTGTTAGCACAGCTGGACGTAAA
ATTAGT---------ACTCTCAGCATTGACTCAGTACAGGCACAT---CATGCAGGAACTTATACTTGTCTTGCCCAAAA
TCGGGCTGGTACCACTTCGTACTCGGCAGAT---TTGCTCGTTAAT
>T.cas_16
GTGGCCCCCCAAGTCCTACCAATTAATTTCGGCGAAGAA---ACT---ATGAATACAGGGGATTCGACTTCTTTGACTTG
TACTATAAGTAAAGGAGATCTTCCTGTTGAAATAACATGGTCC------------------CAC----------------
--AACAAC---AAAACTATTACC------------------AATAGTGAAAATATTGCTATAGTTAAAGTGAGCAAAAAG
ATTAGT---------ACACTAAGCTTTGACTCAGTCCAAGCTGAG---CATATCGGGGAGTACCGATGTACCGCCAAAAA
CTCAGCAGGGTCCACAAGCGCCTCAGCTTTC---CTAAATGTTAAT
>T.cas_17
GTTGCTCCCCAGATCCTCCATTTCGATTTTGGTGACGAT---CCC---ATCAACACTGGTGATTCAACTTCTCTGACTTG
TTCGATAAATAAAGGAGATCTACCGATTGATATCACGTGGTCT------------------CAT----------------
--AATAAC---AACACTGTGGAC------------------ATGTACGGTACCATCTCAGTGATTCGAGTCAACAAGAAA
ATCAGT---------ACATTGAGCATAGAATCGGTCCAAGCAGAG---CACATTGGAGAATACACCTGTATTGCCAAAAA
CCGGGCTGGAGTCACAAGCTACTCGACGTTT---CTCCACGTCAAT
>T.cas_18
GTACCACCCCAAATCCTTCCTTTTGATTTCGGCGACGAT---CCT---GTCAATTCTGGCGATGTCGTTTCTTTAACTTG
TTCGGTAAATAAGGGTGACTTGCCTTTGCGCATCTTTTGGAGT------------------TTC----------------
--AACAATGATACCAGTGTCGAC---------------------AAATACGGTATTGTGGTCAGTTTGGTTAACAAACGA
TTGAGT---------ACTTTGAGTATCGATTCCGTGGAGGCCCAC---CATACAGGAGACTACAAATGTATCGCCAAAAA
TTCGGCCGGCGTTAGCATACATTCGACCCAA---TTGAACGTTAAT
>T.cas_19
GTACCACCCCAAGTTGTCCCCTTCGAGTTTGGTGACCAA---CAA---GTCTATTCCGGCGATAGCGTTTCCGTCGCTTG
TTCCATAAGTAAAGGGGATCTTCCCTTGAATATCACGTGGTTA------------------TTC----------------
--AACGGA---GTTATTATCAAC---------------------TCGCCGGGCGTTTTGATCAACCAAGTAACCAAAAAA
CTAAGT---------ACTTTAAGCATCGACAGTGCCACGGCGGAC---CACACAGGGGAATATACATGTCGGGCGGCGAA
TCGAGCCGGTTTTGCGACTTTTTCGGCCTAT---TTATACATCCAC
>T.cas_2
GTGGCTCCTCAAATCTTGCCATTTGACTTTGGGGAAGAC---TCA---GTCAATGAGGGAGACACAGTTTCGTTGCAATG
TACCGTAGTTAAAGGAGACAATCCGTTAAACATCACTTGGATT------------------TTA----------------
--AACAAT---AAAACTGTTGAC------------------GAATCACATGGAATTATCATTAGTCAATTA---AAACGA
GTTAGT---------CTAATGACAATTGACTCGGCCCAAGCGAAT---CACGCTGGACGATACACCTGTATCGCCTCAAA
TCCAGCCGGAAGTACCACTTTTTCGGCAGAT---TTGAACATCAAC
>T.cas_20
GTACTACCCCACATCACTCCTTTCGAATTCGAGGGCGAA---------TCAAACACTGGCGATAACGTCCAAATCAACTG
CCACGTGAGCAAAGGTGACGTTCCTTTGAACATCACTTGGAGT------------------TTC----------------
--AACGGG---GCACCCATTAAC------------------CCATCATCTGGGATCACAACCCTTCCAATCGGGGCTCGT
ACCAAC---------CTACTAAATATTAATTCCGTTGATCGGGAA---CACGTCGGAAATTATTCTTGCAAAGCGACTAA
TCGTGGCGGTACCGCCTCACATACTGCCACC---CTTTTTATTAAT
>T.cas_21
GTACTACCCTATATCCTCCCGTTCGATTTTGATGGCGAA---------GCCAATACTGGGGATAGTACCCAATTGACTTG
TTACGTGAGTAAGGGGGATACTCCCGTCAATATCACGTGGACT------------------TTG----------------
--AATGGA---AGAGAAATTGAT------------------TTGGATTTAGGGATTACGACGACTTTAATTGGCAGTCGA
ACCAAC---------TTATTGACGATTAATGCCGTACAACCTTCA---CATAGTGGGATTTATACTTGTACTGCTTGTAA
CAAGGGCGGGTCAGCAGTCCACAGTGCTGAA---CTCTTTATCAAC
>T.cas_22
GTACCACCCCAAATAGTCCACTTTGATTTCGGCGACGAA---CCT---GTTAATTCTGGCGACATGGCTTCTGTCACGTG
CATTGTTACTAAAGGCGATTTTCCAATTGAAATTACTTGGAAT------------------TTA----------------
--AATAAC---CAATCCATCGAG------------------ACAATTCAAGGAATCACAGTCATGCGTACCAACAAACGA
ATCAGC---------CAACTCAGCATCGATTCAGTCCAAGCCGAC---CATTCCGGCGAGTTCACTTGTATGGCCAAAAA
TCCGGCCGGCACAGCATTCTACTCCTCAACA---TTGCATGTCAAT
>T.cas_23
GTACCTCCCCAAATTACTCCTTTCGAATTTACCGACAAT---CCT---GTCAACTCAGAGGATATGTGTTCCTTGTTGTG
TACCGTCAGTAAAGGGGATTTTCCCATTGAAATCACTTGGAGG------------------CTT----------------
--AACAAC---CGCTCAATTGAG------------------GCGTACCAAGGAATCTCAGTCTTGCGTACTAATAAAAGG
ATCAGC---------CAACTCAGTATTGACTCAGTCCAGGCCGAG---CACGCCGGCGAATACACGTGTCTTGCCAAAAA
TCCGGCTGGAATAACCCACCAATCGGCCATT---TTGCACGTTAAT
>T.cas_24
GTACCACCCCAAATTATCCCATTTGATTTTACCGACGAT---CCG---GTCAATTCCGAAGACATGTCTTCACTCACTTG
CACGGTCAACAAAGGGGATTTTCCGATTGCGATATCTTGGAGT------------------TTG----------------
--AATAAT---CGTTCAGTTGAA------------------ACAATTCAGGGAATCACAGTTATGAGGACCAACAAAAGG
ATCAGT---------CAACTCAGTATTGACTCAGTCCAGGCTGAG---CACGCCGGCGAATACACTTGTATTGCCAAAAA
TTCGGCCGGAATCACACACCAATCGGCCGTT---TTGCACGTGAAT
>T.cas_25
GTTTTGCCCCACATTACCCCTTTTAATTTCGACGGAGAG---------GCCAATAGAGGGGATAGTGTGCAAGTGTCGTG
TTACGCTAGTAAAGGGGATATTCCGGTCAGTTTTTCCTGGCTT------------------TTG----------------
--AACGGA---AAACCTACTTCT------------------AATTTGGAGGGAATTGGAGTTTCTTCTTTTGGGAAAAAA
ACTTCA---------GTTTTGAGTATTGACTCAGTAGATGAGCAC---CATGCCGGGAACTACACGTGTTTGGCCTCAAA
TCGGGCAGGAGTTTCGGCATTTACGGCAACT---TTAATCGTCAAG
>T.cas_26
GTTTTGCCAAAAATCCAACCTTTCAATTTCGGAGATGAG---CCA---AAATTTATCAAAGATTCGGCCAACGTGCAATG
TGGTCTTTCATCGGGTGATACCCCCGTGATCTTCTCGTGGATG------------------TTA----------------
--AATGGC---AAACCAGTTGAA------------------AACATTGATGGAATAACTGTTGGGAACTTTGGCAAAAAA
ATGTCG---------GTTTTGAGTATTGACTCACTTTCGGAAATA---CACGCCGGAAATGTGACATGTTTAGCTTCCAA
CAAGGCCGGAATTTCAAGCTACACCACCGAA---CTCATAATCAAG
>T.cas_27
GTGTTACCACGAATTACCCCTTTTTATTTCGAGGACAAT---CCC---GTCCATTCCGGTCAGTACGTTCAAGTCAATTG
TCTCGTATCGGACGGCGACTTACCAATAGAAATCGAATGGATG------------------CTA----------------
--AATGGG---AAGAACATTGAA------------------GATTTCCTTGAAATTTCCGCTTCAAAGATAGGAAAGCGG
AGTTCA---------ATTTTGACTATAGAAGCCGTTTCATATATC---CATGCCGGGAATTTCACTTGTCTGGCCAAAAA
CAGGGCCGGAAGTGCCAAATTCGTCACCCAA---CTACAAGTTAAT
>T.cas_28
GTTCCTCCCCAAATCACTCATTTCGATTTTGGCAGCGAA---CCC---ATCAATTCGGGTGACATGGTTTCCGTGTTTTG
TATCGTGAACAAGGGGGATTTCCCTTTGGAAATACAGTGGACC------------------CTG----------------
--AATGGG---AAAAACGTTGGG------------------CAAATTGATGGTATTACGGTACTGAGGACCAGCAAAAGA
ATCACT---------CAGTTGAACATTGATTCTGCCCAAGCCGAA---CACTCGGGGAAATACGTTTGTTTGGCGGAAAA
TCCGGCTGGGAAAATCGAGCATTCGGCCTAT---TTGCGAGTAAAT
>T.cas_29
GTTTTACCAAAACTTCTCCCTTTCACATTTGGTGACGAA---CCC---TCCTATCTGGGTGAATCCACAACTGTTCAATG
TAGTCTTTCTTCGGGTGATATGCCGGTGAAATTTTCTTGGACC------------------TTG----------------
--AATGGC---AAACCTCTAACC------------------GATGTTCAGGGCGTGAATATTGCTTCTTTCGGCAAAAAA
ACTTCC---------GTTATAAGTATAGAATCGGTAGATGAGCAC---CATGCAGGGAATTACTCATGTCTCGCAGAAAA
CAAAGCAGGAATTGCTAGTCATTCCTCTGTC---TTAACAGTGAAG
>T.cas_3
GTACCTCCCCAAATCCTTCCTTTCGATTTTGGTGAAGAT---TCG---ATCAATGAAGGAGATGGTGTTTCTGTCCAGTG
CACTGTATCTAAAGGGGACTATCCTCTAAACATTTCATGGACT------------------TTG----------------
--AATGGC---CATTTCATCGAC------------------CAAACTAACGGCATTGTCATCAATAGGGCTTCAAAACGA
GTCAGT---------ACTTTAAGTATTGACAACGTCCAAAGCACC---CACGTGGGGAATTACACGTGCCTGGCCAGCAA
TTCAGCTTCAGTGACCACTTACACGACCTCA---TTATTTATCAAT
>T.cas_30
GTTTCACCCCGAATCATCCCTTTCTATTTCGAAGAAAAT---CCC---CTTCATTCCGGTCAGTATGCCCAAATCAGCTG
TTTAGTAGCTGAAGGAGACCTCCCTATCGCAATAGATTGGACT------------------TTA----------------
--AACGGG---AAAAACCTCGAT------------------AATTTTGCCGAAATTTCGACCGCAAAAGTAGGAAAAAGA
AGCTCA---------ATTTTGACCATTGAATCTGTCTCCTACACC---AGCGGCGGGAATTACTCCTGCCGGGCTAAAAA
CACAGCAGGAGAGGCCGAATACGTGACTCAG---CTTTTAGTCAAC
>T.cas_31
GTTTTGCCCCACATTTCACCGTTCAGTTTTGGCGATACT---CCT---GTCCATTCCGGTCAAACCGCTCAGGTGACTTG
TTTGGTGTCCGAAGGCGATCTTCCTTTGACCATTACTTGGAGT------------------TTT----------------
--CAAGGG---GGTCTTCTCGAT------------------TCAAACAGTGGGGTTATAACGACAATGATCGGCAAAAAG
GCGAGT---------TCGCTTCTGATCGATTCCGTGTCGGAAGTC---CAAAGTGGAAATTACACTTGCACGGCTCGGAA
TCGTGCCGGTTCTAGTGATTACACGGCGTCG---TTAGATGTTTAT
>T.cas_4
GTACCACCCCAAATTGTCCCTTTCGAATTCGGCGAAGAC---CCG---ACAAATTCAGGCGACTTAGCAACTGTGAATTG
CGCCATAACTAAAGGAGACCTCCCCATTAACATAACGTGGAGT------------------TTG----------------
--AACGGT---CAACCAGTTCAA------------------ACCATTGGAGGAATAACCGTTGGTCAAATGGGACAACGG
ATAAGT---------ACCTTAAGTATCGACTCAGTTGATGCAAAA---CACGCCGGAACCTACATGTGTACTGCCCACAA
CAAAGCGGGGACGATCACTCACTCATCCACA---CTCTATGTGAAC
>T.cas_5
GTTTCCCCCCAAATCCACCCTTTTGAGTTTGGCGACGAG---TCT---GTCAACTCAGGCGAGATGGCAATCGTGCACTG
TGCCGTAATTAAGGGCGATTTGCCTCTAAAAATCACGTGGACA------------------CTT----------------
--AATGGT---CGCCCTATTGAA------------------ACGGTAGAAGGTGTGAGTGTCATGCAGACGAAAAAAAGG
GTCAGT---------CAGTTGACCATTGACGACGTCCAGGCCCAC---CACGCTGGGACATACACTTGTTGGGCGGCCAA
CAACGCGGGAAATGCCAGTTTTTCGTCATAT---TTGCGCGTCAAT
>T.cas_6
------CCCAAATTGTCCCTTTTGATTTTGGCGAGGAGT-----------------------------------------
----CTAACTAAAGGCGATTTTCCGATCACTATCACTTGGAAT------------------TTG----------------
--AACAAT---TGTTCGATTAGT------------------GACATCTCAGCGGTCACTGTTTCCAAAATCAATAAAAGA
ATCAGT---------ACTTTGAGCATAGATTCGGTCGAGGCGGTG---CATTCAGGCACATACACCTGTCTCGCCGTAAA
CAAGGCAGGGACTTCGAGTTTTTCGGCGGTT---TTGAACGTGAAT
>T.cas_7
GTCCCTCCCCAAATTCATCCGTTCAATTTCGGAGACGAA---TCG---ATTAATTCTGGTGATGCCGTGATTGCCACTTG
TGCAGTAACCAAAGGTGATTTTCCACTTAAGATCCGTTGGACT------------------TTG----------------
--AATAAT---CAGCCACTTAGC------------------GACTTTGATGGTATAACAATCATGAAT---AATAAAAGA
GCAAGC---------CAACTTACGATCGAATCGGTCCAAGAGCGT---CACACAGGGGCGTTTAAGTGTATTGCGGAGAA
TCGGGCGGGAGTTGCAGAATATTCGACTCAT---CTCAATGTTAAT
>T.cas_8
GTCCCTCCTCAAATAAATCCCTTCGAGTTTGGCGAAGAT---GCG---GTCAATTCGGGCGATCTTCTCATGACGACTTG
TTTTGTAACAAAGGGTGACTTACCAATTCAGATTTCATGGACT------------------CTG----------------
--AATAAT---AGACCCATCAAC------------------GAATTCGATGGTGTTAGCGTTATGAATACTAATAAAAGA
GCCAGT---------CAGCTCACAATAGATAGCGTGGAAGCACAC---CATCGGGGGGAATACAAATGTATCGCAGAAAA
TAAGGCCGGAGTGTCCGATTTTACGACATTC---TTGAACGTTAAT
>T.cas_9
GTTCCTCCTCAAATCAATCCCTTCGAGTTTGGTCAAGAT---TCG---GTCAATTCTGGCGACCTTCTCATGACTATCTG
CTTCGTAACAAAGGGTGATTTGCCGATTAAAATCTCTTGGACT------------------TTG----------------
--AACAGT---AAACCTATCAGT------------------GAAATTGATGGTATTACTGTCATGAATACCAACAAAAGA
GCTAGT---------CAATTGACGATTGAATCGGTGGAGGCTCAC---CACAGAGGAGAGTACAAATGTATTGCAGAAAA
CAAGGCAGGAGTGTCAGAATTTTCAACATTT---TTAAACGTTAAT
