# Supplementary material for: The evolution of Dscam genes across the arthropods
Source: BMC Evol Biol. 2012 Apr 13;12:53. doi: 10.1186/1471-2148-12-53 (PMC3364881; doi:10.1186/1471-2148-12-53)
Supplement: Additional file 19 — Nucleotide alignment of all D. melanogaster and D. mojavensis Ig2 variants. [file 1471-2148-12-53-S19.TXT]

>I.sca
---GTGCAGCACCCGTACAAGCCCCAAGTGTTCGACGAATTCGTCATCTCGGGCAACACGGCCGTGTTCCGCTGCAGTGT
CCCGAGTTTCGTAAAGGACTTCGTGGACTTTGTTTCCTGGCACAGGGACGACGGCCTGACCATCACAAGTACATCTGACA
GAGGTAATTCTAATTTT
>D.mel_11
GTGGTGAAGCAGTTTTTCGAGTCGCAAGTCTACGACGAGTATGTGATCAAGGGCAATGCGGCCATTTTCAAGTGCCAGAC
GCCCTCCTTTGTGGCGGATCACATAGACATAACCGACTGGATCGATACCGAGGGCGAGGTCTTCACGAAGAACATAACT-
-----GGTAGGAGTCCG
>D.moj_11
GTGGTCAAACAGTTCTTTGAGTCGCAAGTGTACGATGAGTATGTGATCAAGGGCAATGCAGCAATATTCAAGTGTCAGAC
GCCGTCGTTTGTGGCGGATCACATCGATATTACCGATTGGATCGATACCGAGGGCGGTGTCTATACCAAGAACATAACG-
-----GGTACATTATTT
>D.mel_12
GTTGTGCCACAATCATACACCGTCAATGTCATGGACGAGTCCATACTGCGAGGCAATAGCGCCATCCTAAAGTGCCACAT
TCCCAGTTTTGTGGCCGATTTCATAGTGGTCGATTCGTGGGTGGAGGACGAGGAGCGAGTTATC---------TATCCC-
-----CAGGAGGATATC
>D.moj_12
GTTGTGCCACAATCGTACAGCGTCAATGTCATGGACGAGTCCATTCTGCGCGGCAATAGCGCCATTCTCAAATGTCATAT
ACCCAGTTTTGTTGCCGACTTTATTGTGGTCGATTCGTGGGTTGAGGACGAGGAGCGTGAGATA---------TATCCG-
-----CAGGCCGATGTC
>D.mel_10
GTTGTCCACCAGTTCTACCAGACACGGGTCATCGATGAGTTTGTGCTGCGTGGCAACTCCGCCACCTTGAAGTGCTTGGT
GCCCTCGTTTGTGGCAGACTTCATCGATGTCGAGGGTTGGATCGACGAGGAGGGCGTGGAGATCCTGCGGCCCCTCCCG-
-----GACGACTCCGTT
>D.moj_10
GTTGTGCATCAGTTCTATCAGACACGCGTCATCGATGAATTTGTGCTGCGCGGCAATGCAGCCACGCTCAAGTGTCTGGT
GCCCTCGTTTGTGGCCGATTTCATAGATGTTGAGGCCTGGCTAGACGAGGAGGGCGTCGAAATTGTTCGCCCTCTGGCC-
-----GACGAGTCCATG
>D.mel_2
GTCGTTTCCCAACACTACGAAGAAGATATACACAAGGCATTTGTCATCCGCGGCAATTCCGCCATATTGAAATGCGATAT
ACCGTCGTTTGTAGCCGATTTCGTGAATGTTATATCCTGGCATAGTGACGAGAAAGAGAATTTC---------TATCCA-
-----GGCACTGAATAT
>D.moj_2
GTCGTTTCGCAACACTATGAAGAGGATATACACAAGGCGTTTGTCATACGGGGCAATTCGGCCATATTGAAGTGTGATAT
ACCATCGTTTGTAGCCGATTTTGTAAATGTTATCTCCTGGCATACCGATCAGGAAGAGAATTTT---------TATCCA-
-----GACACTGAATAT
>D.mel_3
GTCGTTGCCCAATACTACGACACCGATGTAAATAAGGCCTATGTAATACGCGGCAATGCGGCGGTTCTGAAATGCGAAAT
CCCCTCCTTTGTGGCCGATTTTGTGAGCGTTGTCTCCTGGCACACCGATCAGAACGAGGACTTT---------CTGCCA-
-----GGCAGCGAATAC
>D.moj_3
GTCGTTGCCCAATACTACGATACCGATGTAAATAAGGCTTACGTGATACGCGGCAATGCGGCAGTACTCAAGTGTGAGAT
ACCCTCGTTTGTGGCCGATTTTGTTAGTGTTGTGTCCTGGCACACGGATCAGAATGAGGACTTT---------TTACCA-
-----GGCACTGAATAT
>D.mel_1
GTGGTTGCCCAGTACTACGAGGCGGATGTTAACAAGGAGCACGTTATAAGAGGCAATTCGGCGGTCATCAAGTGTCTGAT
TCCATCCTTCGTGGCCGATTTCGTCGAAGTGGTGTCCTGGCACACCGATGAGGAGGAGAACTAC---------TTTCCG-
-----GGCGCGGAATAC
>D.moj_1
GTTGTTGCGCAATACTACGAGGCCGATGTGAACAAGGAGCACGTGATTCGTGGCAATTCGGCGGTTATCAAGTGTCTGAT
ACCCTCGTTCGTGGCCGATTTCGTTGAGGTTGTCTCCTGGCATACCGATCAGGAGGAGAACTAC---------TTTCCG-
-----GGCACAGAATAT
>D.mel_5
GTCGTGAATCAGTATTACGAGGCTGAGGTTGTTTCCGAGTACGTTATCCGTGGCAATACGGCTGTATTGAAGTGCACTAT
TCCCAGTTTTGTAGCCGACTTCCTGCGGGTCGAGGCCTGGGTGGCCAGTGACGGCACTGAGTAC---------GCTCCG-
-----GAAGAGGATTTT
>D.moj_5
GTCGTTAATCAGTACTACGAAGCTGAGGTTGTATCGGAATATGTTATCAAGGGGAATACGGCGGTTCTGAAGTGCACCAT
TCCCAGTTTCGTGGCCGACTTTTTACGGGTTGAGGCCTGGGTGGCTAGCGATGGCACGGAGTAT---------ATACCA-
-----GAGGATAGTTTT
>D.mel_9
GTGGTCATCCAAAGCTATGAATCGGAGGCGGACAATGAGTACGTCATTAGGGGCAACTCTGTGGTGATGAAGTGCGAGAT
TCCCTCCTACGTGGCCGACTTCGTGTTCGTCGATCTCTGGCTGGACTCGGAGGGTCGCAACTAC---------TATCCG-
-----AACAATGCCGCA
>D.moj_9
GTTGTCATTCAGTCCTATGAATCGGAAGCTGACAATGAATATGTTATTCGCGGCAATTCCGTAGTTATGAAATGTGAGAT
TCCCTCGTATGTGGCTGACTTTGTTTTCGTTGATCTCTGGCTGGACTCAGAGGGTCGCAATTAC---------TATCCC-
-----AACAGTGACCAG
>D.mel_4
GTTGTGCAGCAGTTCTATGAATCGGAGGTCAACAACGAGTACGTCATAAGGGGCAATGCAGCGGTGCTGAAGTGCTCGAT
TCCATCCTTTGTTGCGGACTTTGTGCAGGTCGTATCCTGGCAGGACGAAGAGGGTCAGCTCTACGGCTCGCTAGGCGAT-
-----CAACAGGGAACG
>D.moj_4
GTTGTGCAGCAGTTCTACGAATCGGAAGTTAACAATGAGTATGTCATCCGAGGCAATTCGGCGGTGCTCAAGTGTTCCAT
ACCATCGTTCGTGGCGGACTTTGTGCAGGTGGTTTCCTGGCAAGACGAAGAGGGCCAGCTCTAT---------GGCACA-
-----CTCGACGATCAG
>D.mel_8
GTCGTTTCACAGTTCTACATAACCGAGGCCGAGAATGAGTACGTAATTAAAGGGAACGCGGCGGTGGTCAAGTGTAAGAT
CCCATCCTTCGTGGCCGATTTCGTGCAGGTTGAGGCCTGGGTGGACGAGGAGGGCATGGAGTTGTGGCGCAACAATGCC-
-----ACCGACGCCTAT
>D.moj_8
GTCGTCTCTCAGTTCTATATAACCGAGGCCGAGAATGAGTATGTCATTAAGGGCAATGCGGCAGTAGTCAAATGTAAGAT
TCCCTCGTTTGTGGCTGACTTTGTGCAGATCGAGGCCTGGGTGGATGATCAGGGCGTCGAATTGTGGCGAGATAACTCA-
-----ACAGGCGCCTAT
>D.mel_7
GTTGTCAATCAGTTCTATGAGGCGGAGATTATGACCGAGTATGTTATCAGGGGTAATGCTGCCGTTCTGAAGTGTTCCAT
CCCGTCGTTCGTGGCTGATTTTGTTCGAGTTGAGTCCTGGATCGATGATGAGGGCAATGTCTTG---------TCCTTT-
-----TCGGACAATTAC
>D.moj_7
GTGGTCAATCAGTTCTATGAGGCCGAAATTATGACCGAGTATGTCATTAAAGGCAATGCCGCCGTTCTAAAGTGTTCCAT
TCCATCGTTTGTCGCCGATTTTGTGCGTGTCGAGTCGTGGATCGATGAGGAGGGCAATGTCTTG---------TCCTTT-
-----TCCGATAATTAT
>D.mel_6
GTTGTGAATCAGTTTTACGGCGCCGATATCCTGATGGAGTATGTCATCAGGGGAAATGCGGCGGTTTTGAAATGTTCCAT
TCCGTCGTTCGTGGCCGATTTTGTGCGTGTCGAGTCCTGGATAGATGAGGAAGGCACCGAACTG---------CGTCCC-
-----TCTGAGAACTAT
>D.moj_6
GTTGTTAATCAGTTTTATGGCGCCGATATTTTAATGGAGTATGTGATTAAAGGCAATGCGGCTGTACTTAAGTGTTCCAT
ACCGTCGTTTGTTGCCGATTTTGTTCGGGTTGAGTCTTGGATCGATGAGGAGGGCAACGAACTG---------CGCTAC-
-----TCTGACAATTAT
