# Supplementary material for: The evolution of Dscam genes across the arthropods
Source: BMC Evol Biol. 2012 Apr 13;12:53. doi: 10.1186/1471-2148-12-53 (PMC3364881; doi:10.1186/1471-2148-12-53)
Supplement: Additional file 20 — Nucleotide alignment of all D. melanogaster and D. mojavensis Ig3 variants. [file 1471-2148-12-53-S20.TXT]

>I.sca
GAGCCCCACTCCAGCATTCCGGCCAAG---------------GTGATCCACTGGAGC---CGGCAGGTGGACGGGCCGCA
GGGATCGGCCGTGTTCATTCCGTGCGAGGCCCAGGGCCACCCCCAGCCCATGTAT
>D.moj_51
GAGCCCATTGGTCATGTCAAGCCTCGC---------------ATCGCCATCAAGAGCATTGAAATCAATGAGGTTCCCTT
GAGTGAAACTTTTGTAGGCCATTGTCCGGGGCAGGGTTACCCAGTGCCTGTTTAT
>D.moj_33
GAGCCCATCAGCGGCGCAGCTCCACGC---GTTGCT------CTTATACAGAAAAAC---AATCTTGAATATGTTGCAGT
ACAGGCAAACGTAGCCATAGTCTGTCCAGCTCAGGGTTATCCTGTGCCTGCCTTT
>D.mel_29
GAACCTATTAGTGGTGCTGCTCCCAGA---GTGGCT------CTCATTCAGAAAACC---AACATAGAATACGTACGGCT
GGGTGAAATCGTTTCTATAATGTGTCCTGCGCAGGGTTTTCCCGTGCCAGCTTTT
>D.moj_42
GAACCTGTTGGCTTCAAGGCGCCCAGT---TTTCCC------AGCGTGGCCTCAACC---TTTACCATAAACGCGCCGCA
GCAGAGCAGCTTGGCCCTGACGTGTGAGGCTCAGGCATATCCAGTGCCAATATTT
>D.mel_39
GAGCCTGTGGGATTTAAGGCGCCCAGT---TTCCCC------AGTGTAGCTTCAACA---TTCACCATACAGTCGCCCAA
AAAAAGCGAATTGGCCCTAACTTGCGAAGCCCAATCCTATCCTGTACCAATATTT
>D.moj_38
GAGCCCGTTGGCGGCAAGGCGCCCACTCTGCTCTCC------AATGATATCAAACGC---TCGTGGATCGAGCGCATGTT
GTCCACGAATTTGGCATTATTTTGCCCAGCTCAAGCTTATCCAGTGCCAGCATTC
>D.mel_33
GAACCCGTCGGCGGTAAAGCTCCCACTCTGCTCTCC------AATGACATAAAGCGC---TCTTGGATCGAACGAATGCT
GTCCACCAATCTGGCTTTGTTCTGTCCCGCGCAGGGATTTCCAGTTCCCGCCTTT
>D.moj_40
GAACCCGTTTCGGCAAAGGGTCCCACG---CTCTCC------ATTGATACGAAATGG---TCAGGAATTGAGCGACAGCG
CGGCATAGATATAGTTCTGCTGTGTCCGGCGCAGGCATTTCCGGTGCCCATCAGC
>D.mel_35
GAGCCCATCTCGGCCAAGGCGCCCGTG---CTCGCG------GTGGACACCAAGTGG---TCTGGGATCGAAAGGCACCG
CGACATGGATATAGTGCTCCTTTGTCCCGCTCAGGCATATCCGGTGCCCATTAGC
>D.moj_46
GAGCCTGTCGGTGCGAAGGCTCCCACT---TTTGCA------AGCTCTTCGAAAATC---TCTAGTTTGCTCGGGCCCAG
CTCAGGCGATATTGTGTTGCTCTGCCAGGCTCAGGCCTATCCAGTGCCCTTTTTT
>D.mel_44
GAGCCCGTGGGCTCCAAGGCTCCAACC---TTTGCT------ACGGCTTCAAAGATT---TCCAGTCTACTCGGCTCGAG
TTCGAGTGATATTGTGCTACTTTGCCAGGCTCAGGCTTTTCCAGTTCCCTATACA
>D.mel_41
GAGCCCATTGGTGCCAGAGCACCTTCC---TTCTCC------TCCGATTACAACTCC---TTCTCCTATGCCCGCGTTGT
TGATCAGAGTTTTGCGATGCTTTGCCAGGCGCAGGCTTTTCCACTGCCCATAATG
>D.moj_44
GAGCCCATTGGCTCCAGAGCACCCACA---TTTTCG------ACGGACTATAACTCA---TTTTCATATGCGCGAGCTGT
GGGCCAGAGTTTTGCATTGCTGTGTCAGGCGCAGGCATATCCAGTACCCCAACAA
>D.mel_43
GAACCCATTGGCGCCAGGGCTCCCACA---TTTTCA------ACGGACTCAATTGTA---TTTTCCTATATTCGCCCAGT
GGGTCAGAGTTTCGCTTTACTTTGTCAGGCTCAGGCCTATCCAGTTCCCGCTATG
>D.moj_45
GAACCCATTGGAGCCAGAGCACCAACG---TTTTCA------ACAGATTCCAATTCG---TTTTCATACACCCGAGATGT
GGGTCAGAGTTTTGCATTGCTTTGTCAGGCTCAAGCTTATCCAGTGCCCACAATG
>D.mel_42
GAGCCCATCGGGGCAAGAGCTCCCACC---TTTTCC------ACCGATTCCAACTCG---TTTTCCTATACACGGTCTGT
GGGTCAGAGCTTTGCTCTACTTTGTCAGGCTCAGGCATATCCAGTTCCCATTATG
>D.moj_47
GAACCTGTCAGCGCAAAAGGTCCTACC---TTCGCT------TCCGATATGAAAAGT---TATACATTTGTGCGGCATTT
TGGCCAGAGTTTTGCATTGCTGTGTCAGGCTCAAGCATATCCAGTGCCCTTGATA
>D.mel_45
GAACCCGTTAGTGCTAAGGGACCAACT---TTTGCT------TCCGATATGAAAAGC---TATACATTTGTGCGCCACTT
TGGTCAGAGTTTCGCGTTACTCTGCCAGGCGCAGGCGTATCCAGTGCCATTGATA
>D.mel_36
GAGCCCGTTGGCGCCAAGGCCCCAACC---TTTTCC------CTTGAGTACAAGCTC---ATCGAGGTGCAAAAGTCAAA
GGGCACGGCTTTTGCCCTGCTGTGCCAGGCCCAAGCCTTTCCAGTGCCCATCATT
>D.moj_43
GAGCCTGTCGGCGCTAAGGCACCAACA---TTTTCG------AGCGACTCCAAGGGC---AGCATTTTTGAGCGTTCCAT
TAATGCTAGTTTCGCTCTATTATGCCAGGCACAAGCTTTTCCTGTGCCCATTATT
>D.mel_40
GAGCCCGTTGGGGCGAAAGCTCCGACC---TTTTCG------AGTGACTCCAAGGGC---AGTATCTTCGAGCGGTCGAT
TAAGGCCAGCTTTGCTCTTTTGTGCCAGGCTCAGGCGTTCCCCGTTCCCATCATT
>D.moj_48
GAACCAATTGGTGCTCGAGTACCTAGC---TTCTCG------GGCGAGTCGAAAAGC---TTTACGTTTGTCAAGGAGAT
TTCCACTAGTTTTGCTCTACTCTGTCAGGCTCAGGCGTTTCCCGTGCCAATTATA
>D.mel_46
GAGCCAGTTGGCGCCAAAGCACCCACG---TTTTCT------GGCGAGTCCAAGAGT---TTCACATTTGTCAAAGAGAT
ATCCACTAGTTTCGCCCTTTTGTGCCAGGCGCAGGCTTTTCCAGTACCCATTATC
>D.moj_1
GAACCAGTCGGCAGGGTTTCGCCCAAG---TTTCCA------ACCACCCAAACCAGT---AGCAGCTTTACGAGCGCGGC
GAACAACAGCCTCACCTTGCTGTGTCCCGCTCAGGCATTCCCAGCGCCATTATTT
>D.mel_1
GAACCAGTTGGCAGAGTTTCGCCCAAG---TTTCCC------AATACTCTGACCAGC---AGCAGTTTCACGGGAGACGA
AGGCTCTAGTCAAACCCTTCTATGCCCTGCCCAGGCTTATCCAGCTCCCCTTTTT
>D.mel_38
GAACCCATTGGTTCCAAGGCTCCAGCT---GTGCCC------ACAGGAGTACTTGCC---TTCCAGCAGAATGTCCCGAT
TCATTCGATCTTTGCAATGCTTTGCCAGGCCCAAGCATTTCCGGTGCCCATTTAT
>D.moj_41
GAGCCCATTGGCTCCAAAGCTCCCGCT---GTGCCC------GCGGGCGTGCAAACA---TTCCAACAAGTGGTTCCATT
GGGCGCTAGTTTCGCAATGCTCTGCCAGGCGCAGGCGTTTCCAGTGCCTGTTTTT
>D.mel_37
GAACCTATTGGTTCCAAGGCTCCGTCG---GTTCCA------ACAGGCGTGATGGTC---TTTCAACAACAGGTTCCACT
GCTCTCCACTTTTGCCATGCTTTGCCAGGCTCAGGCATTTCCGGTGCCAGTTTTT
>D.moj_34
GAGCCCATTAGCAGCACTGTGCCCAAA---GTAGTC------TCCCTGGCCAAATTC---GATATGAAAACGCATGCTGG
CGCCAGCACCTTGTCCTTGCTATGCCCTGCTCAGGGCTATCCCGTGCCAATATTT
>D.mel_30
GAACCTATAAGCAGTGCTGTACCCAAA---GTGGTA------TCTCTGGCGAAGTTC---GACATGAAGACATATTCAGG
TTCCTCGACCATGGCGCTTCTATGTCCGGCGCAAGGCTACCCGGTGCCTGTGTTT
>D.moj_36
GAGCCTATTGGCAGTAGTCCGCCCAAG---ATAAAT---------GCATTGACGTAT---AAACCGAATACGGTTGAATT
CCATTCATCCACTGCTATTCTTTGTCCTGCTCAGGGCTATCCAGCGCCTAGCTTT
>D.mel_32
GAGCCCGTTAGCAGTAGTCCGCCCAAA---ATCAAT---------ACTCTGACCTAT---AAGCCCAATATTGTGGAGTC
CATGGCGTCCACCGCAATACTTTGTCCCGCCCAAGGCTATCCAGCTCCTAGTTTT
>D.moj_35
GAGCCTGTTTCGAGCACGGCGCCCAAA---GTGCCG------CCACTGCAGTCG------CGCCCTTTGATTGTGGCTGC
TCGAACCAGCATTTCCATATTGTGCCCAGCTCAGGGCTATCCCGCGCCTAGTTTT
>D.mel_31
GAGCCGGTTTCCAGCACTGCTCCCAAG---GTGCCA------CCTCTCCAATCT------CGACCTATGATAGTTCCTGG
TCACACCGATCTCTCAATATTGTGCCCAGCTCAAGGCTATCCTGCGCCAAGTTTT
>D.moj_39
GAGCCCGTTTCAAGCACGGCGCCGCGC---ATTCCC------TCCATAATGAGT------AAACCCTTCGAGCTGCATGC
GGGCACAGATATCTCGCTGCTTTGTCCAGCTCAGGGCTATCCGGCGCCAAGTTTT
>D.moj_37
GAGCCCATTTCAAGCACCGCCCCTAGA---ACACCA------GAACTGGTTCAGAAA---CCCATCGAACTGCGTCAGGC
T---CAAACGATTTCTCTGCTTTGTCCAGCTCAGGGCTATCCAGCACCCGGTTTT
>D.mel_34
GAGCCTATTTCGAGCAGTGCTCCCAGA---ACTCCA------GCCCTGGTTCAAAAA---CCGCTGGAACTGATGGTGGC
G---CACACAATATCGTTACTTTGCCCCGCTCAGGGCTTTCCGGCTCCTAGTTTT
>D.moj_2
GAACCTGTTGCCAGCGTTGGTCCGCGT---CTGCTC------TCCGGCAACGATATT---AAAGTAGTGCAATATGCAGC
TGAGCGTACCATAAATTTGCTCTGCCCGGCACAATCGTATCCCGTGCCCTTATTT
>D.mel_2
GAACCCATTGCGAGTGTGGGGCCCAGA---CTTCTC------TCTGGTAATGACATT---AAGGTGCTTCAGTTCTCTGC
GAGCCAAGCCAGCACCCTCTTGTGTCCAGCTCAATCATATCCAGTGCCAGTCTTT
>D.moj_5
GAGCCCGTTGGCAGCGTTAGTCCCCAG---CTCAGTGGCAATGGCAATCAGGAGCACATAACACTCACCCGAGTTCCGCT
AAATCAAAGCGTTTGCCTCATGTGCCCAGCTCAGGCCTATCCAGTGCCCTACTTT
>D.mel_4
GAACCGGTCGGAAGTGTAAGTCCCCAG---CTCAGTGGCAATGGTAATCAGGAGCACATAACTCTCACTCGAGTTCCCAA
GATGGGTAGCGTTACACTGATGTGTCCGGCTCAAGCCTATCCAGTGCCCTTCTTT
>D.moj_4
GAACCCGTTGGCAGTATTGGTCCCAGA---TTGACG------GCTAACGATGATGCCATTCGAATTCCGAAAGTTTCCTT
GGCCCAGAGCGCGACACTTATGTGTCCAGCTCAGGCCTATCCAATGCCCTTTTAT
>D.moj_6
GAGCCTGTTGGCAGCGTTGGTCCCAAA---CTGACT------TCTGGCGATGATTCG---CGCACAACCAAAGTTCAGCT
CTCGAATAGCATTACCTTGCTCTGTCCCGCTCAGGCTTTTCCAGTGCCCTTTTAT
>D.mel_5
GAACCCGTTGGCAGCGTTGGGCCAAAA---CTCACA------TCAGGCGACGATTCG---CGGACGGTGAGGATTAGGCA
GGAGGATAGTGTTACGCTCCTTTGTCCAGCTCAAGCTTATCCCGTGCCGGTGTAT
>D.moj_3
GAGCCCGTGGGCAGTGTGGGGCCACGT---CTCACG------AGTGGCGACGAGTCT---CGCATACTCAAAGTGCACTT
GAATCAGAGCGCTACGCTTCTATGTCCTGCCCAGGCATATCCAGTGCCGTTTTTT
>D.mel_3
GAGCCTGTTGGCAGTATTGGACCCCGT---TTGACT------AGCGGCGATGAGTCG---CGAATTCTCCGGGTGTATCT
GGCCGCAAGTGCAACTCTTCTCTGCCCGGCTCAGGCTTATCCGGTGCCCTTCTTT
>D.moj_32
GAGCCTGTGGGCACAGTGGGTCCACGT---CTTACC------TCTGGCGACAAGACC---CGCAATGTGGATGTCTTACT
GGGCAACAGCTTTACTTTGCTCTGTCCCGCTCAGGCCTATCCAGTGCCATTTTTT
>D.mel_28
GAGCCTGTGGGAAGTGTGGGTCCACGA---CTCACT------TCCGGTGACAAGACC---CGGAATGTCGATATATCCTT
AGCAGGAAGTGGGACCCTGCTATGTCCAGCCCAGGCATATCCGGTACCATTCTTC
>D.moj_50
GAGCCGATTGGCAGCGTAGCTCCCACC---ATATCG---------GGCGATCGCTTG---CAGGAGCTAACGCGCAAGAT
CGGACTTAGCTTCTCCATACTGTGCCAGGGACAAGCATATCCTATGCCTGCTTTT
>D.mel_48
GAACCCATTGGTAGTGTAGCTCCCACA---ATATCG---------GGCGATCGTCTG---CAGGAACAAACCAGGAAGCT
GGGCCACAGTTTCTCTATTCTTTGCCAGGGACAAGCGTATCCGCATCCAGTGTTT
>D.moj_49
GAACCTGTGGGCAGTGTGGCGCCTAAA---ATTTCC---------GGTGGTCGCTTA---CAAGAGTTGACAATCTCAGC
TGCCAATGACCTGGCTATGCTGTGCCTGGGTCAATCGTATCCAACACCAGCATTT
>D.mel_47
GAACCCGTGGGTAGTGTATCTCCCAAA---ATATCA---------GGTGGCCGGCTG---CAGGAAATTACCAAGTCAGC
GGCAACTGACTTGGCCATATTGTGCTTGGGACAATCGTTTCCCACACCCGCATTT
>D.moj_9
GAGCCCGTTGGGAGTGTGGCGCCCAAG---CTGAAC------TTTCTTGAGCGCTTC---AAAATGATGCAAACTCAGCT
TGGCAACAGTTTCAACATACAGTGCCCAGTGCAATCGTATCCAATGCCAGTTTTC
>D.mel_8
GAACCCGTTGGCAGTGTGGCGCCCAAG---TTGAAC------TTCTTAGAGCGCTTT---AAGATGATGCAGATCCAGAG
CGGAACTAGCTTCAACATTCAGTGTCCGGTACAATCGTATCCCATGCCTGTTTTC
>D.mel_23
GAGCCCGTTGGAAGTGTGGCGCCAAAA---GTGAAT------AAAAACGATGAGTTC---AGTCACGATCGTATTGCCAT
TGGCGGAATGGTGGCCCTTCGATGTCCGGCACAGTCCTTTCCAGTGCCCGTTTAT
>D.moj_27
GAGCCAATTGGCAGTGTTGCGCCTCGT---GTGAAT------CGCAAGGATGAGTTC---AATCATGATCGCATAAGCAC
AACTCAAGCGATTGCCATACAATGTCCGGCCCAGTCGTATCCTGTGCCCACCTAT
>D.mel_22
GAACCCATTGGTAGTGTTGCTCCCCGA---GTAAAT------CGCAAGGATGAGTTC---AATCACGACCGTATAAAGAG
CTCGAAGACAATTTCCATACAATGTCCAGCTCAGGCCTTTCCGGTTCCGGTTTAT
>D.moj_28
GAGCCGGTGGGCAGCGTGGCGCCACGT---GTCAAC------AAACAGGATGGCCTG---ACACGCGACAGCATTCGAGC
GGGCCGGACCGTTGCCATTTTCTGTCCTGCTCAGGCCTATCCGGTGCCCTTGTAT
>D.mel_24
GAGCCCGTGGGCAGCGTGGCACCACGT---GTCAAT------AAAAAGGACGGTTTC---AGTCACGACAGCATCCGCCA
GGACAGGACAATAGCCATCTTCTGTCCTGCTCAGGCCTACCCCGTGCCCTTCTAT
>D.moj_11
GAACCCGTTGGCTCTGTCAAGCCCAAA---ATAAAC------GTGCAGGACAAGCTG---CAGACACGCGAGATAGCCCA
GCAGGCCGGATTCGCCCTGCTCTGCCCGGCCCAATCATATCCGATGCCCGCCTTC
>D.mel_10
GAACCCGTTGGCTCTGTCAAGCCGAAA---ATAAAT------GTTCAAGACAAACTG---CAGACACGCGAGATTTCCCA
GGGAATCGGAATCGCTCTACTGTGTCCGGCGCAGTCATATCCGATTCCAGCCCAC
>D.moj_20
GAGCCTGTGGGAAGTGTCGCGCCCAAA---GTCGAT------GTCAAAGATCGCATA---ACGTGGCTTGATAAGCCTCA
GGGACAGGCCTTAAGCCTGCTCTGCCCAGCTCAGTCGTATCCCATGCCCGCTTAC
>D.mel_18
GAACCTGTGGGCAGTGTAGCGCCCAAG---GTGGAT------GTAAAAGATCGCATT---ACTTGGCTGGACAAGCCTAT
GGGTCAAGCCTTAAGTCTGCTGTGTCCAGCTCAGTCGTATCCCATGCCAGTTTAT
>D.moj_19
GAGCCCGTGGGCAGTGTGGCGCCCAAG---GTCGAT------CCCAATGATCGCATA---AAATGGGTAGATAAGCCAAA
GGGCATATCCCTTAGTTTGCTTTGTCCTGCTCAATCGTATCCCACGCCCGCAGCT
>D.mel_17
GAACCTGTTGGCAGTGTGGCCCCCAAA---GTGGAT------CCCAACGATCGGATC---AAGTGGGTCGACAAGCCCAG
GGGCAGCTCCCTGAATCTGCTATGTCCAGCTCAATCCTTTCCCATGCCAAGCGCT
>D.moj_17
GAACCCGTTGGCTCTGTGGCGCCCAAA---GTTGAT------ACACGCGATGAATTC---ACCTTTGCGCGCACCCAACT
AGGCCTATCCAAGGCGCTCATTTGCCCAGCTCAGTCGTACCCCATGCCAGCATTT
>D.mel_15
GAACCCGTAGGCTCAGTGGCTCCCAAA---GTGGAC------ACTCGCGATGAGTTT---ACTTTTGCCAGGACACGTAT
GGGGGCCTCCAAGGCTCTCATCTGTCCAGCTCAGTCGTATCCAATGCCGTTCTTT
>D.moj_18
GAACCGGTGGGCAGTGTTGCCCCCAAA---GTTGAT------ATTAAAGACGAGATC---AACTATGCTCGCGCCGCGCT
CAATCATAGTCTAGCCATAGTTTGTCCAGCACAATCGTATCCGGTTCCTATGTTT
>D.mel_16
GAACCCGTCGGTAGTGTGGCCCCAAAA---GTTGAT------ATTAAAGATGAGATT---AACTACGCCCGGGTGGGCCA
GGATCGCAGTCTAGCTATAGTTTGTCCAGCTCAGTCTTATCCAGTGCCTGCCTTC
>D.mel_21
GAGCCCGTTGGCAGTGTGGGACCCAAG---GTTGAA------ATTAAAGATAAAGTG---GGCATCTTTGTGGCCAAATC
CAATAGCTCCTTGGCCTTGCTGTGCCCAGCTCAATCGTATCCAATCCCAGCTTTT
>D.moj_25
GAACCCGTTGGCTCTGTGGCGCCCAAA---GTAGAA------ATTAAGGATAAAGCT---GGCATATTTTTGGCCAAAGC
CGAGAACTCCTTAGCTCTGCTTTGTCCGGCTCAGTCGTATCCCATGCCCGCTTAT
>D.moj_26
GAGCCTGTGGGCAGCGTGGCGCCCAAA---GTAGAA------ATCAAAGATAAATTG---GGTATCTTCTTGGCGAAATC
GAATCGATCTATGGCGCTGTTATGTCCCGCTCAGTCCTATCCAATGCCAGCGTTT
>D.moj_22
GAACCCATTGGCACTGTGGCGCCCAAA---GTTGAT------TTGAAAGATAAAGTC---GCAATGTCTGTTATAAGACT
CGCTCAGCCATTGAGCTTAATTTGTCCAGCGCAAGGTTATCCTATGCCAGCATTT
>D.moj_24
GAACCCGTTGGCTCTGTGGCGCCCAAA---GTTGAC------ATAAATGATAAAGTC---AAAATATCCATCATCAAATC
GACAAATTCCTTAAGTTTGGTCTGCCCAGCTCAGGGCTATCCAATGCCAGCCTTT
>D.mel_20
GAACCTGTTGGTAGTGTGGCACCCAAA---GTTGAT------ATGCAGGATAAGTTT---GGTGTGAATATCAGACAAGC
AAATAACTCATTGAATTTACTCTGCAAGGCTCAAGGTTATCCAATGCCAGCGTTT
>D.moj_21
GAGCCTGTTGGCAGCGTGGCACCCAAA---GTTGAT------ATGCATGACAAAATG---GACTTTGCCATAAAAAGATC
AAATACCTCTCTAAATCTATTTTGCAAAGCTCAGGGTTATCCTATGCCAGCATTT
>D.mel_19
GAACCCGTGGGCAGTGTTGCACCCAAG---GTTGAT------ATGCACGATAAGATG---GACTTCACCATCAGGAGCTC
GAATAGATCTTTGAACTTGTTCTGTAAGGCGCAAGGATTTCCTATGCCGGCATTT
>D.moj_23
GAACCCATTGGCTCTGTGCCGCCCAAG---GTGGAC------ATGAATGACAAGCTG---ACGTTTTCCTCAAAGTCTTT
GAATGCATCCTTGAGCATACTCTGTCCAGCTCAGAGCTATCCAATGCCCGCGTTT
>D.moj_10
GAGCCCGTTGGCAGCGTCCGTCCCAAA---GTGAAT------CCGCAAGACAAACAC---CAGTTCATAGACGTGGAACT
GAATAACAGTTACTCACTGCTCTGCCCGGCTCAGTCCTATCCAACACCGGCCTTT
>D.mel_9
GAACCCGTGGGCAGTGTCCGACCCAAA---GTGAAT------CCCCAAGACAAGCAC---CAGTTCATAGACGTAGAGCT
GGCCAGCAGTTATTCGCTCCTGTGCATGGCTCAGTCGTATCCTACCCCGTCCTTC
>D.moj_29
GAGCCCGTTGGCAGCGTGCCGCCCAAA---ATTAGC------ATCGGGGAGCGGCGC---AAGGATGCCGAGGTGCCCGT
CCATGGAGATCTGAGCATCTTTTGTCCAGCCCAGTCCTATCCAGTGCCAGCCTAT
>D.mel_25
GAGCCTGTGGGTAGTGTGCAGCCCAAG---ATCAGT------GTGGGTGAGCGTCGC---AAGGACGCCGAGGTTCCCAA
GCACGGCGACTTGAGCATATTTTGTCCCGCCCAATCCTATCCGGTTCCTGCATTC
>D.moj_31
GAGCCCGTTGGCAGCGTTGCGCCTAAA---ATCAGT------GTTGAGAATCGTCTT---AAGAATGCCGAAGCCCGTGT
GGGCGCTAGTTTTACGCTCTTTTGCCCTGGTCAAGCCTATCCAATGCCATTTTTT
>D.mel_27
GAACCTGTGGGCAGTGTTGCGCCTAAG---ATCAGC------GTAGAAAATCGTCTG---AAAAATGCAGAGGCTCGAAT
TGGTTCCACCTTCACCCTCTTTTGCCCTGGTCAAGCCTATCCAGTACCCTTCTTT
>D.moj_30
GAACCCGTTGGCTCTGTTGGGCCCAAA---ATAAGT------GTTGGTGAACGCCTG---AAAGATGCAGCCGCTCAGCT
CGGTTCGACTTTTACGCTCTTTTGCCCCGCCCAATCGTATCCAGTGCCAGGCTTT
>D.mel_26
GAGCCCGTTGGCAGTGTAGGTCCCAAA---ATTAGT------GTGGGCGAACGCCTC---AGAGATGCTGGTGCCCCATC
CAAGTCCACCCTGACCCTCTTTTGTCCAGCTCAATCGTATCCGGTACCATCGTTT
>D.moj_7
GAGCCTGTGGGCAGCGTTAGTCCGAAA---ATCAGT------ACGGGCGAGGATTAT---AAACATATCAAAGCCAAAAG
TTCCCAAGATCTGAGTTTGCTATGTCCCGCTCAGGCATATCCACAGCCTTTCTAT
>D.mel_6
GAGCCTGTTGGCACAGTCAGCCCCAAG---ATAAGT------ACTGGTGAGGACTTC---AAGCACCTTAAGGGAAAGAG
CAGCCAGGATTTGAGTATCCTTTGTCCAGCTCAAGCGTATCCACAGCCTTTCTTT
>D.moj_8
GAGCCCATTGGCAGCGTAAGTCCCAAA---ATATCG------AATGCGGATGATCTG---AAACATGTGAAAGTTAAGAA
TCAGCACAGCCTTAGTCTTCTATGTCCCGCTCAGGGCTATCCACAGCCAGCTTAT
>D.mel_7
GAACCAATTGGTAGCGTCAGTCCTAAG---ATCTCC------AATTCCGATGACTTG---AAGCATGTGAAGGTCAAGAG
ATTGCTGAGCTTGAGTCTGCTATGTCCAGCTCAGGCATATCCACAGCCAATATCT
>D.moj_12
------GTTGCCTCTGTGCCACCCAAA---CTGAAT------CTACTCGAGAGAGTG---CGCACCATGGAAGTTCCCCT
GGGCTCTCAATATGCCATGCAGTGTCCGGGCCAAGCCTTTCCAGTGCCCATTAAC
>D.mel_12
GAGCCCGTAGCTTCGGTTCCTCCAAAG---CTGAAT------CTCTTGGAAAGAGTT---CGAACAATGGAGGTGTCTGT
GGGCACCAAATACGCCATGCAATGCCCTGGTCAGGCATTTCCAGTACCCATTAAC
>D.mel_13
GAACCCATTGGCTCTGTGCCACCAAAA---ATCAAC---AATATCAACGACAAGTTT---CAACTGATGCAGGTTAAATT
GGAAAGCTCCTTTGCGATGCAATGTCCCGGTCAGGCATATCCAGTTCCGGTCGTT
>D.moj_13
GAACCCATTGGCGCTGTTCCACCCAAAATTCTCAAC------ATCAATGACAAATTT---CAATTGATGCAAGTGAAGCT
GGGCTACGATTTCTCCATGCAGTGTCCTGGCCAGGCGTATCCTGTGCCCATTGTT
>D.moj_14
GAACCCATTGGCGCTGTTCCACCCAAAATTCTAAAT------ATCCATGACAAATTT---CAATTGATGCAAGTGAAGCT
GGGCTACGATTTCTCCATGCAGTGTCCTGGCCAGGCGTATCCTGTGCCGGTCGTT
>D.moj_15
GAAGCAATTGGCTCAGTGCCACCAAAA---ATTACC---AATCTGCACGACAAGTTT---CAGTTCGTTCAAGCGAAACT
GAGCGAGGATTATGCTATGCAATGTCCTGGCCAGGCATATCCCGTGCCCATCGTT
>D.moj_16
GAGCCCGTGGGATCTGTGCCACCAAAA---ATTAGC---AGTCTGCATGACAAGTTT---CAGGTTCTGCAAGTCAAGTT
GCATGAGGATTACGACATGCAATGTCCTGGCCAGGCATATCCCGTGCCCATTGTT
>D.mel_14
GAACCCATTGGATCTGTTCCGCCCAAA---ATTACC---AGTCTGCACGACAAGTTT---CAAGTGCTGCAAGTGAAGTT
AGCAGAGGATTTCTCCATGCAATGTCCTGGGCAGGCATACCCGGTGCCAATTGTT
