# Supplementary material for: The evolution of Dscam genes across the arthropods
Source: BMC Evol Biol. 2012 Apr 13;12:53. doi: 10.1186/1471-2148-12-53 (PMC3364881; doi:10.1186/1471-2148-12-53)
Supplement: Additional file 21 — Nucleotide alignment of all D. melanogaster and D. mojavensis Ig7 variants. [file 1471-2148-12-53-S21.TXT]

>D.mel_33
GAACCACCTATGCTCTCGCCACTGCTGCTTTCCGCTTCCGTT---TGCGATGTCGGCGACTACGTGCAACTCACCTGCAT
TGCCAGCCGGGGGTCCACGCCCATTATGTTCGAATGGTGGCTA------------------GATGGGCGTCAGGTGCACG
ATGATGGCAACGATGAC---------GTCACTCAGGCCACAGTTGGCGAACACACCAGCCTACTGCTGATCAACAGGGCG
GGGGAGGGGCATGCGGGGAACTACAGTTGTCGGGCGATCAACCAGGTGGGCGTGGCAGAACGCCGGACCAGGCTAACTGT
GAAT
>D.moj_32
GAGCCTCCGTTGCTGGCCGCTCTGTCGCTTTCCACGTCCGTT---TCCAGTGTCAACGACTATGTGCAACTGACGTGCAT
TGCCATTCGAGGTGCCACGCCCATTCGATTCGAATGGCGACTC------------------AATGGGCGGGCACTG---C
ACGACGACAACGATGGCGATGCGGACGTCACACAGGCATCGGTGGGCGAGCACTCGAGTCTGCTGTTGATCAACCAGGCG
CAGGCTCATCATGCCGGCAACTACAGCTGCACGGCCAGCAATCATGTGGGTGTGGCGCAGAGGCAGGCCGCGCTGACTGT
GAAT
>I.sca
GTGCCTCCTGTGATCGATAGCCAGATGCTACCGGACATGCTGACTTCCAACCAGGGAATGAACGTCAAGATGCTCTGCAG
CGTTGTGCAAGGCGACCCGCCCATTTCGCTGCGATGGATG---------------------CACGGAGCTCAGCTG---G
TGTCGAGAAGCTCGTCG---------GTGTCGCTGCAAAGTCTCGATGAT---TCCTCCGTGCTGACCATCAAGGGAGTG
TCGATGCGCGACAGCGGAAACTACACTTGCGAGGCTTCCAACGCTGCATTAACCGTGAATAGAACAGTCACCCTCGTCGT
TAAT
>D.mel_13
GTTCTGCCCCAAATTGTGCCCTTCGCCTACGAGGATCTG------ATCAATATGGGCGACTCGATAGATTTGTTTTGCCA
AATCCAAAAAGGCGACCGTCCCATCAAGGTGCACTGGAGTTTCGAGCGGAGCGCT------GGAGACTACGGCTTT---G
ATCAGGTGCAGCCCCAG---------ATGCGCACGAATCGCATTAGCGAGAAGACGAGCATGATCTCCATTCCCAGTGCC
AGTCCTGCCCACACCGGCCGGTATACCTGTATAGCCAGTAATAAGGCTGGAACTACAACATATAGCGTTGACCTGACAGT
GAAC
>D.moj_13
GTGCTGCCGCAGATAGTGCCGTTCGCGTACGAGGACGTC------ATCAATACGGGCGACTCCATTGACCTCTTCTGCCA
GATTCAGAAGGGCGATCGTCCCATACGCGTCCACTGGAGCTTCGAGCGCAGTGGCAGCGACAGCGGGGCGAGCGAATACG
ATCTGCTGCAGCCCCAA---------ATGCGCACGAATCGCATCAGCAGCAAGACGAGCATGTTGTCCATACCAAGTGCT
AGTCCGGCCCATACGGGCACCTACACCTGCATTGCCAGCAATGCGGCGGGCACGACCAGCTACGGCGTCAATCTGACTGT
TAAC
>D.mel_32
GAGCTGCCCCAGGTTGATCAGTTCCACTTCAATGCCAACGGG---GTGAATGGCGGCCAGGCAGTGCGGGTCATGTGCAT
GGTCTCCTCCGGCGACCTGCCCATCGACATCTACTGGCTGAAG------------------GACGGACAGCCCCTG---C
TGCGC---------------------TCCATCTACCACAAGATCGACGAATACACCCTGATCCTGTCGCTGCGTCAGACC
ACCATTGGTGACTCCGGCAACTACACGTGCGTGGCCAGCAACGCGGCGGGCGTGGCCAGTCGCTGGTCCATCCTGAAAGT
GAAG
>D.moj_31
GAGCTGCCTCAAATCGAACAGTTCCACTTCAATGCCAACGGC---GTCAACGGCGGCCAAGCGGTGCGTGTCATGTGCAT
GGTCACCTCCGGAGATCTGCCCATGGACATCTTCTGGCTGAAA------------------GACGGTCAGCCCCTG---C
TGCGT---------------------TCCATTTACCACAAGATCGATGAGTACACGCTCATCCTCTCCCTGCGCCAGACG
GCCATCAGCGACTCGGGCAACTACACGTGCGTGGCCAGCAATGCGGCGGGTCTGGCCAGTCGCTGGTCCATACTAAAAGT
CAAG
>D.mel_31
GTGCCCCCCAAACTGGCTCCCTTGCCCGTA---AATTCGCCA---CTGTACGTGGGCGACTACTACCAGTTGACGTGCGC
GGTGGTGCACGGCGACGCACCCTTCAACATTACCTGGTACTAC------------------AACAACGAGCCCGCC---G
GAGAC---TTGGCCGGG---------GTCACCATCCTGATGCACGGCCGGCGCAGCAGCTCGCTGAACATCGAGAGCGTG
GGGGGTGACCACGCGGGCAACTACACCTGCAAGGGCGCCAACCGGGCGGGCGAAACCACGGCTGAGACCCACCTGAGTGT
CAAG
>D.moj_30
GTGCCACCAAAACTGTCGCCACTTGCGCTC---AATTCGCCG---CTCTATGTGGGCGACTACTATCAGCTGTCCTGCGC
CGTGTTGCACGGCGATGCGCCCTTCAATATAACCTGGTACTAC------------------AATGGGCGGCCGGCC---G
GGGAG---CTGCCGGGC---------GTCAACATTTTGATGCACAGCCGGCGCAGCAGCTCGCTGAGCATTGAGAGCGTG
CAGGGCAGCCACACGGGCACCTACACCTGCATGGGCGCCAATGGGGCCGGCTACACGACCGTCGAGTCGAAGCTCAGTGT
CAAG
>D.mel_16
GTGGCTCCGAAAATTGCCCCATTCGATTTCGGAGATGAGCCC---TCGAACTTTGGTGAATCGGCTAGTGTTCAGTGCCT
GGTCACCTCGGGTGACTTCCCGGTTAGCTTTGCGTGGCTCTTC------------------AATGGACGTGAGATC---A
ATGAGAACGTATACGAT---------GTATCCATGGTTAAGTTGGGAAAGAAGATCAGCGCGTTGTCCATTGATATTGTC
CGGGATCATCACGCTGGCAACTACACTTGTGTGGCAGTCAACCGGGCCACCTCCGTTAACTTTACCGCCGAACTGGTGGT
GAAT
>D.moj_17
GTTGCGCCTAAAATTGCGCCATTTGACTTTGGCGAGGATCCC---TCAAACTTTGGTGAATCGGCGAGCGTTCAGTGTTT
GGTTACCTCCGGCGATTTTCCCGTTACTTTTGCTTGGCTCTTC------------------AACGGACGCGAAATC---A
ATGAGAATGTCTACGAT---------GTGTCCATGGTGAAGCTGGGCAAGAAGATCAGCGCACTGTCCATTGACGTTGTG
CGCGATCATCATGCGGGCAACTACACCTGCGTGGCCGTCAACCGAGCCACCTCGGTGAACTACACCGCAGAGCTGGTGGT
GAAC
>D.mel_28
GTACCTCCCCATATCAGTCCTTTTGAGTTTGGGGATGAGCCA---GCCAATTTCGGGGACTCGGTGACCGTGCAATGCAC
TATTTCGAAAGGCGATCTACCCGTGGACATCACCTGGTTGTTC------------------AATGACTATGCCATC---A
ACGAG---TATCACGGG---------GTCACCTCTTCCAAGATCGGCAAGAAGGTCAATGTGCTGACCATTGATTCGGTA
AACGGCAACAATGCCGGAAACTATACGTGCCGGGCAAGGAACAAGGCCCAAATGGTGGAGTACACTGCGGCCCTGATTGT
CAAC
>D.moj_27
GTGCCGCCGCATATAACGCCCTTCGAATTTGGGGACGAGCCA---GCGAACTTTGGCGACTCGGTGACCGTGCAGTGCAC
CATCTCGAAGGGCGACCTGCCCGTGGACATCTACTGGCTGTTC------------------AATGACTATGCCATC---A
ATGAG---TACCACGGC---------GTGACCACCTCCAAAATCGGCAAGAAAGTCAACGTCCTGACCATCGACTCCGTG
AATGGCAACAATGCCGGCAACTACACCTGCCGGGCGCGCAACAGCGCCCAGACCGTGGAATATACCGCTGCGCTGATAGT
TAAC
>D.mel_27
GTTGCCCCCAAAATTGCACACTTTGACTTTGGCGAAGTGGCG---GCAAACTTCGAGGATTCGGTTTCCGTGAACTGCCT
GGTCAGTTCCGGTGATCTGCCGCTCGACATCGAGTGGATGTTT------------------AACGACTACCCCATC---A
ACCAC---TACTCGGGC---------ATATCCACCTCCAAGATGGGAAAGCGCCTGAGTGTGCTGATGATCGATGCCGTG
AGTGCCCGCCACGTGGGCAACTACACCTGCAAGGCCAGGAATCTGTGGGCATCCGCTGTCTACACAGCACAGTTGACAGT
CAAT
>D.moj_26
GTTGCACCAAAAATAGCGCCCTTCGATTTCGGCGAGGCGCCC---GTCAATTTCGAGGACTCAGTATCGGTGAATTGTCT
GGTTAGCTCGGGCGATCTGCCGCTCGACATCGAGTGGCACTTC------------------AATGATTATCCCATC---A
ATCAC---TATTCGGGC---------ATATCGACATCCAAAATGGGCAAGCGCCTGAGCGTGCTCATGATCGATGCGGTC
AATGCGCGTCACGTCGGCAACTACACGTGCAAGGCCCGAAATCTGTGGGCCTCCGCGGTCTACACGGCCCAGCTCTTTGT
CAAT
>D.mel_17
GTGCCACCAAAAATCGCCCACTTTGATTTCGGCGATCATGCC---GTCAACTTCGAGGAGTCCGTCTCTGTGAATTGCTT
GATCTACCTGGGAGATCTGCCCATGGATATCACTTGGTTATTC------------------AACGGGGCTCACATA---A
ACGCG---TATACTGGA---------GTGTCCATAGTCAAGGGTGGCAAAAAGGCGAGCATTCTGACCATAGATTCGGTG
CACGCAGGACACGCGGGAAACTACACCTGCAAGGCTCGCAATGATGCGGATTCAGCGGAATACTCGGCTGAATTGATTGT
GAAT
>D.moj_18
GTTCCCCCCAAGATCGCTCCCTTTGACTTTGGCGATCATGCG---GTTAATTTTGAGGAATCGGTTTCGGTCAATTGCCT
CATCTACTTGGGCGATCTGCCCATGGACATAACGTGGCTCTTC------------------AATGGCGCCAACATA---C
AGGCC---TACACGGGC---------GTGTCCATTGTCAAGGGTGGCAAGAAGGCGAGCATCCTGACCATCGACTCGGTG
CACGCCGGACACGCGGGCAACTACACGTGCAAGGCACGAAACGATGCGGACTCTGCGGAATACACAGCAGAGTTGATTGT
GAAT
>D.moj_25
GTTCCGCCCAAAATTATGCCCTTTGACTTTGGCGATGAGCCC---GCGAATGTCGAGGATTCGGTCTCGATCATGTGCCA
AATATCCATTGGAGATTCGCCCATCGACATTGAGTGGCTGTTC------------------AATGACTACGGCATC---A
GCTCC---TACTCCGGT---------ATCAGTGTCATAAAGGGCGGCAAGCGGAACAGCATGTTAACCATTGACAGTGTT
CAGGCGCGTCATGCTGGCCGATACACTTGTCGAGCCAAGAATCATGCTGCCTCTGTGAACTATACGACCGAGCTGATTGT
GAAT
>D.moj_20
GTTCCACCCAAAATAACACCGTTTAGCTTCGGCGAAGAGCCG---GCTAATGTTGAGGATTCTGTTTCGGTGACTTGTCT
GATCTCATCGGGCGACCTGCCCATCGACATTGAGTGGCTGTTC------------------AATCAGTACGGCATC---A
GCTCC---TACTCGGGC---------ATCATGGTCATGAAGGGCGGCAAGCGGAACAGCGTGCTGAGCATTGACAATGTG
CACGCCAGTCACGTGGGCAACTACACCTGTCGCGCCCGTAACCAGGCAGCCGCTGTCAACTATACGACCGAGCTGATTGT
GAAT
>D.mel_21
GTTCCCCCGAAAATCACACCCTTTGACTTTGGAGACGAGCCC---ACCAATGTTGAGGATTCTGTGTCGGTCACTTGCCT
CATATCCAGCGGAGATTTGCCCATTGATATTGAATGGTTCTTC------------------AACGACTACGGCATA---A
GTTCC---TACTCTGGC---------GTCACCGTTGTCAAGGGAGGGAAGCGAAGTAGTGTCTTGGGAATAGATAATGTC
CAAGCACGTCATGCTGGAAAGTATAGTTGTCGGGCGAAGAATCGTGCAGCTGCAGTTAACTACACCTTCGATCTCGTAGT
GAAC
>D.moj_22
GTACCGCCCAAGATAACACCCTTTGATTTCGGAGAGGAGCCC---ACTAACGTTGAGGACTCAGTTTCTGTGACATGCCT
GATATCGAGTGGGGATCTGCCCATCGATATTGAGTGGCTGTTC------------------AACGACTACGGCATC---A
GCTCC---TACTCGGGC---------ATAACCGTGGTCAAGGGCGGCAAGCGCAGCAGCGTCCTGGGCATCGACAATGTG
CAGGCCCGGCATGCGGGCAAATACAGTTGCCGGGCCAAGAATCACGCGGCGGCCGTTAACTTTACGGCTGAACTTATTGT
GAAT
>D.mel_25
GTTCCACCCAAAATTACGCCCTTCGACTTCGGTGACGCTCCG---ACGAATGTGGAGGACTCTGTTTCGGTCATGTGCCT
GATTTCCAATGGGGACTTACCCATCGACATCGAGTGGTTCTTT------------------AACGACTACGGAATT---A
GTTCG---TACTCCGGA---------ATAAATGTAGTTAAAGGTGGCAAGAGGAACAGCATGCTAAGTATTGATAGTGTC
CAGGCTCGTCATGCCGGGAAGTATAGTTGTCGGGCTAAGAACCACGCTGCTGCTGTAAATTATACCACCGAACTAATAGT
TAAT
>D.mel_26
GTTCCTCCGAAAATCACGCCATTTGACTTCGGTGCCGAACCC---ACCAATGTTGAGGATTCCGTTTCGGTGACTTGTCT
AATCTCCTCCGGCGATTTGCCCATTGATATCGAGTGGTTCTTC------------------AACGACTACGGAATT---A
GCTCC---TACTCCGGT---------ATAAATGTAGTTAAGGGTGGCAAGAGGAACAGTATGCTGAGCATCGATAATGTG
CAGGCTAGGCATGCGGGAAAGTATAGTTGCCGGGCAAAGAACTACGCAGCAGCCGTCAACTACAGCACTGAACTCATAGT
TAAT
>D.moj_21
GCACCGCCCAAGATCACGCCCTTCACCTTCGGGGAAGAGCCC---ACAAATGTTGAGGATTCGGTGTCTGTAACCTGCCT
CATCTCCAGCGGGGATTTGCCCATAGATATTGAGTGGTTTTTC------------------AATGACTACGGCATC---A
GCTCC---TACTCGGGC---------ATCAACGTGGTGAAGGGCGGCAAGCGCAACAGCATGCTAAGCATTGACAATGTT
CAGGCTCGGCATGCGGGAAAATATAGCTGCAAGGCGAAAAATCATGCAGCTGCCGTTAATTACACCACTGAGTTGATTGT
GAAT
>D.mel_19
GCTCCACCCAAGATCACTCCCTTCAGTTTCGGCGAAGAGCCC---GCTAATGTGGAGGACTCCGTCTCGGTGACCTGTCT
CATCTCAACTGGGGACTTACCCATCGATATTGAGTGGTTTTTC------------------AACGAATACGGCATT---A
GTTCC---TATTCGGGA---------ATTTCGGTTATGAAGGGAGGAAAGCGGAATAGCGTACTGAGCATCGACAGCGTA
CAGGCCCGTCATGCGGGCAATTATAGTTGTCGGGCCAAGAATCATGCCGCTGCTGTTAACTACACCACCGATTTAATTGT
GAAC
>D.mel_20
GTTCCCCCAAAGATTACTCCCTTTGACTTTGGAGACGAGCCA---ACAAACTTTGAGGATTCCGTATCAGTCACTTGTCT
TATATCCAGCGGTGACTTACCCATCGACATTGAGTGGTTTTTC------------------AACGAATACGGCATT---A
GCTCC---TATTCGGGA---------ATTTCTGTTGTAAAGGGAGGCAAACGTAATAGTGTATTGAGTATCGATAGTGTC
CAAGCCCGTCATGCCGGAAACTATAGTTGTCGGGCGAAGAATCATGCCGCTGCCGTAAACTACACCACCAGCTTGATTGT
GAAC
>D.moj_23
GTCCCGCCCAAAATCACGCCCTTTGACTTTGGCGATGAGCCC---ACAAACGTCGAAGACTCCGTTTCGGTCACTTGCCT
CATCTCCAGCGGCGACCTGCCCATCGACATTGAGTGGCTCTTC------------------AATGACTACGGCATC---A
GCGCC---TACTCGGGC---------GTCACAGTCATGAAGGGTGGCAAGCGGACGAGCATGCTGACCATTGACAATGTG
AGTGCTCGCCATGCGGGCAAATACACTTGCCTGGCCCGGAACCATGCGGCTGCTGTGAATCACACAACCGAGCTGATTGT
GAAT
>D.mel_22
GTTCCCCCGAAAATCACACCTTTCACCTTTGGCGAGGATCCC---ACCAATGTGGAGGACTCAGTCTCTGTGACTTGTTT
GATATCCAGTGGAGACTTACCCATCGATATCGAGTGGCTATTT------------------AATGACTTCGGAATC---A
GCTCG---TATTCAGGA---------ATGACTGTCCTCAGAGGTGGAAAGAGAACCAGCATGCTGACCATAGATAATGTC
CATGCTCGTCATGCCGGAAAGTATAGTTGTCGCGCAAAGAACCACGCAGCAGCCGTCAACTACACTACTGAGTTGATTGT
GAAT
>D.mel_23
GTTCCTCCTAAAATCACTCCCTTCACCTTCGGCGATGAACCT---ACCAATGTGGAGGATTCAGTTTCGGTGACCTGCTT
GATCTCCAGCGGAGACCTACCCATCGACATAGAGTGGCTATTT------------------AATGACTACGGGATT---A
GCTCC---TTCTCCGGG---------ATGACCGTTTATAGAGGAGGAAAGAGAACGAGCATGCTGACCATAGACAATGTC
CATGCTCGTCACGCGGGCAAATATAGTTGTCGAGCGAGAAATCATGCGTCTGCGGTTAATTTCACAACCGAGTTGATTGT
GAAT
>D.mel_18
GCACCACCGAAAATTGCGCCCTTCGACTTCGGTCAGTCGGCG---TCAAGCTTTGAGGACTCGGTTTCCGTGAACTGCCT
GGTCACCTCCGGTGATCTGCCCATCGACATCGAGTGGTTATTT------------------GGCGGGGAGCCAATT---A
ACTTT---GCAACAGGC---------ATTGCAATTCTTAGAGGGGGCAAACGGACTAGTCTTCTGACCATAGATTCAGTG
CACGCGGGTCACGCGGGAAATTACACCTGCAAGGCGAAGAACCAAGCATCGAGCAGCGAGTACTCAGCGGCCCTGATTGT
GAAC
>D.moj_19
GCTCCGCCCAAAATTGCGCCCTTTGATTTTGGCGGAGCCCCG---GCCAACTTTGAGGACTCTGTCTCCGTCAATTGCTT
GGTGACCTCCGGCGATTTGCCCATTGAGATCGAGTGGTTGTTC------------------GAGGGATCGCCGGTC---A
ACTAC---GCCGCTGGC---------ATTGCGGTGCTCAAGGGCGGCAAACGTACAAGCCTCCTGACCATCGACTCTGTG
CACGCCGGACACGCGGGCAACTACACCTGCAAGGCGAAGAACAAGGCCGCCAGCAGCGAGTTCTCGGCGGCTCTCATTGT
CAAC
>D.mel_24
GCCCCACCGAAACTTGCTCCTTTTGACTTTGGTGACTCCCCT---GCTAACTTCGAGGATTCCGTTTCGGTTAGCTGCCT
CGTCTCTTCTGGTGATTTGCCCATTGACATCGAGTGGCTGTTC------------------AACGGGGAATCCATA---A
GCTAC---GCCTCGGGA---------ATCGCTGTTTTGCGAGGTGGCAAAAGGACTAGTGTACTCACGATAGATTCCGTT
CATGCGGGACATGCGGGGAACTACAGCTGCAAGGCCAAGAACAAAGCGGCCAGCAGTGAATACTCGGCGGCCCTTATTGT
CAAT
>D.moj_24
GCTCCTCCCAAACTAGCTCCCTTTGACTTTGGCGAAGTTCCGGATTCGAACTTTGAGGATTCCGTTTCTGTTAATTGTTT
GGTCCAGTCGGGCGATCTGCCCATTGACATCGAGTGGCTCTTC------------------AACGGTCAGCCCATC---A
ACTTT---GCCTCGGGC---------ATTGCCGTTGTACGTGGGGGCAAGCGAACCAGCGTCCTGACCATTGACTCCGTG
CACGCCGGACACGCTGGCAACTACAGCTGCAAGGCAAAGAACAAAGCGGCCAGCAGTGAATTCTCAGCTGCGTTAATTGT
GAAT
>D.mel_14
GTGGCTCCCAAGATAGCGTCCTTTGATTTCGGGGAAGAGCCT---CTGAACTACGGAGAACCTGCGTCAGTACAGTGCAC
CATTTTGGGTGGAGACCTGCCCATGAATGTCACCTGGTTGCTG------------------AATAACGCCACCATT---G
ATAGT---TTTCATGAC---------ATTTCCTTCTCGCGGATCGGGAAGCGGATCAATGTGCTCTCCATTGAGTCCGTG
TCCGCTCATCACGCCGGATTCTATTCGTGTCACGCGCAGAACAAGGCCGGAATCACGGCGCACTCGGCGCGGCTGATCGT
GAAT
>D.moj_14
GTCTCACCCAAGATCGCGCCGTTTGACTTTGGCGAGGAGCCG---TTGAACTACGGCGAGCCTGCCTCGGTGCAGTGCAC
TATTCTGGGCGGGGATCTGCCCATGAATGTCACCTGGCTGCTG------------------AACAATGCCACCATT---G
ACAGC---TACCACGAC---------ATCTCCTTCTCGCGCATCGGCAAACGCATCAATGTGCTGTCCATCGAGTCTGTG
GCCGCCCATCATGCCGGCCTCTACTCCTGCCACGCCCAGAACAAGGCGGGCCTGACCGCTCACTCGGCGCGTTTGATTGT
TAAT
>D.moj_15
---------------------TTTATCTTTGGCACGGAGCCC---ATGAATTTTGGTGAGCCCGTCTCGGTGCATTGCAC
CATATCGGGCGGGGATCTGCCCGTTTCGGTCATCTGGACACTG------------------AATCGCCATCCGCTC---C
TGCCG---GAACTAGAT---------ATATTCACAGAAAAGCGCGGCCAGCGCATCAACAATCTAATGATCGATGCCATT
GAGGCGAAGCATGCGGGCAATTATACGTGCATTGCCAGCAATTCAGCGGGTAGGGCTGAGCACCCAGCCGAGCTGATTGT
GAAC
>D.mel_15
GCACTGCCAAAGATAAGTCCCTTTAACTTTGGCGAGGAGTCC---ATGAGCTACGGCGAGTTTGTGAATGTACAATGCAC
CATTTCGGGTGGTGATCTGCCCGTTAACATTACCTGGACCTTG------------------AACAACAAGCCCTTC---G
AGGAT---TACCTTGAA---------ATCTTGACGACTAAGCGCGGCAAACGCATCAATGAGTTGACTATTGAAGCGGTG
TCGGCCAAACATGCTGGGAACTATTCCTGCATTGCCGAAAATAAGGCTGGAGTCGCTAACCACACGGCCGAGTTGAAAGT
TAAT
>D.moj_16
GCCGTGCCGCGCATTAGCCCCTTCTCCTTTGGCGACGAGTCC---ATGAGCTACGGTGAATTTGTCAATGTACAGTGCAC
AATATCCGGCGGCGATTTGCCCGTGAACATAACCTGGACATTG------------------AATGATAAGCCCGAT---T
CGGAC---TATCTAGAG---------ATATTGACAACCAAGCGCGGCAAGCGCATCAACGAGTTGACCATCGAGGCGGTC
TCGGCCAAGCATGCGGGCAACTACTCCTGCATAGCCGAGAATCGAGCGGGGCGTGTTAACCACACAGCCGAGCTGAAAGT
TAAC
>D.mel_12
GTCCTGCCCAGCATCCATCCGTTTAGCTTTGATGCGGAG------GCCAACGAGGGCGACAGCGTTCAGTTGACCTGCCA
CGTGGCCAAGGGCGATCTGCCGCTCAGAATCCGCTGGACCCAC------------------AATGGTCTGCCCCTC---T
TCACG---CACCTGGGC---------GTGATGGCCAGCAAGATCGGGGAACGTATTAGCCTGCTCACGGTGGAATCGGTC
AAGGCTGCCAATTCCGGAAACTATAGCTGTGTGGCGAGCAACAATGCGGGGAACGTGAGCTCAAGCGCCGAGCTGCTCGT
CAAT
>D.moj_12
GTGCTGCCCAGCATCCATCCATTTAGCTTTGACAACGAC------GCCAACGAGGGCGACAGCATCCAGCTGACTTGCCA
CGTGTCCAAAGGTGATCTGCCCTTGAGAATACGCTGGACCCAC------------------AACGATTTGCCGCTC---T
TCCCC---CATCTGGGC---------GTCATGGCCAGCAAGATAGGCGAACGCATTAGCCTGCTGACCGTGGAGAGTGTG
AAGGCGGTGCACTCGGGCAACTACAGCTGCGTGGCCAGCAACAGTGCCGGCAACAGTAGCTATACCACGGAGCTGTTTGT
CAAT
>D.mel_1
GTTCCACCGCAGGTCGTACCCTTTGATTTCGGTGAGGAAACC---ATCAACATGAATGACATGGTCTCGGCCACGTGCAC
AGTGAACAAGGGCGACACTCCCCTGGAGCTGTACTGGACAACGGCTCCGGATCCCACGACGGGAGTGGGACGCCTG---A
TGTCC---AACGATGGC---------ATTCTAATCACAAAGACGACGCAGCGCATCAGCATGCTGAGCATAGAGTCCGTG
CATGCTCGCCATCGGGCGAACTACACGTGTGTGGCCAGGAATGCGGCCGGGGTCATCTACCACACGGCAGAGCTGCGCGT
TAAC
>D.moj_1
GTGCCGCCACAGATAGTGCCCTTTGATTTTGGCGAGGAGGCC---ATTAATATGAGCGATATGGTGTCGGCCACTTGCAC
GGTCAACAAGGGCGACACCCCACTCGAGGTGTATTGGACAACGGCGCCGGAACCGAAGCTGGGCGCGGCACGTCTC---A
TGTCC---AACGACGGC---------ATCTTGATTACCAAGACGACGCAGCGCATCAGCATGCTGAGCATTGAGTCGGTG
CATGCGCGGCACAGGGCGAACTACACCTGTGTGGCTCGAAATGCCGCTGGCATTGTCTACCACACGGCCGAGCTGCGTGT
CAAC
>D.mel_2
GTTCTGCCCCAGATCGTGCCCTTCGATTTTGGCGAGGAGACC---GTCAACGAGTTGGACATGGTCTCCGCCTCCTGTAC
GGTCAACAAGGGCGACCTGCCCATCGATGTGGCATGGACGAAG------------------AACGGCGGCCGAGTC---T
ACACC---AACGATGGT---------ATTGTGGTGACCAAGACCAGTACCCGCATGAGTGTCCTGAGCATTGAGTCCGCC
AGGGCGCGACATGCCGGGAACTACTCCTGCGTGGCCACCAATAATGCAGGCGAAACTCGGCAATGGGCAGTCCTGGCCGT
CAAT
>D.moj_2
GTACTGCCTCAGATAGTGCCCTTTGATTTCGGTGAGGAGAGC---GTCAATGAGCTGGACATGGTGTCCGCCTCCTGCAC
GGTGAACAAGGGCGATCTGCCCATCGACGTGGCCTGGACTAAG------------------AACGGCGGCCGGGTC---T
ATACC---AACGATGGC---------ATTGTGGTCACCAAGACCAGCACACGCATGAGCGTCCTGAGCATCGAGTCCGTG
CGTGCTCGCCACGCCGGCAACTACTCCTGCGTGGCCACCAACAATGCGGGGGAGAGCAAACATTGGGCCATGCTGGCTGT
GAAT
>D.mel_3
GTCTTACCCCAGGTCGTGCCCTTTGACTTTGGCGAGGAGAGC---ATCAACGAGCTGGATATGGTCTCGGCCTCCTGTAC
GGTCAACAAGGGCGATCTGCCCGTGGACATCTACTGGACGAAG------------------AACGGCGGTCGGGTC---T
ACACC---AACGATGGT---------CTAATTGTGACCAGGAACAGCCAGCGCCTGAGTGTCCTGAGCATTGAATCCGTG
CGAGCGCGACATGCGGGGAATTACTCCTGCGTGGCGACCAACAACGCGGGGGCCATAACTCAGTCCGCCATGCTAGCAGT
GAAT
>D.moj_3
GTTTTGCCTCAGATAGTGCCCTTTGACTTTGGCGAGGAGAGC---ATCAATGAGCTGGACATGGTGTCGGTGTCGTGCAC
CGTCAACAAGGGCGACCTGCCCGTGGACATCTACTGGACGAAG------------------AACGGCGGACGGCTC---T
ATACG---AACGACGGG---------CTGCTGGTCAATCGGAACAGCCAGCGCCTCAGTGTCCTTAGCATCGAGTCGGTG
CGCGCCCGTCACGCGGGCAACTACTCCTGCGTGGCCACGAATAATGCGGGAGCAACGCGTCAATCGGCGCTGCTGGCCGT
CAAT
>D.mel_4
GTCCTGCCCCAAATAATGCCCTTCGACTTCGGCGAGGATGTG---ATCAACGAACTGGACATGGTGTCCGCCTATTGTAC
CGTAAACCGGGGGGATCTTCCCGTCGACATAGCCTGGACCAAG------------------AACGGCGGTCGTATT---T
ACACC---AACGATGGT---------CTGATAGTCACCCGAAATAGTCAACGCATCAGCGTTCTGAGCATCGAATCCGTC
AGGGCTCGACATGCTGGGAACTACTCCTGTGTGGCCACCAACAGTGCGGGCGAGACCAGACAGTCCGCCATCCTAGCTGT
CAAT
>D.moj_4
GTACTGCCCCAAGTAATGCCCTTCGACTTCGGGGAGGAGAGC---ATCAACGAGCTAGACATGGTCTCGGCCTATTGCAC
GGTCAACAAGGGCGATCTGCCCTTGGATATAGCCTGGACCAAG------------------AACGGCGGACGGGTC---T
TCACC---AACGATGGC---------GTTGTGGTCACCCGCACCAGCCAGCGCATCAGTGTCCTTAGCATTGAGTCCGTG
CGCGCTCGCCACGCGGGCAACTACTCCTGCGTGGCCACCAACAATGCCGGAGAGACGAGGCAATCGGCCATGCTGGCTGT
CAAC
>D.mel_11
GTGCCTCCACAAATTCGACCCTTTGACTTCGGCGACGAGGCT---TCCAACTCAGGCGAAACCATGGGCATTCAGTGCAC
GGTGATCAAGGGGGATCTGCCCATCAATATTACGTGGGTTCTC------------------AACAATCACACCCTG---A
ACAGTGGTGACCTAGAC---------GTGGTGATCGGTCGAATGTCCAGCAAGTCGAGCACCCTGAATATCGACTACATA
GCCGCCGAGCACCGTGGGGTCTACACCTGTCTGGCTCGCAATCAGGCGGGCGAGAGCAGCTACAGTGCTGAGTTGAAAGT
CAAC
>D.moj_11
GTTCCCCCACAAATTCGACCCTTTGACTTTGGCGACGAGGCC---TCCAATTCCGGCGAAACGATGGGCATTCAATGCAC
CGTTATCAAGGGCGATCTGCCCATCAACATCAGCTGGGCGCTG------------------AACAATCAGACCCTG---A
TCAGCGGCGACTGGGAT---------GTGGTCATCGGTCGCATGTCCAGCAAATCGAGTACTCTCAACATTGACTATATA
TCCGCTGAGCATCGGGGCATCTACACGTGTCGGGCTCGCAATCCAGCTGGCGAGAGCAGCTACAGTGCTGAGCTAAAAGT
CAAT
>D.mel_10
GTGCCCCCTCAGGTTATGCCCTTTGTTTTTGGTGAGGAACCC---TCCAACTACGGAGACAGTACCGCGGTCCAATGTAT
GGTCTTCAAGGGCGACACACCTCTACAGCTCCACTGGACTCTC------------------AATGGACAGCCGATA---A
CGAACGAGCACGTCGGT---------ATACGAATCATCAAAATGTCCCCCAAACTGAGTTCCTTGAGCATCGACGCCATC
AATGGCCAACATCGGGGACTGTTCAAGTGTATAGCCACCAATGCGGCGGGGACTTCTGAGCAGAGTGCTGAACTGATGGT
CAAT
>D.moj_10
GTACCTCCACAAGTTATGCCCTTTGTTTTTGGTGACGAGCCT---TCGAACTATGGCGATAGCACGGCCGTCCAGTGCAT
GGTGTTCAAGGGCGATACGCCGCTGCAGCTACACTGGACCCTC------------------AACGGACAGCCCATA---A
CGAACGAGAATGTGGGC---------ATACGCATTATCAAAATGTCACCGAAACTTAGCTCACTGAGTATCGATTCCATT
AATGACCATCATCGCGGGCTGTTCAAATGCATTGCCAGCAATTCAGCGGGCAGCGCTGAGCAAACGGCAGAGCTCGTTGT
CAAC
>D.mel_6
GTACCTCCCCATGTCCTGCCCTTCAGTTTCGGCAGCGAAGTC---TTTAATATGGGCGATGTTTTGAGCATCACTTGTGT
TGTCCTCAAGGGGGACCTGCCCTTGAGAATCCACTGGACCTTG------------------AATGGTGAGCCTGTG---G
CAACAGGTGTGAATGGA---------TTCACAGTAATGCAGTTGAATCAACGTACCACCTACCTGAGTGTGGATGCACTG
GAGGCCAAGCATCGCGGCTCCTATAGCTGCGTGGCTCAGAATCAGGCGGGTGAAGCGATTTACTCCGCTGACCTGCAAGT
CAAT
>D.moj_6
GTGCCGCCCCACGTGGTGCCCTTTAGCTTTGGCAGCGAGGTA---TTCAACATGGGCGACGTCCTGAGCATCAATTGCAT
AGTGCTCAAGGGCGATTTACCCTTGGAAATATTTTGGACTCTG------------------AACAATGAGACCATT---G
AGACAGCAGTGAATGGC---------TTTACGGTCATTCAGCTGAATAGCCGAACGAGTTACCTCAGCGTGGATATGCTC
GAGGCCAAGCACCGTGGGGTCTACAGCTGCATTGCCCAGAACCAGGCGGGCCGTGCCAAATATAGCGCTGAATTGCAAGT
TAAT
>D.mel_5
GTTCCACCGTCGATAGCGCCGTTCTCCTTCGGCGATGATCCT---GTGAACACGGGCGAGAATGCCGGAGTGCAGTGCAT
GGTCCAGAAGGGCGATGTCCCAATTACCATCAAGTGGACGCTG------------------AATTCCCGACCCATC---A
TCAACGGCGAGGAGGGA---------ATTACCATACTGAAACTGTCTCCCAAGACAAGTGTTTTGAACATAGCCGCCGTG
GAACAGGATCATCGTGGGGTCTTCAAGTGCATAGCCGAAAATAAGGCAGGGTCAAGTTTCACAACATCGGAGCTGAAAGT
CAAC
>D.moj_5
GTGCCACCCTCCATCGCCCCCTTCTCGTTCGGCGACGATCCT---GTCAACACGGGCGAAAACGCCGGCGTCCAGTGCAT
GGTGCAAAAGGGCGATGTGCCCATCACCATCAAGTGGACGCTC------------------AACGGGCGACCCATT---A
TCAACGGCGAGGAGGGC---------ATTACCATACTGAAGCTGTCGCCCAAGACCAGTGTCCTGAACATAGCCGCCGTC
GAGCAGTACCATCGGGGCACCTTCAAGTGCATTGCCGAAAATAAGGCCGGATCGAGTTATACCACCTCCGAGCTGAAAGT
CAAT
>D.mel_8
GTTCCTCCCCAAATCCAAGCGTTTGACTTTGGTTCTGAAGCG---GCCAATACTGGTGAAATGGCGGGTGGCTTTTGCAT
GGTTCCCAAGGGCGATCTGCCAATGGAGATCCGCTGGACCCTG------------------AATTCAGCACCCATC---A
TCACCGGTGAACATGGA---------TTTTCCCTGTCGCGCCTTAATCCACGTACCAGCTCCTTGAGCATCGACTCTCTC
GAGGCCAGACATCGCGGACTGTACCGATGTATTGCCTCCAACAAGGCGGGCAGCGCTGAATACAGCGCTGAATTGCACGT
GAAT
>D.moj_8
GTGCCTCCGCAAATTCAGCCCTTTGACTTTGGCGCTGAGCCC---GCCAACACGGGCGAAATCGCTGGCATCTTTTGCAT
GGTGCCCAAGGGCGATTTGCCCATGGAAATACGTTGGACCTTG------------------AACTCGGCGCCCATC---A
TAACGGGCGAGCATGGT---------TTCTCTTTATCGCGCTTGAATCCACGCACCAGCTCATTAAGTATTGACGCGTTA
GAGGCCAGACATCGAGGAATATACAAATGCATAGCCACGAACAAAGCGGGCAGTGCTGAATATAGCGCTGAATTACATGT
GAAT
>D.mel_7
GTTGCACCACAGATTAGCCCCTTTTCCTTCGGTGATGAGCCC---CTAAATCGCGGAGAAGTGGCTAGTGTCAACTGCGT
GGTTCCCAAAGGTGACTTGCCACTAGATATCTATTGGACACTA------------------AACTCGGCTCTCATT---G
TAAACGGTGAAATGGGA---------TTCACGTTAGTGCGGCTGAATAAGCGAACCAGTTCGCTGAATGTTGACTCCTTG
GAAGCTGTCCATCGGGGTAGCTACAAATGTATAGCTAACAATTCAGCGGGATATGCTGAATACGTTTCCACACTAGATGT
CAAC
>D.moj_7
GTTGCGCCACAAATAAGTCCATTTTCCTTCGGAGAAGAGCCG---CTGAATCGCGGCGAGGTAGCCAGTGTTAACTGCGT
GGTGCCCAAAGGGGATTTACCCCTAGACATATATTGGACTATT------------------AACTCTGCGCTGATT---G
TCAACGGTGAATTGGGA---------TTCACTATCGTGCGACTCAATAAGCGCACGAGCTCACTGAACATTGACTCCTTG
GAGGCAGCTCATCGCGGAAGCTACAAGTGCATAGCCAACAATTCAGCGGGTTTTGCTGAATATGTGGCCATACTAGAAGT
GAAT
>D.mel_9
GTGCCGCCCCAGGTTTTGCCCTTTAGTTTCGGTGAATCCGCC---GCCGATGTCGGCGATATTGCCAGTGCCAACTGTGT
GGTGCCCAAGGGAGATCTGCCCCTGGAGATTCGCTGGTCCCTC------------------AACTCTGCTCCAATC---G
TAAACGGCGAAAATGGG---------TTTACCCTGGTGCGTCTGAATAAGCGCACGAGTCTGTTAAACATTGATTCTCTA
AATGCTTTTCATCGCGGTGTCTACAAGTGCATAGCCACAAATCCGGCTGGGACCAGTGAATATGTAGCTGAATTACAAGT
TAAT
>D.moj_9
GTGCCACCCCAAGTGCGACCCTTTAGCTTTGGTGAATCAGCG---GCCGATGTGGGCGACGTTGCCAGCGCCAATTGTGT
GGTGCCCAAGGGGGATGGGCCCCTGGAAATACGCTGGTTTCTT------------------AACGCGGTGCCCATC---G
TGGATGGCCAGAGCGGT---------TTTAGTTTGGGGCGTTGGAATGATCGAACGAGTATGCTGAATATCGATTCACTG
AATGCAGTTCATCGCGGCATTTACAAATGTATAGCCAGCAATGCGGCTGGCAGCAGCGAATATGTTGCTGAATTGCAAGT
TAAT
>D.mel_29
GTCTTGCCACAAATCACGCCCTTTGCCACCGGTTCGCAGCCC---ACCCATCTGGGCCAGTATATAACGTACCAGTGCAC
CCTGACGGAGGGCGACTTGCCCCTCAACATCCGTTGGACGTTT------------------AACAACCAACCGCTCTTCA
ATGACGATGACCAGGAC---------ATCCTCATAGCGAAGATGGGTCGTCGAAGTAGTGTTCTGACCATCGAAAGTGTG
GCAGATCGTCACGCGGGCAACTACAGTTGCCACGGGGAAAACGCCGCCGGTCGTGCCACCTACAGCACCCAGCTGCGTGT
GATA
>D.moj_28
GTACCACCCCAAATAACGCCCTTTGCCACGAGCGCTCAGCCC---ACGCATCTGGGCCAGTATATAACCTATCAGTGCAC
CCTGACCGAGGGCGATCTGCCCTTGAACATACGCTGGACATTT------------------AACAAGCAGCCGCTCTTCA
ATGACGACGATCAGGAC---------ATACTCATCGCGAAGTTGGGCAGGCGCAGCAGCGTCCTGACCATCGAGAGTGTG
GCGGCCAAGCATGCCGGGAACTACAGTTGCCACGGCGAGAATGCCGCCGGCAAGGTCTCCTACAGCACCCAGCTGAGGGT
CATA
>D.mel_30
GTTCTTCCGCGCATCATACCCTTCGCCTTCGAGGAGGGTCCT---GCCCAGGTGGGTCAGTACCTGACACTGCACTGCTC
CGTTCCCGGCGGAGATCTGCCCCTGAACATCGACTGGACGCTG------------------GATGGTCAGGCAATC---T
CGGAG---GATCTGGGA---------ATAACCACGTCCCGCGTGGGTCGTCGTGGAAGTGTGCTAACCATCGAGGCCGTG
GAGGCCTCACATGCGGGCAACTTCACCTGCCACGCCCGCAATTTGGCGGGCCATCAGCAGTTCACCACGCCGCTGAACGT
CTAC
>D.moj_29
GTTCTGCCTCGCATCACACCCTTCGCCTTCGAAGACGGCCCC---GCCCAGGTGGGCCAGTACCTGACGCTGCACTGCTC
CGTGCCGCTGGGCGATCTGCCCATGCAGATCGAATGGACGCTG------------------AACGGCCAGTCGATC---G
ACGAG---CGGCTGGGC---------ATCAGCACCTTGGCCGTTGGCAGCCGCAGCAGCGTCTTGACCATTGAGTCCGTT
GAGGCGCCGCACGCTGGCAATTTCACCTGCCATGCCAAGAACTTGGCCGGACAACTGCGCTTCACAACGCTGCTCAATGT
CTAC
